# Supplementary material for: IMDAV reaction between phenyl­maleic anhydride and thien­yl(fur­yl)allyl­amines: synthesis and mol­ecular structure of (3aSR,4RS,4aRS,7aSR)-5-oxothieno- and (3aSR,4SR,4aRS,7aSR)-5-oxofuro[2,3-f]iso­indole-4-carb­oxy­lic acids
Source: Acta Crystallogr E Crystallogr Commun. 2018 Sep 7;74(Pt 10):1400–4. doi: 10.1107/S2056989018012239 (PMC6176451; doi:10.1107/S2056989018012239)
Supplement: Supplementary file 1 [file e-74-01400-sup1.cif]

##############################################################################
#                                                                            #
# This CIF contains the data in a paper accepted for publication in          #
# Acta Crystallographica Section E. It conforms to the requirements of       #
# Notes for Authors for Acta Crystallographica Section E, and has been       #
# peer reviewed under the auspices of the IUCr Commission on Journals.       #
#                                                                            #
# Full details of the Crystallographic Information File format               #
# are given in the paper "The Crystallographic Information File (CIF):       #
# a New Standard Archive File for Crystallography" by S. R. Hall, F. H.      #
# Allen and I. D. Brown [Acta Cryst. (1991), A47, 655-685].                  #
#                                                                            #
# The current version of the core CIF dictionary is obtainable from          #
# ftp://ftp.iucr.org/pub/cif_core.dic.                                       #
#                                                                            #
# Software is freely available for graphical display of the structure(s)     #
# in this CIF. For information consult the CIF software page                 #
# http://www.iucr.org/resources/cif/software.                                #
#                                                                            #
# This file may be used for bona fide research purposes within the           #
# scientific community so long as proper attribution is given to the journal # 
# article from which it was obtained.                                        #
#                                                                            #
##############################################################################
data_global
_audit_creation_method
                       'from SHELXL97 CIF aIt is very nd IUCr SHELXL97-template'
_journal_date_recd_electronic     2018-08-21
_journal_date_accepted     2018-08-28
_journal_name_full     'Acta Crystallographica, Section E'
_journal_year     2018
_journal_volume     74
_journal_issue     10
_journal_page_first     1400
_journal_page_last     1404
_journal_paper_category     GO
_journal_paper_doi     10.1107/S2056989018012239
_journal_coeditor_code     YK2117
_publ_contact_author_name     'Flavien A. A. Toze'
_publ_contact_author_address
;
Department of Chemistry, Faculty of Sciences, University of Douala,
PO Box 24157, Douala, Republic of Cameroon
;
_publ_contact_author_email     'toflavien@yahoo.fr'
_publ_contact_author_fax     '+237-698-061142'
_publ_contact_author_phone     '+237-698-061142'
_publ_section_title
;\
IMDAV reaction between phenylmaleic anhydride and thienyl(furyl)allylamines:
synthesis and molecular structure of
(3a<i>SR</i>,4<i>RS</i>,4a<i>RS</i>,7a<i>SR</i>)-5-oxothieno- and
(3a<i>SR</i>,4<i>SR</i>,4a<i>RS</i>,7a<i>SR</i>)-5-oxofuro[2,3-<i>f</i>]\
isoindole-4-carboxylic acids
;
_publ_section_title_footnote     .
loop_
    _publ_author_name
    _publ_author_footnote
    _publ_author_address
    'Flavien A. A. Toze' .
;
Department of Chemistry, Faculty of Sciences, University of Douala,
PO Box 24157, Douala, Republic of Cameroon
;
    'Maryana A. Nadirova' .
;
Organic Chemistry Department,
Peoples' Friendship University of Russia (RUDN University),
6 Miklukho-Maklay St., Moscow 117198, Russian Federation
;
    'Dmitriy F. Mertsalov' .
;
Organic Chemistry Department,
Peoples' Friendship University of Russia (RUDN University),
6 Miklukho-Maklay St., Moscow 117198, Russian Federation
;
    'Julya S. Sokolova' .
;
Organic Chemistry Department,
Peoples' Friendship University of Russia (RUDN University),
6 Miklukho-Maklay St., Moscow 117198, Russian Federation
;
    'Pavel V. Dorovatovskii' .
;
National Research Centre "Kurchatov Institute",
1 Acad. Kurchatov Sq., Moscow 123182, Russian Federation
;
    'Victor N. Khrustalev' .
;
National Research Centre "Kurchatov Institute",
1 Acad. Kurchatov Sq., Moscow 123182, Russian Federation
Inorganic Chemistry Department,
Peoples' Friendship University of Russia (RUDN University),
6 Miklukho-Maklay St., Moscow 117198, Russian Federation
;
_publ_section_synopsis
;
To establish the scope and limitations of the IMDAV reaction by elucidation of
its regio- and stereoselectivity, the products of the reaction between
phenylmaleic anhydride and thienyl(furyl)allylamines were studied by X-ray
diffraction
;
data_I
_database_code_depnum_ccdc_archive 'CCDC 1864384'
_audit_creation_method     SHELXL-2014/6
_chemical_name_systematic
;\
(3a<i>SR</i>,4<i>RS</i>,4a<i>RS</i>,7a<i>SR</i>)-5-Oxothieno[2,3-<i>f</i>]\
isoindole-4-carboxylic acid
;
_chemical_name_common     ?
_chemical_formula_moiety     'C24 H21 N O3 S'
_chemical_formula_sum     'C24 H21 N O3 S'
_chemical_formula_iupac     'C24 H21 N O3 S'
_chemical_formula_weight     403.48
_chemical_melting_point     ?
_shelx_space_group_comment
;
The symmetry employed for this shelxl refinement is uniquely defined
by the following loop, which should always be used as a source of
symmetry information in preference to the above space-group names.
They are only intended as comments.
;
_space_group_crystal_system     monoclinic
_space_group_name_H-M_alt     'P 21/n'
_space_group_name_Hall     '-P 2yn'
loop_
    _space_group_symop_operation_xyz
    'x, y, z'
    '-x+1/2, y+1/2, -z+1/2'
    '-x, -y, -z'
    'x-1/2, -y-1/2, z-1/2'
_cell_length_a     14.572(3)
_cell_length_b     8.7989(18)
_cell_length_c     16.982(3)
_cell_angle_alpha     90
_cell_angle_beta     111.92(3)
_cell_angle_gamma     90
_cell_volume     2020.0(8)
_cell_formula_units_Z     4
_cell_measurement_reflns_used     600
_cell_measurement_theta_min     3.6
_cell_measurement_theta_max     36.0
_cell_measurement_temperature     100(2)
_exptl_crystal_description     prism
_exptl_crystal_colour     colourless
_exptl_crystal_size_max     0.15
_exptl_crystal_size_mid     0.10
_exptl_crystal_size_min     0.10
_exptl_crystal_density_diffrn     1.327
_exptl_crystal_density_meas     ?
_exptl_crystal_density_method     ?
_exptl_crystal_F_000     848
_exptl_absorpt_coefficient_mu     0.414
_exptl_absorpt_correction_type     multi-scan
_exptl_absorpt_process_details
;
(SCALA; Evans, 2006)
;
_shelx_estimated_absorpt_T_min     0.936
_shelx_estimated_absorpt_T_max     0.957
_exptl_absorpt_correction_T_min     0.930
_exptl_absorpt_correction_T_max     0.950
_diffrn_ambient_temperature     100(2)
_diffrn_radiation_type     synchrotron
_diffrn_radiation_wavelength     0.96260
_diffrn_measurement_device_type     'Rayonix SX165 CCD'
_diffrn_measurement_method     '/f scan'
_diffrn_detector_area_resol_mean     ?
_diffrn_reflns_number     12006
_diffrn_reflns_av_R_equivalents     0.1008
_diffrn_reflns_theta_min     3.592
_diffrn_reflns_theta_max     38.408
_diffrn_reflns_theta_full     35.279
_diffrn_measured_fraction_theta_max     0.908
_diffrn_measured_fraction_theta_full     0.962
_diffrn_reflns_limit_h_min     -12
_diffrn_reflns_limit_h_max     18
_diffrn_reflns_limit_k_min     -10
_diffrn_reflns_limit_k_max     8
_diffrn_reflns_limit_l_min     -21
_diffrn_reflns_limit_l_max     14
_refine_special_details     ?
_reflns_number_total     4140
_reflns_number_gt     2888
_reflns_threshold_expression     'I > 2\s(I)'
_refine_ls_structure_factor_coef     Fsqd
_refine_ls_matrix_type     full
_refine_ls_R_factor_all     0.1192
_refine_ls_R_factor_gt     0.0820
_refine_ls_wR_factor_gt     0.1923
_refine_ls_wR_factor_ref     0.2444
_refine_ls_goodness_of_fit_ref     1.038
_refine_ls_restrained_S_all     1.038
_refine_ls_number_reflns     4140
_refine_ls_number_parameters     267
_refine_ls_number_restraints     0
_refine_ls_hydrogen_treatment     mixed
_refine_ls_weighting_scheme     calc
_refine_ls_weighting_details
                     'w=1/[\s^2^(Fo^2^)+(0.08P)^2^+4P] where P=(Fo^2^+2Fc^2^)/3'
_atom_sites_solution_hydrogens     mixed
_atom_sites_solution_primary     difmap
_atom_sites_solution_secondary     difmap
_refine_ls_shift/su_max     0.000
_refine_ls_shift/su_mean     0.000
_refine_diff_density_max     0.567
_refine_diff_density_min     -0.831
_refine_ls_extinction_method
;
SHELXL (Sheldrick, 2015b)
;
_refine_ls_extinction_coef     0.027(4)
_refine_ls_extinction_expression
                                  'Fc^*^=kFc[1+0.001xFc^2^\l^3^/sin(2\q)]^-1/4^'
loop_
    _atom_type_symbol
    _atom_type_description
    _atom_type_scat_dispersion_real
    _atom_type_scat_dispersion_imag
    _atom_type_scat_source
    'C' 'C' 0.0070 0.0030
                         'International Tables Vol C Tables 4.2.6.8 and 6.1.1.4'
    'H' 'H' 0.0000 0.0000
                         'International Tables Vol C Tables 4.2.6.8 and 6.1.1.4'
    'N' 'N' 0.0130 0.0060
                         'International Tables Vol C Tables 4.2.6.8 and 6.1.1.4'
    'O' 'O' 0.0210 0.0120
                         'International Tables Vol C Tables 4.2.6.8 and 6.1.1.4'
    'S' 'S' 0.1950 0.2250
                         'International Tables Vol C Tables 4.2.6.8 and 6.1.1.4'
_computing_data_collection
;
<i>MarCCD</i> (Doyle, 2011)
;
_computing_cell_refinement
;
<i>iMosflm</i> (Battye <i>et al.</i>,  2011)
;
_computing_data_reduction
;
<i>iMosflm</i> (Battye <i>et al.</i>,  2011)
;
_computing_structure_solution
;
SHELXT (Sheldrick, 2015a)
;
_computing_structure_refinement
;
SHELXL2014 (Sheldrick, 2015b)
;
_computing_molecular_graphics
;
SHELXTL (Sheldrick, 2008)
;
_computing_publication_material
;
SHELXTL (Sheldrick, 2008)
;
loop_
    _atom_site_type_symbol
    _atom_site_label
    _atom_site_fract_x
    _atom_site_fract_y
    _atom_site_fract_z
    _atom_site_U_iso_or_equiv
    _atom_site_adp_type
    _atom_site_calc_flag
    _atom_site_occupancy
    _atom_site_disorder_assembly
    _atom_site_disorder_group
    S S1 0.70674(7) 0.54365(14) 0.24110(6) 0.0381(4) Uani d 1 . .
    C C2 0.6019(3) 0.5821(5) 0.1467(3) 0.0360(10) Uani d 1 . .
    C C3 0.5152(3) 0.5575(5) 0.1543(2) 0.0337(9) Uani d 1 . .
    H H3 0.4540 0.5694 0.1079 0.040 Uiso calc 1 . .
    C C3A 0.5203(3) 0.5094(5) 0.2417(2) 0.0288(8) Uani d 1 . .
    H H3A 0.4993 0.6007 0.2658 0.035 Uiso calc 1 . .
    C C4 0.4494(2) 0.3754(4) 0.2477(2) 0.0253(8) Uani d 1 . .
    C C4A 0.4981(2) 0.3035(4) 0.3372(2) 0.0249(8) Uani d 1 . .
    H H4A 0.5376 0.2153 0.3299 0.030 Uiso calc 1 . .
    C C5 0.4338(3) 0.2403(4) 0.3820(2) 0.0243(8) Uani d 1 . .
    O O3 0.35066(18) 0.1829(3) 0.34752(14) 0.0299(7) Uani d 1 . .
    N N6 0.4879(2) 0.2501(4) 0.46806(17) 0.0274(7) Uani d 1 . .
    C C7 0.5884(3) 0.3135(5) 0.4862(2) 0.0295(9) Uani d 1 . .
    H H7A 0.6378 0.2318 0.4942 0.035 Uiso calc 1 . .
    H H7B 0.6097 0.3795 0.5371 0.035 Uiso calc 1 . .
    C C7A 0.5723(2) 0.4056(4) 0.4050(2) 0.0248(8) Uani d 1 . .
    H H7C 0.5384 0.5029 0.4081 0.030 Uiso calc 1 . .
    C C8 0.6579(3) 0.4419(5) 0.3776(2) 0.0305(9) Uani d 1 . .
    H H8 0.7252 0.4334 0.4146 0.037 Uiso calc 1 . .
    C C8A 0.6300(3) 0.4869(5) 0.2967(2) 0.0302(9) Uani d 1 . .
    C C9 0.6196(4) 0.6459(6) 0.0702(3) 0.0494(12) Uani d 1 . .
    H H9A 0.6507 0.7462 0.0844 0.074 Uiso calc 1 . .
    H H9B 0.5563 0.6553 0.0223 0.074 Uiso calc 1 . .
    H H9C 0.6633 0.5773 0.0549 0.074 Uiso calc 1 . .
    C C10 0.3550(3) 0.4624(4) 0.2411(2) 0.0243(8) Uani d 1 . .
    O O1 0.33975(18) 0.5090(3) 0.30274(15) 0.0303(7) Uani d 1 . .
    O O2 0.29599(19) 0.4951(3) 0.16006(15) 0.0294(6) Uani d 1 . .
    H H2 0.240(3) 0.567(5) 0.161(3) 0.044 Uiso d 1 . .
    C C11 0.4327(2) 0.2480(5) 0.1814(2) 0.0258(8) Uani d 1 . .
    C C12 0.3445(3) 0.1640(4) 0.1514(2) 0.0263(8) Uani d 1 . .
    H H12 0.2902 0.1956 0.1656 0.032 Uiso calc 1 . .
    C C13 0.3348(3) 0.0346(5) 0.1011(2) 0.0305(9) Uani d 1 . .
    H H13 0.2747 -0.0213 0.0819 0.037 Uiso calc 1 . .
    C C14 0.4136(3) -0.0122(5) 0.0790(2) 0.0326(9) Uani d 1 . .
    H H14 0.4070 -0.0992 0.0441 0.039 Uiso calc 1 . .
    C C15 0.5016(3) 0.0688(5) 0.1082(2) 0.0338(10) Uani d 1 . .
    H H15 0.5554 0.0364 0.0936 0.041 Uiso calc 1 . .
    C C16 0.5118(3) 0.1985(4) 0.1591(2) 0.0270(8) Uani d 1 . .
    H H16 0.5724 0.2531 0.1786 0.032 Uiso calc 1 . .
    C C17 0.4580(3) 0.1950(4) 0.5344(2) 0.0270(8) Uani d 1 . .
    C C18 0.5317(3) 0.1501(5) 0.6121(2) 0.0324(9) Uani d 1 . .
    H H18 0.5993 0.1491 0.6185 0.039 Uiso calc 1 . .
    C C19 0.5044(3) 0.1070(5) 0.6798(2) 0.0383(10) Uani d 1 . .
    H H19 0.5539 0.0761 0.7320 0.046 Uiso calc 1 . .
    C C20 0.4059(3) 0.1088(5) 0.6717(2) 0.0372(10) Uani d 1 . .
    H H20 0.3882 0.0816 0.7183 0.045 Uiso calc 1 . .
    C C21 0.3333(3) 0.1510(5) 0.5943(2) 0.0362(10) Uani d 1 . .
    H H21 0.2658 0.1505 0.5882 0.043 Uiso calc 1 . .
    C C22 0.3584(3) 0.1941(5) 0.5253(2) 0.0323(9) Uani d 1 . .
    H H22 0.3083 0.2225 0.4729 0.039 Uiso calc 1 . .
loop_
    _atom_site_aniso_label
    _atom_site_aniso_U_11
    _atom_site_aniso_U_22
    _atom_site_aniso_U_33
    _atom_site_aniso_U_12
    _atom_site_aniso_U_13
    _atom_site_aniso_U_23
    S1 0.0248(6) 0.0533(8) 0.0398(6) -0.0065(5) 0.0164(5) 0.0001(5)
    C2 0.030(2) 0.041(2) 0.042(2) 0.0030(19) 0.0195(18) 0.0056(18)
    C3 0.024(2) 0.041(3) 0.037(2) 0.0027(18) 0.0123(17) 0.0063(17)
    C3A 0.0218(18) 0.032(2) 0.0324(18) 0.0015(16) 0.0094(15) 0.0003(16)
    C4 0.0166(17) 0.035(2) 0.0225(15) 0.0000(15) 0.0049(14) 0.0036(15)
    C4A 0.0176(17) 0.034(2) 0.0223(16) 0.0016(16) 0.0063(14) -0.0051(15)
    C5 0.0204(17) 0.028(2) 0.0212(15) -0.0020(15) 0.0043(14) -0.0019(14)
    O3 0.0221(14) 0.0400(17) 0.0245(12) -0.0068(12) 0.0053(10) 0.0024(11)
    N6 0.0190(15) 0.043(2) 0.0190(13) -0.0002(14) 0.0056(12) -0.0012(13)
    C7 0.0196(18) 0.042(2) 0.0233(16) -0.0007(17) 0.0041(14) -0.0066(16)
    C7A 0.0179(17) 0.027(2) 0.0270(17) -0.0019(15) 0.0056(14) -0.0040(15)
    C8 0.0168(17) 0.042(2) 0.0301(18) -0.0045(16) 0.0053(15) -0.0097(16)
    C8A 0.0248(19) 0.031(2) 0.0369(19) -0.0017(17) 0.0136(16) -0.0052(16)
    C9 0.047(3) 0.053(3) 0.056(3) 0.000(2) 0.029(2) 0.017(2)
    C10 0.0163(17) 0.032(2) 0.0226(15) -0.0054(15) 0.0052(14) -0.0008(14)
    O1 0.0252(14) 0.0393(17) 0.0279(12) 0.0035(12) 0.0117(11) -0.0030(11)
    O2 0.0220(13) 0.0398(17) 0.0251(12) 0.0064(12) 0.0073(10) 0.0021(11)
    C11 0.0198(17) 0.038(2) 0.0194(15) 0.0005(16) 0.0070(13) 0.0056(15)
    C12 0.0221(18) 0.034(2) 0.0213(15) 0.0016(16) 0.0066(14) 0.0011(14)
    C13 0.029(2) 0.036(2) 0.0223(16) 0.0002(17) 0.0043(15) 0.0001(15)
    C14 0.042(2) 0.034(2) 0.0204(16) 0.0033(19) 0.0101(16) -0.0011(15)
    C15 0.035(2) 0.045(3) 0.0249(17) 0.0068(19) 0.0162(17) 0.0013(17)
    C16 0.0240(19) 0.035(2) 0.0233(16) 0.0004(16) 0.0099(14) 0.0027(15)
    C17 0.031(2) 0.029(2) 0.0221(16) 0.0044(16) 0.0110(15) -0.0002(14)
    C18 0.032(2) 0.037(2) 0.0258(17) 0.0047(18) 0.0074(16) -0.0002(16)
    C19 0.050(3) 0.036(2) 0.0252(18) 0.005(2) 0.0096(18) 0.0008(16)
    C20 0.052(3) 0.038(2) 0.0273(18) 0.000(2) 0.0204(18) -0.0008(16)
    C21 0.037(2) 0.040(3) 0.035(2) -0.0058(19) 0.0174(18) -0.0024(17)
    C22 0.035(2) 0.038(2) 0.0254(17) 0.0021(18) 0.0133(16) -0.0007(16)
_geom_special_details
;
 All esds (except the esd in the dihedral angle between two l.s. planes)
 are estimated using the full covariance matrix.  The cell esds are taken
 into account individually in the estimation of esds in distances, angles
 and torsion angles; correlations between esds in cell parameters are only
 used when they are defined by crystal symmetry.  An approximate (isotropic)
 treatment of cell esds is used for estimating esds involving l.s. planes.
;
loop_
    _geom_bond_atom_site_label_1
    _geom_bond_atom_site_label_2
    _geom_bond_site_symmetry_2
    _geom_bond_distance
    _geom_bond_publ_flag
    S1 C8A . 1.782(4) ?
    S1 C2 . 1.785(4) ?
    C2 C3 . 1.335(5) ?
    C2 C9 . 1.523(6) ?
    C3 C3A . 1.519(5) ?
    C3 H3 . 0.9500 ?
    C3A C8A . 1.534(5) ?
    C3A C4 . 1.596(5) ?
    C3A H3A . 1.0000 ?
    C4 C10 . 1.542(5) ?
    C4 C11 . 1.543(5) ?
    C4 C4A . 1.551(5) ?
    C4A C5 . 1.517(5) ?
    C4A C7A . 1.541(5) ?
    C4A H4A . 1.0000 ?
    C5 O3 . 1.239(4) ?
    C5 N6 . 1.379(4) ?
    N6 C17 . 1.435(4) ?
    N6 C7 . 1.488(4) ?
    C7 C7A . 1.540(5) ?
    C7 H7A . 0.9900 ?
    C7 H7B . 0.9900 ?
    C7A C8 . 1.519(5) ?
    C7A H7C . 1.0000 ?
    C8 C8A . 1.340(5) ?
    C8 H8 . 0.9500 ?
    C9 H9A . 0.9800 ?
    C9 H9B . 0.9800 ?
    C9 H9C . 0.9800 ?
    C10 O1 . 1.219(4) ?
    C10 O2 . 1.353(4) ?
    O2 H2 . 1.04(5) ?
    C11 C12 . 1.404(5) ?
    C11 C16 . 1.409(5) ?
    C12 C13 . 1.399(5) ?
    C12 H12 . 0.9500 ?
    C13 C14 . 1.397(5) ?
    C13 H13 . 0.9500 ?
    C14 C15 . 1.387(6) ?
    C14 H14 . 0.9500 ?
    C15 C16 . 1.406(5) ?
    C15 H15 . 0.9500 ?
    C16 H16 . 0.9500 ?
    C17 C22 . 1.400(5) ?
    C17 C18 . 1.412(5) ?
    C18 C19 . 1.401(5) ?
    C18 H18 . 0.9500 ?
    C19 C20 . 1.390(6) ?
    C19 H19 . 0.9500 ?
    C20 C21 . 1.394(6) ?
    C20 H20 . 0.9500 ?
    C21 C22 . 1.404(5) ?
    C21 H21 . 0.9500 ?
    C22 H22 . 0.9500 ?
loop_
    _geom_angle_atom_site_label_1
    _geom_angle_atom_site_label_2
    _geom_angle_atom_site_label_3
    _geom_angle_site_symmetry_1
    _geom_angle_site_symmetry_3
    _geom_angle
    _geom_angle_publ_flag
    C8A S1 C2 . . 91.87(18) ?
    C3 C2 C9 . . 127.6(4) ?
    C3 C2 S1 . . 114.0(3) ?
    C9 C2 S1 . . 118.3(3) ?
    C2 C3 C3A . . 115.9(4) ?
    C2 C3 H3 . . 122.1 ?
    C3A C3 H3 . . 122.1 ?
    C3 C3A C8A . . 106.9(3) ?
    C3 C3A C4 . . 118.1(3) ?
    C8A C3A C4 . . 114.8(3) ?
    C3 C3A H3A . . 105.3 ?
    C8A C3A H3A . . 105.3 ?
    C4 C3A H3A . . 105.3 ?
    C10 C4 C11 . . 114.5(3) ?
    C10 C4 C4A . . 110.1(3) ?
    C11 C4 C4A . . 107.9(3) ?
    C10 C4 C3A . . 102.1(3) ?
    C11 C4 C3A . . 114.8(3) ?
    C4A C4 C3A . . 107.0(3) ?
    C5 C4A C7A . . 103.3(3) ?
    C5 C4A C4 . . 119.9(3) ?
    C7A C4A C4 . . 115.5(3) ?
    C5 C4A H4A . . 105.6 ?
    C7A C4A H4A . . 105.6 ?
    C4 C4A H4A . . 105.6 ?
    O3 C5 N6 . . 126.7(3) ?
    O3 C5 C4A . . 126.1(3) ?
    N6 C5 C4A . . 107.1(3) ?
    C5 N6 C17 . . 126.1(3) ?
    C5 N6 C7 . . 111.8(3) ?
    C17 N6 C7 . . 121.9(3) ?
    N6 C7 C7A . . 101.7(3) ?
    N6 C7 H7A . . 111.4 ?
    C7A C7 H7A . . 111.4 ?
    N6 C7 H7B . . 111.4 ?
    C7A C7 H7B . . 111.4 ?
    H7A C7 H7B . . 109.3 ?
    C8 C7A C7 . . 121.1(3) ?
    C8 C7A C4A . . 108.7(3) ?
    C7 C7A C4A . . 101.0(3) ?
    C8 C7A H7C . . 108.4 ?
    C7 C7A H7C . . 108.4 ?
    C4A C7A H7C . . 108.4 ?
    C8A C8 C7A . . 114.0(3) ?
    C8A C8 H8 . . 123.0 ?
    C7A C8 H8 . . 123.0 ?
    C8 C8A C3A . . 120.7(3) ?
    C8 C8A S1 . . 128.0(3) ?
    C3A C8A S1 . . 111.1(3) ?
    C2 C9 H9A . . 109.5 ?
    C2 C9 H9B . . 109.5 ?
    H9A C9 H9B . . 109.5 ?
    C2 C9 H9C . . 109.5 ?
    H9A C9 H9C . . 109.5 ?
    H9B C9 H9C . . 109.5 ?
    O1 C10 O2 . . 123.5(3) ?
    O1 C10 C4 . . 123.2(3) ?
    O2 C10 C4 . . 113.0(3) ?
    C10 O2 H2 . . 108(2) ?
    C12 C11 C16 . . 118.0(3) ?
    C12 C11 C4 . . 121.4(3) ?
    C16 C11 C4 . . 120.0(3) ?
    C13 C12 C11 . . 121.3(3) ?
    C13 C12 H12 . . 119.3 ?
    C11 C12 H12 . . 119.3 ?
    C14 C13 C12 . . 119.9(4) ?
    C14 C13 H13 . . 120.0 ?
    C12 C13 H13 . . 120.0 ?
    C15 C14 C13 . . 119.7(4) ?
    C15 C14 H14 . . 120.2 ?
    C13 C14 H14 . . 120.2 ?
    C14 C15 C16 . . 120.5(3) ?
    C14 C15 H15 . . 119.7 ?
    C16 C15 H15 . . 119.7 ?
    C15 C16 C11 . . 120.5(3) ?
    C15 C16 H16 . . 119.8 ?
    C11 C16 H16 . . 119.8 ?
    C22 C17 C18 . . 119.7(3) ?
    C22 C17 N6 . . 121.4(3) ?
    C18 C17 N6 . . 118.7(3) ?
    C19 C18 C17 . . 119.6(4) ?
    C19 C18 H18 . . 120.2 ?
    C17 C18 H18 . . 120.2 ?
    C20 C19 C18 . . 120.9(4) ?
    C20 C19 H19 . . 119.5 ?
    C18 C19 H19 . . 119.5 ?
    C19 C20 C21 . . 119.2(3) ?
    C19 C20 H20 . . 120.4 ?
    C21 C20 H20 . . 120.4 ?
    C20 C21 C22 . . 121.0(4) ?
    C20 C21 H21 . . 119.5 ?
    C22 C21 H21 . . 119.5 ?
    C17 C22 C21 . . 119.5(4) ?
    C17 C22 H22 . . 120.3 ?
    C21 C22 H22 . . 120.3 ?
loop_
    _geom_torsion_atom_site_label_1
    _geom_torsion_atom_site_label_2
    _geom_torsion_atom_site_label_3
    _geom_torsion_atom_site_label_4
    _geom_torsion_site_symmetry_1
    _geom_torsion_site_symmetry_2
    _geom_torsion_site_symmetry_3
    _geom_torsion_site_symmetry_4
    _geom_torsion
    _geom_torsion_publ_flag
    C8A S1 C2 C3 . . . . 0.8(4) ?
    C8A S1 C2 C9 . . . . 177.4(4) ?
    C9 C2 C3 C3A . . . . -173.4(4) ?
    S1 C2 C3 C3A . . . . 2.9(5) ?
    C2 C3 C3A C8A . . . . -5.7(5) ?
    C2 C3 C3A C4 . . . . -136.9(4) ?
    C3 C3A C4 C10 . . . . -88.3(4) ?
    C8A C3A C4 C10 . . . . 144.2(3) ?
    C3 C3A C4 C11 . . . . 36.3(5) ?
    C8A C3A C4 C11 . . . . -91.3(4) ?
    C3 C3A C4 C4A . . . . 156.0(3) ?
    C8A C3A C4 C4A . . . . 28.5(4) ?
    C10 C4 C4A C5 . . . . 36.4(4) ?
    C11 C4 C4A C5 . . . . -89.2(4) ?
    C3A C4 C4A C5 . . . . 146.7(3) ?
    C10 C4 C4A C7A . . . . -88.3(3) ?
    C11 C4 C4A C7A . . . . 146.1(3) ?
    C3A C4 C4A C7A . . . . 22.0(4) ?
    C7A C4A C5 O3 . . . . 161.3(4) ?
    C4 C4A C5 O3 . . . . 31.0(6) ?
    C7A C4A C5 N6 . . . . -22.5(4) ?
    C4 C4A C5 N6 . . . . -152.8(3) ?
    O3 C5 N6 C17 . . . . 0.1(6) ?
    C4A C5 N6 C17 . . . . -176.1(3) ?
    O3 C5 N6 C7 . . . . 174.8(4) ?
    C4A C5 N6 C7 . . . . -1.4(4) ?
    C5 N6 C7 C7A . . . . 24.6(4) ?
    C17 N6 C7 C7A . . . . -160.5(3) ?
    N6 C7 C7A C8 . . . . -156.3(3) ?
    N6 C7 C7A C4A . . . . -36.3(3) ?
    C5 C4A C7A C8 . . . . 164.7(3) ?
    C4 C4A C7A C8 . . . . -62.4(4) ?
    C5 C4A C7A C7 . . . . 36.2(3) ?
    C4 C4A C7A C7 . . . . 169.1(3) ?
    C7 C7A C8 C8A . . . . 163.6(4) ?
    C4A C7A C8 C8A . . . . 47.5(5) ?
    C7A C8 C8A C3A . . . . 4.4(5) ?
    C7A C8 C8A S1 . . . . 178.4(3) ?
    C3 C3A C8A C8 . . . . -179.1(4) ?
    C4 C3A C8A C8 . . . . -46.1(5) ?
    C3 C3A C8A S1 . . . . 5.9(4) ?
    C4 C3A C8A S1 . . . . 139.0(3) ?
    C2 S1 C8A C8 . . . . -178.5(4) ?
    C2 S1 C8A C3A . . . . -4.0(3) ?
    C11 C4 C10 O1 . . . . 143.8(4) ?
    C4A C4 C10 O1 . . . . 22.0(5) ?
    C3A C4 C10 O1 . . . . -91.4(4) ?
    C11 C4 C10 O2 . . . . -42.6(4) ?
    C4A C4 C10 O2 . . . . -164.4(3) ?
    C3A C4 C10 O2 . . . . 82.2(3) ?
    C10 C4 C11 C12 . . . . -32.8(4) ?
    C4A C4 C11 C12 . . . . 90.2(4) ?
    C3A C4 C11 C12 . . . . -150.6(3) ?
    C10 C4 C11 C16 . . . . 156.6(3) ?
    C4A C4 C11 C16 . . . . -80.3(4) ?
    C3A C4 C11 C16 . . . . 38.9(4) ?
    C16 C11 C12 C13 . . . . 0.2(5) ?
    C4 C11 C12 C13 . . . . -170.6(3) ?
    C11 C12 C13 C14 . . . . -0.7(5) ?
    C12 C13 C14 C15 . . . . 0.9(5) ?
    C13 C14 C15 C16 . . . . -0.6(5) ?
    C14 C15 C16 C11 . . . . 0.1(5) ?
    C12 C11 C16 C15 . . . . 0.1(5) ?
    C4 C11 C16 C15 . . . . 171.0(3) ?
    C5 N6 C17 C22 . . . . -32.3(6) ?
    C7 N6 C17 C22 . . . . 153.5(4) ?
    C5 N6 C17 C18 . . . . 151.7(4) ?
    C7 N6 C17 C18 . . . . -22.4(5) ?
    C22 C17 C18 C19 . . . . -0.8(6) ?
    N6 C17 C18 C19 . . . . 175.2(4) ?
    C17 C18 C19 C20 . . . . -0.4(6) ?
    C18 C19 C20 C21 . . . . 1.4(6) ?
    C19 C20 C21 C22 . . . . -1.2(6) ?
    C18 C17 C22 C21 . . . . 1.1(6) ?
    N6 C17 C22 C21 . . . . -174.8(4) ?
    C20 C21 C22 C17 . . . . -0.1(6) ?
loop_
    _geom_hbond_atom_site_label_D
    _geom_hbond_atom_site_label_H
    _geom_hbond_atom_site_label_A
    _geom_hbond_site_symmetry_A
    _geom_hbond_distance_DH
    _geom_hbond_distance_HA
    _geom_hbond_distance_DA
    _geom_hbond_angle_DHA
    O2 H2 O3 2 1.04(5) 1.63(5) 2.667(4) 174(4)
_shelx_hkl_file
;
  18   0  -3   37.60  111.85   1
  18   0  -4  223.49  129.03   1
  18   0  -5   42.99  113.22   1
  18   0  -6  -73.01  106.22   1
  18   0  -7  -20.13  134.91   1
  18   0  -8 1689.35  424.45   1
  18   0  -9  -76.06  172.76   1
  18   0 -10  150.79  202.39   1
  18   0 -11   60.54  181.53   1
  18   0 -12  116.27  193.67   1
  18  -1  -3  212.27  128.79   1
  18  -1  -4   26.66  113.04   1
  18   1  -4  -52.68  136.39   1
  18  -1  -5   39.61  109.62   1
  18   1  -5   43.25  140.11   1
  18  -1  -6  -52.09  101.51   1
  18   1  -6 -108.93  164.05   1
  18  -1  -7  394.00  162.19   1
  18   1  -7  554.17  197.22   1
  18  -1  -8  103.03  139.19   1
  18   1  -8  283.86  169.08   1
  18  -1  -9 1767.73  396.03   1
  18   1  -9 1462.59  402.81   1
  18  -1 -10  579.20  188.75   1
  18   1 -10  238.12  263.67   1
  18  -1 -11  353.69  178.78   1
  18   1 -11  354.73  233.77   1
  18  -1 -12   90.25  166.33   1
  18  -2  -4  199.28  128.64   1
  18  -2  -5  134.55  117.17   1
  18  -2  -6  155.36  114.12   1
  18  -2  -7   62.44  116.81   1
  18  -2  -8   26.29  124.53   1
  18  -2  -9   12.35  155.89   1
  18  -2 -10    7.07  144.23   1
  18  -2 -11   58.39  148.24   1
  18  -2 -12  507.52  209.92   1
  18  -3  -6  135.34  118.74   1
  18  -3  -7  739.10  217.17   1
  18  -3  -8  243.91  167.01   1
  18  -3  -9  254.06  178.46   1
  18  -3 -10  127.43  152.90   1
  17   0  -1 1424.48  332.00   1
  17   0  -2  -54.45   78.30   1
  17   0  -3  -30.94   79.35   1
  17   0  -4  -58.68   87.21   1
  17   0  -5   75.20   89.02   1
  17   0  -6   54.21   90.91   1
  17   0  -7   65.45  104.10   1
  17   0  -8    8.02  109.76   1
  17   0  -9  297.61  137.39   1
  17   0 -10   -8.20  105.29   1
  17   0 -11   68.43  132.23   1
  17   0 -12   87.47  231.51   1
  17   0 -13 1780.47  442.94   1
  17   0 -14  -55.66  209.16   1
  17   0 -15 1774.98  470.00   1
  17  -1  -1  161.92  129.28   1
  17   1  -1  133.02  182.49   1
  17  -1  -2  120.97  106.84   1
  17   1  -2  426.34  172.55   1
  17  -1  -3   -3.49   87.14   1
  17   1  -3   69.13  124.25   1
  17  -1  -4  340.99   82.50   1
  17   1  -4  504.19  168.55   1
  17  -1  -5   59.09   90.05   1
  17   1  -5   95.20  151.48   1
  17  -1  -6  377.14  146.01   1
  17   1  -6  493.80  175.30   1
  17  -1  -7 1050.16  289.86   1
  17   1  -7 1318.14  319.73   1
  17  -1  -8 1161.02  354.78   1
  17   1  -8 1923.35  378.98   1
  17  -1  -9  -50.03  102.41   1
  17   1  -9   44.87  167.03   1
  17  -1 -10 1133.53  321.29   1
  17   1 -10 1535.89  338.43   1
  17  -1 -11  894.41  238.96   1
  17   1 -11  817.48  254.58   1
  17  -1 -12 2187.36  503.85   1
  17   1 -12 2281.51  524.22   1
  17  -1 -13  333.78  167.39   1
  17   1 -13  363.76  263.49   1
  17  -1 -14  693.55  243.65   1
  17   1 -14  843.15  291.09   1
  17  -1 -15  624.61  231.01   1
  17  -2  -1   29.65  104.92   1
  17   2  -1   51.77  123.93   1
  17  -2  -2  109.64  108.33   1
  17   2  -2   90.05  172.96   1
  17  -2  -3   35.39  104.80   1
  17   2  -3   84.78  161.74   1
  17  -2  -4   67.56   96.58   1
  17   2  -4  241.83  141.26   1
  17  -2  -5  117.92   95.99   1
  17   2  -5   91.85  140.88   1
  17  -2  -6  699.87  222.73   1
  17   2  -6 1019.33  282.25   1
  17  -2  -7  548.37  176.87   1
  17   2  -7  571.32  204.94   1
  17  -2  -8   68.94  109.70   1
  17   2  -8  124.16  152.13   1
  17  -2  -9  360.95  149.02   1
  17   2  -9  502.55  204.43   1
  17  -2 -10  780.56  210.91   1
  17   2 -10  609.39  253.24   1
  17  -2 -11 2154.30  471.20   1
  17   2 -11 1984.62  490.51   1
  17  -2 -12   51.91  145.08   1
  17   2 -12   76.12  173.50   1
  17  -2 -13  810.36  242.18   1
  17  -2 -14 -138.79  154.12   1
  17  -2 -15   72.32  170.91   1
  17  -3  -1  150.74  118.96   1
  17  -3  -2 1863.24  423.09   1
  17  -3  -3   27.34  110.81   1
  17  -3  -4   68.64   97.44   1
  17   3  -4  -96.34  183.54   1
  17  -3  -5  368.87  153.05   1
  17   3  -5  589.64  204.02   1
  17  -3  -6  -18.82   99.73   1
  17   3  -6  -76.73  143.81   1
  17  -3  -7  910.22  243.75   1
  17   3  -7  913.94  292.01   1
  17  -3  -8  121.24  110.44   1
  17   3  -8  -19.93  178.91   1
  17  -3  -9  129.72  141.58   1
  17  -3 -10 3183.30  694.41   1
  17  -3 -11   52.33  147.56   1
  17  -3 -12 1603.26  387.49   1
  17  -3 -13  262.01  162.40   1
  17  -3 -14  725.19  244.02   1
  17  -4  -3  -21.29  110.70   1
  17  -4  -4  158.08  117.90   1
  17  -4  -5   40.50  101.80   1
  17  -4  -6  145.82  120.32   1
  17  -4  -7   27.83  142.88   1
  17  -4  -8  188.57  155.83   1
  17  -4  -9  453.79  114.64   1
  17  -4 -10   34.71  145.78   1
  17  -4 -11  103.92  163.60   1
  17  -4 -12 1019.25  293.96   1
  16   0  -1   23.50   73.81   1
  16   0  -2  363.37  118.50   1
  16   0  -3   -2.88   81.17   1
  16   0  -4  253.95  102.80   1
  16   0  -5  -19.00   80.24   1
  16   0  -6   53.65   95.09   1
  16   0  -7  -54.87  100.16   1
  16   0  -8 2126.76  466.03   1
  16   0  -9  -35.46  101.71   1
  16   0 -10 4423.87  937.18   1
  16   0 -11    6.19  120.28   1
  16   0 -12 1300.80  316.33   1
  16   0 -13  115.02  142.46   1
  16   0 -14  692.53  254.73   1
  16   0 -15   83.64  168.81   1
  16   0 -16 1417.97  371.92   1
  16  -1  -1 1848.43  444.76   1
  16   1  -1 2255.22  453.46   1
  16  -1  -2  409.06  125.69   1
  16   1  -2  354.80  121.68   1
  16  -1  -3 1145.17  259.75   1
  16   1  -3 1070.09  258.03   1
  16  -1  -4   61.59   80.11   1
  16   1  -4   44.62   85.35   1
  16  -1  -5 2792.58  550.70   1
  16   1  -5 2332.80  546.16   1
  16  -1  -6  282.17  125.78   1
  16   1  -6  289.96  113.82   1
  16  -1  -7 1567.76  327.26   1
  16   1  -7 1256.65  328.64   1
  16  -1  -8  115.09  102.36   1
  16   1  -8  186.83  153.40   1
  16  -1  -9  152.48  117.71   1
  16   1  -9   12.21  136.41   1
  16  -1 -10  266.40  153.78   1
  16   1 -10  497.26  188.61   1
  16  -1 -11    1.05  122.10   1
  16   1 -11   84.41  170.49   1
  16  -1 -12  237.18  147.17   1
  16   1 -12  280.68  191.49   1
  16  -1 -13   77.27  153.73   1
  16   1 -13  252.08  201.90   1
  16  -1 -14  161.98  155.44   1
  16   1 -14  186.41  222.35   1
  16  -1 -15  194.65  156.41   1
  16   1 -15   35.41  243.39   1
  16  -1 -16  -43.48  140.51   1
  16   1 -16   73.47  185.61   1
  16  -1 -17  115.74  146.30   1
  16  -2  -1  505.72  173.38   1
  16   2  -1  855.52  222.25   1
  16  -2  -2   85.58   95.00   1
  16   2  -2  222.94  153.79   1
  16  -2  -3 1001.43  273.65   1
  16   2  -3 1375.22  290.77   1
  16  -2  -4   18.03   82.73   1
  16   2  -4   63.88  118.96   1
  16  -2  -5  -58.43   89.53   1
  16   2  -5 -116.66  171.87   1
  16  -2  -6  488.36  167.93   1
  16   2  -6  589.07  184.35   1
  16  -2  -7  245.63  109.11   1
  16   2  -7  138.18  144.33   1
  16  -2  -8 1414.84  364.00   1
  16   2  -8 1846.15  386.97   1
  16  -2  -9  553.14  174.40   1
  16   2  -9  523.50  206.49   1
  16  -2 -10 1350.78  309.72   1
  16   2 -10 1214.61  321.93   1
  16  -2 -11 1687.31  398.54   1
  16   2 -11 1785.63  412.96   1
  16  -2 -12  587.37  200.14   1
  16   2 -12  667.08  240.06   1
  16  -2 -13  222.54  173.29   1
  16   2 -13  484.97  262.67   1
  16  -2 -14  703.81  242.00   1
  16   2 -14  875.17  292.54   1
  16  -2 -15    1.08  136.09   1
  16   2 -15   29.58  234.24   1
  16  -2 -16  803.00  240.83   1
  16  -3  -1  409.27  138.62   1
  16   3  -1  512.57  161.01   1
  16  -3  -2  588.73  163.33   1
  16   3  -2  545.53  195.91   1
  16  -3  -3 1887.92  494.32   1
  16   3  -3 2754.46  532.73   1
  16  -3  -4 1416.98  360.42   1
  16   3  -4 1827.77  382.58   1
  16  -3  -5   43.37   96.52   1
  16   3  -5   -1.96  127.38   1
  16  -3  -6  856.44  230.95   1
  16   3  -6  924.61  250.81   1
  16  -3  -7   53.76   96.12   1
  16   3  -7   28.93  152.77   1
  16  -3  -8  677.27  190.39   1
  16  -3  -9    4.12  119.24   1
  16   3  -9   87.81  158.25   1
  16  -3 -10  -34.91  119.56   1
  16   3 -10   -6.33  179.70   1
  16  -3 -11    2.95  121.62   1
  16   3 -11    4.23  178.38   1
  16  -3 -12  241.50  152.20   1
  16   3 -12  292.94  189.44   1
  16  -3 -13  322.56  164.49   1
  16   3 -13  232.66  256.17   1
  16  -3 -14   25.42  135.45   1
  16  -3 -15  -13.20  140.50   1
  16  -3 -16  -27.41  134.94   1
  16  -4  -1   -9.36   71.70   1
  16  -4  -2   39.30  104.80   1
  16  -4  -3  100.07   94.71   1
  16   4  -3  133.01  129.66   1
  16  -4  -4   65.49   92.63   1
  16   4  -4  111.48  157.94   1
  16  -4  -5  722.34  175.28   1
  16   4  -5  426.27  265.77   1
  16  -4  -6  908.00  238.64   1
  16   4  -6  920.82  295.85   1
  16  -4  -7 1402.28  255.66   1
  16   4  -7  624.35  273.52   1
  16  -4  -8   66.95  102.36   1
  16   4  -8   75.59  155.00   1
  16  -4  -9  175.99  135.59   1
  16   4  -9  221.36  229.09   1
  16  -4 -10  969.98  258.77   1
  16  -4 -11  160.18   82.07   1
  16  -4 -12  471.35  189.02   1
  16  -4 -13  187.96  163.20   1
  16  -4 -14   49.02  152.09   1
  16  -5  -2  107.88  118.14   1
  16  -5  -3    2.28  105.58   1
  16  -5  -4 1135.92  277.50   1
  16  -5  -5  121.44  114.33   1
  16  -5  -6 1256.50  311.25   1
  16  -5  -7   -2.68  146.47   1
  16  -5  -8  521.38  191.47   1
  16  -5  -9  126.06  148.19   1
  16  -5 -10 1407.99  216.85   1
  16  -5 -11  679.06  227.60   1
  16  -5 -12  352.82  174.83   1
  15   0  -1  517.13  140.06   1
  15   0  -2   31.95   75.62   1
  15   0  -3 3058.14  648.46   1
  15   0  -4   53.31   76.19   1
  15   0  -5 2695.15  578.90   1
  15   0  -6  129.68   96.99   1
  15   0  -7 6662.83 1386.31   1
  15   0  -8  -90.10  101.45   1
  15   0  -9 4732.08  996.60   1
  15   0 -10   25.43  109.59   1
  15   0 -11  307.69  142.98   1
  15   0 -12    1.47  130.90   1
  15   0 -13 2311.71  519.43   1
  15   0 -14 -145.71  131.28   1
  15   0 -15 2771.24  610.16   1
  15   0 -16  -91.26  206.98   1
  15   0 -17 4063.99  893.97   1
  15   0 -18 -221.21  254.55   1
  15  -1  -1  650.75  157.69   1
  15   1  -1  557.63  156.99   1
  15  -1  -2 1441.70  327.38   1
  15   1  -2 1487.61  325.99   1
  15  -1  -3 1370.85  304.20   1
  15   1  -3 1348.74  307.22   1
  15  -1  -4   31.04   79.03   1
  15   1  -4    6.01   69.92   1
  15  -1  -5 1018.89  238.83   1
  15   1  -5  944.83  230.71   1
  15  -1  -6  471.17  131.87   1
  15   1  -6  320.45  132.98   1
  15  -1  -7  -19.54   88.50   1
  15   1  -7  -40.13   90.66   1
  15  -1  -8  -10.49  104.78   1
  15   1  -8   21.13   85.62   1
  15  -1  -9  101.01  113.60   1
  15   1  -9  140.68  113.34   1
  15  -1 -10  655.19  190.53   1
  15   1 -10  679.39  192.61   1
  15  -1 -11  387.10  149.75   1
  15   1 -11  285.08  186.39   1
  15  -1 -12 1659.12  386.81   1
  15   1 -12 1656.79  406.45   1
  15  -1 -13  150.30  139.25   1
  15   1 -13  191.23  185.44   1
  15  -1 -14  119.00  129.56   1
  15   1 -14   45.14  160.04   1
  15  -1 -15  119.50  134.64   1
  15   1 -15  146.20  163.88   1
  15  -1 -16  325.38  160.76   1
  15   1 -16  230.09  177.44   1
  15  -1 -17  240.33  199.41   1
  15   1 -17  307.92  266.29   1
  15  -1 -18   30.08  202.72   1
  15  -2  -1  964.34  260.88   1
  15   2  -1 1300.42  285.40   1
  15  -2  -2   97.84   79.22   1
  15   2  -2   79.80  110.88   1
  15  -2  -3  667.71  107.65   1
  15   2  -3  747.42  193.65   1
  15  -2  -4  389.13  136.75   1
  15   2  -4  486.55  165.89   1
  15  -2  -5  436.32  146.09   1
  15   2  -5  475.65  160.80   1
  15  -2  -6 1185.53  283.08   1
  15   2  -6 1272.52  306.86   1
  15  -2  -7  174.96  107.85   1
  15   2  -7  101.64  144.67   1
  15  -2  -8  139.77  112.91   1
  15   2  -8  151.04  145.71   1
  15  -2  -9 3840.84  850.47   1
  15   2  -9 4179.73  853.46   1
  15  -2 -10   70.21  116.52   1
  15   2 -10  113.34  189.86   1
  15  -2 -11 3713.23  843.03   1
  15   2 -11 4167.76  850.23   1
  15  -2 -12   87.58  133.71   1
  15   2 -12  154.26  216.63   1
  15  -2 -13  759.76  225.43   1
  15   2 -13  811.68  270.95   1
  15  -2 -14  931.15  242.28   1
  15   2 -14  835.98  300.77   1
  15  -2 -15 1585.32  328.17   1
  15   2 -15 1018.50  352.08   1
  15  -2 -16  117.90  140.63   1
  15  -2 -16   59.59   69.81   1
  15   2 -16   37.06  183.83   1
  15  -2 -17  272.66  115.31   1
  15  -2 -17  153.85  104.21   1
  15  -2 -18   79.11  203.32   1
  15  -2 -18   15.54   99.69   1
  15  -3  -1   19.74   84.34   1
  15   3  -1  115.61  102.35   1
  15  -3  -2   33.93   74.45   1
  15   3  -2 -132.00  174.71   1
  15  -3  -3   16.76   77.10   1
  15   3  -3  -30.06  133.37   1
  15  -3  -4 1090.73  167.08   1
  15   3  -4 1238.02  282.06   1
  15  -3  -5  -14.88   96.52   1
  15   3  -5   26.05  113.83   1
  15  -3  -6  187.85  108.53   1
  15   3  -6  286.22  147.79   1
  15  -3  -7  221.13  122.56   1
  15   3  -7  271.65  141.37   1
  15  -3  -8   56.57  112.44   1
  15   3  -8  110.31  143.57   1
  15  -3  -9  643.34  182.03   1
  15   3  -9  579.73  214.11   1
  15  -3 -10  639.55  204.15   1
  15   3 -10  799.86  224.11   1
  15  -3 -11    0.54   92.64   1
  15   3 -11  141.11  187.44   1
  15  -3 -12  -12.47  126.15   1
  15   3 -12 -179.45  224.39   1
  15  -3 -13  -76.70  130.79   1
  15   3 -13   39.82  195.34   1
  15  -3 -14  230.39  144.67   1
  15   3 -14  249.83  229.15   1
  15  -3 -15   78.06  136.38   1
  15  -3 -15  160.46   97.78   1
  15  -3 -16  150.75  176.49   1
  15  -3 -16  207.96  102.61   1
  15  -3 -17  187.41  190.36   1
  15  -3 -17  215.28  107.25   1
  15  -4  -1    8.28   79.74   1
  15   4  -1  -22.44  135.82   1
  15  -4  -2  615.03  151.82   1
  15   4  -2  438.32  167.62   1
  15  -4  -3  923.63  197.29   1
  15   4  -3  621.14  212.37   1
  15  -4  -4  257.43  114.96   1
  15  -4  -5  489.08   98.80   1
  15   4  -5  564.95  198.09   1
  15  -4  -6  417.11  130.77   1
  15   4  -6  301.54  154.60   1
  15  -4  -7   96.46  103.54   1
  15   4  -7  123.35  172.11   1
  15  -4  -8 4310.63  832.04   1
  15   4  -8 3513.80  840.05   1
  15  -4  -9  276.63  130.16   1
  15   4  -9  114.77  191.56   1
  15  -4 -10 3375.57  612.00   1
  15   4 -10 2239.38  623.84   1
  15  -4 -11  338.52   89.19   1
  15   4 -11  177.25  207.90   1
  15  -4 -12  826.96  197.14   1
  15   4 -12  309.22  252.78   1
  15  -4 -13  185.09  149.91   1
  15  -4 -14  -25.15  126.36   1
  15  -4 -15   88.62  125.37   1
  15  -4 -15  -22.05   96.33   1
  15  -4 -16   40.54  161.68   1
  15  -4 -16  283.19  108.69   1
  15  -5  -1   84.74   87.61   1
  15  -5  -2   27.55   88.81   1
  15  -5  -3  148.77   94.65   1
  15  -5  -4   67.63   95.07   1
  15  -5  -5  521.67  164.88   1
  15  -5  -6  638.40  185.04   1
  15  -5  -7  926.11  232.50   1
  15  -5  -8 1554.00  362.53   1
  15  -5  -9   54.23  126.12   1
  15  -5 -10  190.57  137.59   1
  15  -5 -11   62.72  131.37   1
  15  -5 -12    8.45  148.29   1
  15  -5 -13  137.66  156.54   1
  15  -5 -14    5.52   88.38   1
  15  -5 -14   25.49  139.41   1
  15  -6  -2   44.30  111.99   1
  15  -6  -3   17.23  101.11   1
  15  -6  -4  306.87  131.13   1
  15  -6  -5  126.64  120.69   1
  15  -6  -6 1400.91  347.18   1
  15  -6  -7   95.10  143.22   1
  15  -6  -8  306.93  159.14   1
  15  -6  -9  360.15  180.22   1
  15  -6 -10 1217.90  321.11   1
  15  -6 -11  107.27  149.58   1
  15  -6 -12 1247.24  329.84   1
  14   0  -1   81.43   71.29   1
  14   0  -2 3227.16  681.39   1
  14   0  -3   19.20   79.29   1
  14   0  -4 3426.65  724.42   1
  14   0  -5   77.94   85.07   1
  14   0  -6 1571.29  346.82   1
  14   0  -7   77.73   95.63   1
  14   0  -8 9806.10 2030.15   1
  14   0  -9   72.20  100.46   1
  14   0 -10 3193.19  684.59   1
  14   0 -11  100.66  118.96   1
  14   0 -12 3453.19  740.73   1
  14   0 -13  -61.77  113.46   1
  14   0 -14 4202.87  894.30   1
  14   0 -15  -37.91  135.33   1
  14   0 -16   70.34  160.95   1
  14   0 -17   17.97  235.65   1
  14   0 -18 1773.64  463.74   1
  14   0 -19   10.87  225.90   1
  14   0 -19   38.88   98.37   1
  14  -1  -1  286.87   99.79   1
  14   1  -1  260.43   92.12   1
  14  -1  -2  329.20  100.77   1
  14   1  -2  281.87  113.64   1
  14  -1  -3 3761.53  723.88   1
  14   1  -3 3113.59  721.99   1
  14  -1  -4 1750.47  240.94   1
  14   1  -4 1834.30  390.63   1
  14  -1  -5   58.11   82.93   1
  14   1  -5  110.64   83.92   1
  14  -1  -6 1965.45  410.10   1
  14   1  -6 1777.48  410.95   1
  14  -1  -7   45.70   98.97   1
  14   1  -7  103.68   81.42   1
  14  -1  -8  190.63  106.96   1
  14   1  -8  128.04  105.44   1
  14  -1  -9 1732.19  358.80   1
  14   1  -9 1439.98  357.19   1
  14  -1 -10 1114.05  308.22   1
  14   1 -10 1457.91  308.52   1
  14  -1 -11 3459.67  673.75   1
  14   1 -11 2806.74  671.95   1
  14  -1 -12   58.64  108.06   1
  14   1 -12  -47.83  122.41   1
  14  -1 -13 1615.22  384.14   1
  14   1 -13 1751.13  392.38   1
  14  -1 -14    5.20  125.50   1
  14   1 -14   36.21  159.52   1
  14  -1 -15  -35.70  140.96   1
  14  -1 -15   28.68   84.50   1
  14   1 -15   -0.61  195.84   1
  14  -1 -16  610.22  123.37   1
  14  -1 -16  452.09  119.89   1
  14   1 -16  470.23  252.20   1
  14  -1 -17  195.09  183.15   1
  14  -1 -17  267.68  103.36   1
  14   1 -17  317.57  262.28   1
  14  -1 -18  260.66  203.94   1
  14  -1 -18  233.86  107.40   1
  14   1 -18  408.22  272.65   1
  14  -1 -19  202.14  211.68   1
  14  -1 -19  281.10  111.34   1
  14  -2  -1   54.86   72.01   1
  14   2  -1   37.47   95.04   1
  14  -2  -2 1374.05  288.20   1
  14   2  -2 1198.38  287.26   1
  14  -2  -3    7.37   73.90   1
  14   2  -3  -50.11   66.62   1
  14  -2  -4   58.24   89.11   1
  14   2  -4   46.66   69.30   1
  14  -2  -5   63.88   79.61   1
  14   2  -5   -2.74   70.38   1
  14  -2  -6 4633.51 1032.58   1
  14   2  -6 5287.59 1038.87   1
  14  -2  -7 4053.42  823.58   1
  14   2  -7 3737.08  826.80   1
  14  -2  -8 1232.46  284.96   1
  14   2  -8 1202.56  289.24   1
  14  -2  -9 1140.84  291.07   1
  14   2  -9 1310.55  303.93   1
  14  -2 -10  846.83  263.06   1
  14   2 -10 1208.98  275.47   1
  14  -2 -11  581.57  189.55   1
  14   2 -11  659.09  240.36   1
  14  -2 -12 1084.26  253.17   1
  14   2 -12  918.83  317.34   1
  14  -2 -13   69.94   68.03   1
  14  -2 -13  -56.52  116.40   1
  14   2 -13   45.85  145.50   1
  14  -2 -14 1590.40  346.12   1
  14  -2 -14 1417.71  245.18   1
  14   2 -14 1333.40  357.07   1
  14  -2 -15  328.38  166.85   1
  14  -2 -15  482.38  104.23   1
  14   2 -15   86.19  168.44   1
  14  -2 -16 3349.33  675.91   1
  14  -2 -16 3032.84  485.34   1
  14   2 -16 2821.40  687.96   1
  14  -2 -17  -18.56  165.22   1
  14  -2 -17  -30.30   92.74   1
  14   2 -17   56.62  286.51   1
  14  -2 -18  289.16  224.98   1
  14  -2 -18  657.96  129.98   1
  14  -2 -19  142.83  199.47   1
  14  -2 -19  183.91  102.46   1
  14  -3  -1   -5.07   72.49   1
  14   3  -1   46.72  125.28   1
  14  -3  -2  265.13   92.03   1
  14   3  -2  181.17  137.27   1
  14  -3  -3 1084.91  260.01   1
  14   3  -3 1148.01  265.23   1
  14  -3  -4 1075.46  267.43   1
  14   3  -4 1194.88  278.76   1
  14  -3  -5  911.38  141.70   1
  14   3  -5 1070.12  262.50   1
  14  -3  -6  907.33  224.67   1
  14  -3  -7  582.04  164.03   1
  14   3  -7  498.42  176.94   1
  14  -3  -8  -37.30  101.25   1
  14   3  -8  -27.53  131.89   1
  14  -3  -9  655.88  185.81   1
  14   3  -9  628.96  194.03   1
  14  -3 -10  929.96  257.64   1
  14   3 -10 1073.82  269.77   1
  14  -3 -11 1567.59  388.13   1
  14   3 -11 1776.74  399.53   1
  14  -3 -12   60.56  111.24   1
  14  -3 -12   16.25   58.92   1
  14   3 -12   51.83  210.27   1
  14  -3 -13 1439.27  221.31   1
  14  -3 -13 1949.33  263.58   1
  14   3 -13 1293.25  419.99   1
  14  -3 -14    1.66   73.48   1
  14  -3 -14    8.68   88.18   1
  14   3 -14 -102.35  223.15   1
  14  -3 -15 1155.15  277.10   1
  14  -3 -15 1035.56  187.71   1
  14   3 -15  869.40  321.96   1
  14  -3 -16  280.25  183.13   1
  14  -3 -16  411.61  109.62   1
  14   3 -16  333.22  246.46   1
  14  -3 -17   -2.33  183.92   1
  14  -3 -17   93.09   93.78   1
  14  -3 -18   91.00   80.33   1
  14  -3 -18  -81.48  173.59   1
  14  -4  -1    5.30   77.26   1
  14   4  -1   17.12  114.68   1
  14  -4  -2   26.61   74.18   1
  14   4  -2   74.37   93.02   1
  14  -4  -3  557.04  150.73   1
  14   4  -3  501.91  206.95   1
  14  -4  -4  357.66  145.94   1
  14   4  -4  571.72  174.10   1
  14  -4  -5 3462.07  717.57   1
  14   4  -5 3307.50  720.82   1
  14  -4  -6 1310.17  285.12   1
  14   4  -6 1135.93  291.70   1
  14  -4  -7  534.02  150.88   1
  14   4  -7  355.38  161.96   1
  14  -4  -8 2301.83  431.25   1
  14   4  -8 1612.19  430.52   1
  14  -4  -9  956.93  209.39   1
  14   4  -9  563.34  214.80   1
  14  -4 -10 1577.79  311.35   1
  14   4 -10  971.59  326.36   1
  14  -4 -11   31.78  123.54   1
  14  -4 -12  333.21  153.32   1
  14  -4 -12  431.30  105.70   1
  14   4 -12  315.07  227.14   1
  14  -4 -13  940.67  282.40   1
  14  -4 -13 1547.47  205.48   1
  14   4 -13  907.18  353.98   1
  14  -4 -14  205.84  149.31   1
  14  -4 -14  361.97  105.25   1
  14  -4 -15  692.85  237.57   1
  14  -4 -15  928.98  164.25   1
  14  -4 -16  771.91  149.82   1
  14  -4 -16  554.45  140.74   1
  14  -4 -17  480.52  238.92   1
  14  -4 -17  475.06  126.29   1
  14  -5  -1   62.16   84.39   1
  14   5  -1   40.15  137.88   1
  14  -5  -2 1009.10  238.88   1
  14  -5  -3  291.06  110.38   1
  14   5  -3  231.56  127.93   1
  14  -5  -4   70.99   95.65   1
  14   5  -4   39.96  124.10   1
  14  -5  -5  365.98   95.53   1
  14   5  -5  103.48  141.96   1
  14  -5  -6    4.75   88.42   1
  14   5  -6   52.68  131.61   1
  14  -5  -7   71.49  111.71   1
  14   5  -7   12.46  114.90   1
  14  -5  -8    7.17  113.42   1
  14   5  -8   26.20  139.37   1
  14  -5  -9 2027.87  303.80   1
  14   5  -9  475.96  311.87   1
  14  -5 -10  367.67  145.43   1
  14   5 -10  153.89  181.39   1
  14  -5 -11  562.40  193.21   1
  14  -5 -12   18.13  134.64   1
  14  -5 -12   22.64  103.02   1
  14  -5 -13  426.39  152.78   1
  14  -5 -13   51.83  109.89   1
  14  -5 -14   48.30  119.50   1
  14  -5 -14   35.03  106.08   1
  14  -5 -15   78.55  166.77   1
  14  -5 -15   40.78  101.88   1
  14  -5 -16  143.90  136.50   1
  14  -6  -1   -4.52  100.55   1
  14  -6  -2   37.54   91.59   1
  14  -6  -3   38.47   85.58   1
  14  -6  -4  588.74  172.67   1
  14  -6  -5  184.44  120.36   1
  14  -6  -6 1110.63  270.03   1
  14  -6  -7 1315.99  311.26   1
  14  -6  -8  205.43  136.65   1
  14  -6  -9  479.44  174.15   1
  14  -6 -10  864.89  238.91   1
  14  -6 -11  -13.01  135.65   1
  14  -6 -12  177.70  151.00   1
  14  -6 -12   80.92  114.40   1
  14  -6 -13  133.11  141.16   1
  14  -6 -13  -12.80  112.89   1
  14  -6 -14   80.82  147.58   1
  14  -7  -4  -82.19  104.24   1
  14  -7  -5  -37.20  113.17   1
  14  -7  -6   95.74  124.79   1
  14  -7  -7  -52.76  150.76   1
  14  -7  -8  -25.13  143.09   1
  14  -7  -9   43.06  150.60   1
  13   0  -1  711.63  172.62   1
  13   0  -2   24.79   43.03   1
  13   0  -3 2187.42  469.38   1
  13   0  -4  -27.90   75.50   1
  13   0  -515744.19 3241.61   1
  13   0  -6  100.53   90.55   1
  13   0  -7  181.42  100.94   1
  13   0  -8   36.92   93.46   1
  13   0  -9  878.46  223.73   1
  13   0 -10  -48.86  100.94   1
  13   0 -11 2430.69  527.54   1
  13   0 -12  -15.66  106.08   1
  13   0 -13  385.07  157.04   1
  13   0 -14  -19.27   61.13   1
  13   0 -14   35.75  137.88   1
  13   0 -15  126.36  164.27   1
  13   0 -15  190.77   85.95   1
  13   0 -16  -14.50  164.75   1
  13   0 -16   37.69   84.01   1
  13   0 -17  805.86  275.69   1
  13   0 -17  881.32  163.63   1
  13   0 -18   -4.64  256.72   1
  13   0 -18   38.45   91.72   1
  13   0 -19 1995.17  431.17   1
  13   0 -19 1308.76  261.51   1
  13   0 -20   30.91  102.93   1
  13  -1  -1 4926.44  677.76   1
  13   1  -1 5696.80 1104.11   1
  13  -1  -2 4610.50  967.78   1
  13   1  -2 4671.41  968.44   1
  13  -1  -3 3008.55  637.18   1
  13   1  -3 3000.33  634.34   1
  13  -1  -4  693.42  159.29   1
  13   1  -4  531.76  148.15   1
  13  -1  -5 2541.22  473.57   1
  13   1  -5 1814.80  469.74   1
  13  -1  -6   32.59   86.65   1
  13   1  -6    9.10   42.50   1
  13  -1  -7 2512.64  485.47   1
  13   1  -7 1976.85  479.32   1
  13  -1  -8  -33.76   96.49   1
  13   1  -8   19.70   48.28   1
  13  -1  -9 3668.71  826.58   1
  13   1  -9 4097.01  824.40   1
  13  -1 -10   60.99   61.46   1
  13   1 -10   97.74  106.47   1
  13  -1 -11  809.93  218.38   1
  13   1 -11  915.01  223.41   1
  13  -1 -12 1489.87  251.65   1
  13  -1 -12 1626.50  359.93   1
  13   1 -12 1599.07  357.56   1
  13  -1 -13 -130.52  130.02   1
  13  -1 -13    1.51   77.00   1
  13   1 -13   65.83  112.28   1
  13  -1 -14   35.68  138.20   1
  13  -1 -14   11.74   78.35   1
  13   1 -14   48.83  134.75   1
  13  -1 -15 1023.72  312.46   1
  13  -1 -15 1176.89  204.67   1
  13   1 -15 1345.26  341.20   1
  13  -1 -16 1380.29  328.58   1
  13  -1 -16 1213.16  210.66   1
  13   1 -16 1090.67  354.86   1
  13  -1 -17 1051.24  265.36   1
  13  -1 -17  885.22  175.08   1
  13   1 -17 1026.61  325.93   1
  13  -1 -18 2307.79  533.82   1
  13  -1 -18 1954.73  357.43   1
  13   1 -18 2621.50  553.91   1
  13  -1 -19  443.83  239.04   1
  13  -1 -19  176.48  101.19   1
  13   1 -19  290.96  287.19   1
  13  -1 -20  -33.85  242.43   1
  13  -1 -20   57.67   96.49   1
  13  -2  -1 1108.90  236.75   1
  13   2  -1  971.06  235.03   1
  13  -2  -2    3.56   66.91   1
  13   2  -2  -63.97   55.34   1
  13  -2  -3 3309.90  589.94   1
  13   2  -3 2297.98  582.65   1
  13  -2  -4 2662.97  472.62   1
  13   2  -4 1770.26  466.13   1
  13  -2  -5 2497.06  477.97   1
  13   2  -5 1894.90  472.40   1
  13  -2  -6 6427.74 1113.62   1
  13   2  -6 4178.23 1109.36   1
  13  -2  -7 2638.21  455.84   1
  13   2  -7 1581.30  445.86   1
  13  -2  -8 1561.74  275.10   1
  13   2  -8  783.45  256.53   1
  13  -2  -9 2487.80  577.43   1
  13   2  -9 2808.53  571.86   1
  13  -2 -10  612.48  154.43   1
  13   2 -10  354.89  147.44   1
  13  -2 -11   75.02  104.18   1
  13  -2 -11    8.56   73.68   1
  13   2 -11   47.02  170.18   1
  13  -2 -12 6666.68 1358.08   1
  13  -2 -12 6834.75 1011.06   1
  13   2 -12 5874.96 1363.61   1
  13  -2 -13   29.82  130.80   1
  13  -2 -13   -8.59   77.39   1
  13   2 -13  105.58  122.43   1
  13  -2 -14  153.58   65.81   1
  13  -2 -14   23.35  143.09   1
  13   2 -14   38.38  182.71   1
  13  -2 -15  455.21  181.00   1
  13  -2 -15  266.78   94.34   1
  13   2 -15  300.40  225.24   1
  13  -2 -16  880.04  251.70   1
  13  -2 -16  726.19  136.03   1
  13   2 -16  762.28  306.37   1
  13  -2 -17 1390.72  334.29   1
  13  -2 -17 1311.52  204.75   1
  13   2 -17  773.73  354.34   1
  13  -2 -18  656.33  240.45   1
  13  -2 -18  497.68  113.89   1
  13   2 -18  278.74  288.67   1
  13  -2 -19  113.60  226.34   1
  13  -2 -19  180.22   94.05   1
  13  -3  -1  208.88   85.46   1
  13   3  -1  231.52  125.07   1
  13  -3  -2  182.63   90.71   1
  13   3  -2  223.69  110.55   1
  13  -3  -3   -7.44   81.18   1
  13   3  -3   54.73   81.56   1
  13  -3  -4  458.27  131.49   1
  13   3  -4  449.45  144.64   1
  13  -3  -5  925.75  223.97   1
  13  -3  -6 1575.14  329.80   1
  13   3  -6 1346.73  324.54   1
  13  -3  -7 2013.64  393.17   1
  13   3  -7 1506.41  391.47   1
  13  -3  -8  259.28  117.42   1
  13   3  -8  160.12  113.30   1
  13  -3  -9  996.14  248.71   1
  13   3  -9  988.74  244.39   1
  13  -3 -10  517.20  154.85   1
  13  -3 -10  488.99  104.64   1
  13   3 -10  387.19  159.35   1
  13  -3 -11  115.97  107.89   1
  13  -3 -11  113.76   78.66   1
  13   3 -11   71.44  101.26   1
  13  -3 -12  545.70  173.65   1
  13  -3 -12  480.01  116.47   1
  13   3 -12  624.27  252.26   1
  13  -3 -13  184.79  142.02   1
  13  -3 -13  228.95   85.52   1
  13  -3 -14  588.29  197.43   1
  13  -3 -14  655.75  118.29   1
  13   3 -14  360.44  221.97   1
  13  -3 -15   39.92   63.33   1
  13  -3 -15  112.06  159.98   1
  13   3 -15   73.12  180.05   1
  13  -3 -16 1162.11  363.35   1
  13  -3 -16 1606.97  240.90   1
  13   3 -16 1388.04  392.77   1
  13  -3 -17  831.10  262.92   1
  13  -3 -17  913.00  151.37   1
  13   3 -17  547.44  366.23   1
  13  -3 -18  681.44  136.98   1
  13  -3 -18  773.47  262.55   1
  13  -3 -19  136.99  210.48   1
  13  -3 -19  112.11   92.38   1
  13  -4  -1  234.88  100.78   1
  13   4  -1  365.21  111.40   1
  13  -4  -2  411.03  123.41   1
  13   4  -2  399.71  128.96   1
  13  -4  -3  658.19  167.29   1
  13   4  -3  575.81  174.37   1
  13  -4  -4 4355.98  946.58   1
  13   4  -4 4675.60  949.08   1
  13  -4  -5 3410.23  688.32   1
  13   4  -5 3086.97  690.96   1
  13  -4  -6 5008.71  977.71   1
  13   4  -6 4313.71  975.85   1
  13  -4  -7  816.53  191.53   1
  13   4  -7  624.89  180.68   1
  13  -4  -8  485.49  137.36   1
  13   4  -8  196.00  133.02   1
  13  -4  -9  182.68  125.45   1
  13   4  -9  152.17  126.83   1
  13  -4 -10 1607.92  305.22   1
  13  -4 -10 1317.26  213.93   1
  13   4 -10  958.51  300.25   1
  13  -4 -11  361.92  149.73   1
  13  -4 -11  553.28  105.63   1
  13   4 -11  337.12  159.26   1
  13  -4 -12 2566.17  507.88   1
  13  -4 -12 2634.09  370.10   1
  13   4 -12 1683.46  511.51   1
  13  -4 -13  123.51   76.41   1
  13  -4 -13  127.52   80.39   1
  13   4 -13  136.00  232.79   1
  13  -4 -14 6544.94  717.88   1
  13  -4 -14 5962.77  856.94   1
  13   4 -14 3929.92 1182.40   1
  13  -4 -15  114.40  155.52   1
  13  -4 -15  161.41   79.98   1
  13   4 -15 -257.24  264.36   1
  13  -4 -16    1.22   63.89   1
  13  -4 -16  118.86  168.69   1
  13  -4 -17  -75.82  173.62   1
  13  -4 -17   23.24   86.59   1
  13  -4 -18  139.49   78.08   1
  13  -4 -18   78.16  190.99   1
  13  -5  -1  525.65   86.72   1
  13  -5  -2   -5.74   74.99   1
  13   5  -2   33.22   96.23   1
  13  -5  -3  725.19  155.83   1
  13   5  -3  355.73  164.26   1
  13  -5  -4  512.71  138.75   1
  13   5  -4  355.64  133.99   1
  13  -5  -5  273.29  103.55   1
  13   5  -5  167.80  124.26   1
  13  -5  -6   63.14  104.80   1
  13   5  -6   73.41  108.67   1
  13  -5  -7 1153.24  230.06   1
  13   5  -7  669.23  231.51   1
  13  -5  -8 1800.76  300.58   1
  13   5  -8  756.93  302.26   1
  13  -5  -9  281.42  127.47   1
  13   5  -9   16.72  124.50   1
  13  -5 -10   27.51  122.10   1
  13  -5 -10   48.39   91.42   1
  13   5 -10  -20.74  127.79   1
  13  -5 -11 1123.93  247.79   1
  13  -5 -11 1360.91  180.22   1
  13   5 -11  317.74  257.77   1
  13  -5 -12  235.23   73.70   1
  13  -5 -12  133.24  124.24   1
  13   5 -12   69.68  214.16   1
  13  -5 -13  582.81  184.15   1
  13  -5 -13  525.66  120.97   1
  13  -5 -14 2601.12  574.42   1
  13  -5 -14 2587.87  414.53   1
  13  -5 -15  316.81  187.19   1
  13  -5 -15  453.27  105.56   1
  13  -5 -16  820.26  298.80   1
  13  -5 -16  684.33  147.16   1
  13  -5 -17   39.66   75.91   1
  13  -5 -17  -18.01  174.05   1
  13  -6  -1   39.05   87.42   1
  13  -6  -2   26.05   78.02   1
  13  -6  -3  -50.18   86.22   1
  13  -6  -4  962.99  241.68   1
  13  -6  -5   36.70   94.00   1
  13  -6  -6 4567.85  961.71   1
  13  -6  -7   95.62  116.12   1
  13  -6  -8 2824.46  611.76   1
  13  -6  -9 1960.16  442.00   1
  13  -6 -10  106.87  133.93   1
  13  -6 -10   64.73   99.93   1
  13  -6 -11 1251.83  201.25   1
  13  -6 -11  -29.96  129.10   1
  13  -6 -12  300.66  109.12   1
  13  -6 -12   -8.24  104.72   1
  13  -6 -13  140.09  137.48   1
  13  -6 -13   53.43  101.58   1
  13  -6 -14  408.04  176.01   1
  13  -6 -14 -115.46  104.15   1
  13  -6 -15   23.28   90.58   1
  13  -6 -15  -20.48  174.68   1
  13  -7  -1   84.85  131.23   1
  13  -7  -2   23.82   96.29   1
  13  -7  -3  -21.26   89.89   1
  13  -7  -4   -1.49   99.11   1
  13  -7  -5  -14.73  109.74   1
  13  -7  -6    1.72  102.55   1
  13  -7  -7   50.06  110.05   1
  13  -7  -8   50.00  126.33   1
  13  -7  -9  125.73  133.50   1
  13  -7 -10   50.51  120.74   1
  13  -7 -11   77.61  134.25   1
  13  -7 -12  -55.15  150.42   1
  12   0  -1   16.71   34.76   1
  12   0  -211963.28 2465.40   1
 -12   0   3   -5.36  125.64   1
  12   0  -3   47.99   44.78   1
 -12   0   4 9321.18 2305.74   1
 -12   0   4 9036.13 1715.23   1
  12   0  -413840.15 2286.21   1
 -12   0   5 -123.05  146.81   1
 -12   0   5   61.08   46.70   1
  12   0  -5   34.03   46.59   1
 -12   0   6 7178.77 1500.32   1
 -12   0   6 6072.86 1103.94   1
  12   0  -6 8545.34 1476.40   1
 -12   0   7  -16.43  146.86   1
  12   0  -7  -16.45   43.69   1
  12   0  -8 1610.22  354.27   1
  12   0  -9   37.87   59.06   1
  12   0 -1012867.47 2655.26   1
  12   0 -11    8.27  107.16   1
  12   0 -12  415.75  161.26   1
  12   0 -12  416.13   96.64   1
  12   0 -13  -95.96  136.27   1
  12   0 -13   14.50   72.38   1
  12   0 -14 3653.60  733.60   1
  12   0 -14 3199.60  527.86   1
  12   0 -15  -88.88  158.54   1
  12   0 -15  -21.99   76.15   1
  12   0 -16 4422.34 1096.19   1
  12   0 -16 5358.04  797.15   1
  12   0 -17  114.64  173.68   1
  12   0 -17  -12.70   79.20   1
  12   0 -18 1097.77  351.89   1
  12   0 -18 1101.40  194.08   1
  12   0 -19  -72.90  167.34   1
  12   0 -19  -21.16   86.68   1
  12   0 -20  538.94  340.08   1
  12   0 -20  674.62  145.13   1
  12  -1  -1 1067.82  234.83   1
  12   1  -1 1028.00  232.52   1
  12  -1  -2  309.38   77.47   1
  12   1  -2  203.53   71.79   1
 -12   1   3   52.24   47.58   1
  12  -1  -3  160.63   54.85   1
  12   1  -3  128.78   50.56   1
 -12  -1   3   70.43  132.18   1
 -12   1   4   -5.20   36.40   1
  12  -1  -4  -16.32   41.45   1
  12   1  -4  -27.37   40.91   1
 -12  -1   4   -9.99  139.28   1
 -12   1   5 3040.79  714.21   1
 -12   1   5 2996.60  506.69   1
  12  -1  -5 3685.02  682.61   1
  12   1  -5 3485.62  680.94   1
 -12  -1   5 2284.93  709.85   1
 -12   1   6  683.73  161.57   1
  12  -1  -6 1206.21  227.27   1
  12   1  -6 1300.99  228.53   1
 -12  -1   6  785.46  278.24   1
  12  -1  -7  117.65   60.00   1
  12   1  -7  138.27   55.00   1
 -12  -1   7   -1.06  162.17   1
  12  -1  -8 4274.72  660.78   1
  12   1  -8 2397.25  654.48   1
 -12  -1   8 2203.96  688.95   1
  12  -1  -9  -22.96   56.41   1
  12   1  -9  -16.50   57.88   1
  12  -1 -10 1680.88  317.44   1
  12  -1 -10 1360.46  226.25   1
  12   1 -10 1099.12  307.00   1
  12  -1 -11  118.06  115.81   1
  12  -1 -11  126.71   71.57   1
  12   1 -11    8.73   64.80   1
  12  -1 -12 1333.75  309.77   1
  12  -1 -12 1297.80  212.03   1
  12   1 -12 1175.69  305.46   1
  12  -1 -13  338.92  162.13   1
  12  -1 -13  310.79   86.97   1
  12   1 -13  346.72  156.48   1
  12  -1 -14  208.65  163.44   1
  12  -1 -14   96.08   73.98   1
  12   1 -14  181.64  151.24   1
  12  -1 -15 1045.67  275.61   1
  12  -1 -15  907.02  160.22   1
  12   1 -15  948.69  270.65   1
  12   1 -15  846.59  164.16   1
  12  -1 -16  169.91  173.14   1
  12  -1 -16  214.02   80.96   1
  12   1 -16  214.61  207.84   1
  12   1 -16  252.78   90.99   1
  12  -1 -17  115.99  176.56   1
  12  -1 -17   80.67   76.17   1
  12   1 -17  119.58  154.49   1
  12   1 -17   27.02   85.80   1
  12  -1 -18   89.36  181.48   1
  12  -1 -18   52.36   76.57   1
  12   1 -18   29.97  163.30   1
  12   1 -18  -75.12   92.66   1
  12  -1 -19   11.41  193.42   1
  12  -1 -19   85.73   81.49   1
  12   1 -19  -53.14  178.83   1
  12   1 -19   30.06  107.93   1
  12  -1 -20  112.14  254.89   1
  12  -1 -20  105.53   90.09   1
  12   1 -20  156.13  301.98   1
  12   1 -20  -31.14  136.68   1
  12  -2  -1  105.03   41.02   1
  12   2  -1  105.09   47.53   1
  12  -2  -2 5608.16 1122.18   1
  12   2  -2 5191.52 1118.76   1
  12  -2  -3  193.27   84.83   1
  12   2  -3  175.88   59.98   1
  12  -2  -4 2806.28  534.60   1
  12   2  -4 2460.99  534.35   1
 -12  -2   4 1812.93  567.44   1
  12  -2  -5 1956.17  379.30   1
  12   2  -5 1774.72  378.46   1
 -12  -2   5 1121.50  428.46   1
  12  -2  -6 2992.65  576.06   1
  12   2  -6 2719.12  574.54   1
 -12  -2   6 1873.07  608.81   1
  12  -2  -7   26.80   95.66   1
  12   2  -7   -9.66   56.87   1
 -12  -2   7  -80.57  160.55   1
  12  -2  -8 6698.40 1070.98   1
  12   2  -8 3867.66 1061.32   1
  12  -2  -9 3102.15  606.15   1
  12  -2  -9 3566.45  446.68   1
  12   2  -9 1715.67  599.13   1
  12  -2 -1012413.24 2455.48   1
  12  -2 -1013726.71 1840.32   1
  12   2 -10 8898.73 2454.99   1
  12  -2 -11 1535.73  208.51   1
  12  -2 -11 1575.18  241.13   1
  12   2 -11 1293.07  335.11   1
  12  -2 -1211216.69 2081.51   1
  12  -2 -12 9764.88 1552.40   1
  12   2 -12 9416.72 2075.47   1
  12  -2 -13 4539.62  558.77   1
  12  -2 -13 3786.68  658.37   1
  12   2 -13 4804.99  916.19   1
  12  -2 -14  212.00  126.57   1
  12  -2 -14  183.20   73.55   1
  12   2 -14  161.23  235.65   1
  12  -2 -15  -73.10  160.67   1
  12  -2 -15    0.20   69.49   1
  12   2 -15  -38.19  201.92   1
  12  -2 -16   55.20  117.60   1
  12  -2 -16   43.70   73.06   1
  12   2 -16  175.15  223.28   1
  12  -2 -17  424.65  225.06   1
  12  -2 -17  567.79  116.33   1
  12   2 -17  579.94  293.08   1
  12  -2 -18    6.75  107.15   1
  12  -2 -18   26.32   72.57   1
  12   2 -18   88.47  234.98   1
  12  -2 -19  519.60  298.08   1
  12  -2 -19  781.04  145.40   1
  12   2 -19  618.79  256.71   1
  12  -2 -20  183.29  267.05   1
  12  -2 -20  175.94   72.54   1
  12  -3  -1 2625.35  558.97   1
  12   3  -1 2652.31  560.49   1
  12  -3  -2   32.40   72.82   1
  12   3  -2  -20.58   71.10   1
  12  -3  -3  124.61   47.01   1
  12   3  -3   91.71   78.52   1
  12  -3  -4 3278.21  663.85   1
  12   3  -4 3009.14  661.40   1
  12  -3  -5   32.85   89.35   1
  12   3  -5   65.36   63.92   1
  12  -3  -6 4725.03  920.66   1
  12   3  -6 4015.21  921.86   1
  12  -3  -7 1089.29  259.81   1
  12  -3  -8   10.28   99.09   1
  12   3  -8  -31.38   72.61   1
  12  -3  -9   40.02   93.24   1
  12  -3  -9   34.53   68.22   1
  12   3  -9   30.94   96.94   1
  12  -3 -10  796.63  209.55   1
  12  -3 -10  908.91  146.03   1
  12   3 -10  723.12  212.08   1
  12  -3 -11 4795.65  958.13   1
  12  -3 -11 4604.63  706.90   1
  12   3 -11 4158.35  959.73   1
  12  -3 -12  544.17  193.53   1
  12  -3 -12  615.56  117.35   1
  12   3 -12  643.66  179.71   1
  12  -3 -13  -32.88  141.82   1
  12  -3 -13   11.04   48.33   1
  12   3 -13   75.78  106.44   1
  12  -3 -14 1222.01  190.45   1
  12  -3 -14 1267.25  203.98   1
  12   3 -14 1130.47  329.33   1
  12  -3 -15 1113.95  298.89   1
  12  -3 -15 1045.37  178.40   1
  12   3 -15 1001.61  362.24   1
  12  -3 -16 1425.67  201.53   1
  12  -3 -16 1270.12  206.33   1
  12   3 -16 1076.38  399.89   1
  12  -3 -17 1244.62  317.26   1
  12  -3 -17 1181.22  187.69   1
  12   3 -17  873.68  361.25   1
  12  -3 -18  288.27  178.61   1
  12  -3 -18  477.82   98.25   1
  12  -3 -19  -77.14  241.44   1
  12  -3 -19   24.31   98.11   1
  12  -4  -1 2056.28  458.89   1
  12   4  -1 2231.53  463.34   1
  12  -4  -2   48.69   83.02   1
  12   4  -2  161.83   93.53   1
  12  -4  -3 2566.30  500.75   1
  12   4  -3 2107.25  500.74   1
  12  -4  -4  446.17  125.01   1
  12   4  -4  374.27  121.10   1
  12  -4  -5 1957.09  421.77   1
  12   4  -5 1906.93  421.59   1
  12  -4  -6 1129.75  251.42   1
  12   4  -6 1006.74  242.26   1
  12  -4  -7   30.91   99.91   1
  12   4  -7   57.06   83.90   1
  12  -4  -8  163.22  109.74   1
  12  -4  -8  150.20   69.74   1
  12   4  -8   45.53  104.12   1
  12  -4  -9 2588.41  557.85   1
  12  -4  -9 2789.91  411.84   1
  12   4  -9 2437.69  555.15   1
  12  -4 -10  541.95   94.02   1
  12  -4 -10  541.78  105.86   1
  12   4 -10  400.10  157.37   1
  12  -4 -11 3296.55  598.62   1
  12  -4 -11 2894.49  435.94   1
  12   4 -11 2126.17  591.81   1
  12  -4 -12 1034.79  241.44   1
  12  -4 -12  974.81  155.28   1
  12   4 -12  627.61  235.74   1
  12  -4 -13  373.09  169.90   1
  12  -4 -13  390.89   95.06   1
  12   4 -13  400.79  183.30   1
  12  -4 -14  364.70  187.40   1
  12  -4 -14  451.62   96.36   1
  12   4 -14  441.19  214.97   1
  12  -4 -15 1926.28  242.03   1
  12  -4 -15 1840.24  259.95   1
  12   4 -15 1029.22  383.71   1
  12  -4 -16  198.10  190.16   1
  12  -4 -16  125.04   70.30   1
  12   4 -16  278.53  290.18   1
  12  -4 -17  196.92  185.00   1
  12  -4 -17   27.55   66.96   1
  12  -4 -18   56.16   82.50   1
  12  -4 -18  170.75  221.68   1
  12  -4 -19  134.56   88.54   1
  12  -4 -19  107.37  245.79   1
  12  -5  -1 3066.88  634.95   1
  12   5  -1 2926.28  641.18   1
  12  -5  -2  159.99   85.76   1
  12   5  -2   71.25  101.90   1
  12  -5  -3  471.30  120.83   1
  12   5  -3  224.35  119.03   1
  12  -5  -4  567.17  131.84   1
  12   5  -4  320.62  135.50   1
  12  -5  -5  117.79   96.36   1
  12   5  -5  -16.76   88.87   1
  12  -5  -6 1983.82  342.91   1
  12   5  -6 1079.08  336.96   1
  12  -5  -7 1904.17  340.45   1
  12   5  -7 1130.92  333.77   1
  12  -5  -8  109.48  118.01   1
  12  -5  -8  203.23   84.57   1
  12   5  -8   95.75  100.91   1
  12  -5  -9 1033.59  222.20   1
  12  -5  -9 1064.45  157.46   1
  12   5  -9  477.71  203.65   1
  12  -5 -10  -28.70  106.20   1
  12  -5 -10   -7.08   71.38   1
  12   5 -10   20.18  103.30   1
  12  -5 -11  677.57  162.57   1
  12  -5 -11  547.09  104.60   1
  12   5 -11  190.36  181.06   1
  12  -5 -12    1.51   57.14   1
  12  -5 -12   14.40  119.89   1
  12   5 -12    4.93  136.50   1
  12  -5 -13   73.82  138.91   1
  12  -5 -13  -21.91   74.30   1
  12   5 -13   58.87  130.79   1
  12  -5 -14  235.31  125.44   1
  12  -5 -14  226.26   79.51   1
  12   5 -14  107.88  185.95   1
  12  -5 -15  105.53  177.73   1
  12  -5 -15  278.86   75.62   1
  12  -5 -16 3425.25  391.69   1
  12  -5 -16 2439.58  440.28   1
  12  -5 -17  355.18  213.66   1
  12  -5 -17  357.10  120.32   1
  12  -5 -18  -33.47  202.86   1
  12  -6  -1  187.42   90.39   1
  12  -6  -2  777.86  193.50   1
  12  -6  -3 3519.98  748.29   1
  12  -6  -4  794.09  201.69   1
  12  -6  -5 1262.36  291.89   1
  12  -6  -6  139.98  112.59   1
  12  -6  -7 3381.08  721.11   1
  12  -6  -8  702.20  198.26   1
  12  -6  -9 2837.92  321.87   1
  12  -6  -9    4.51  216.33   1
  12  -6 -10  175.54  127.53   1
  12  -6 -10   -2.32   88.23   1
  12  -6 -11  880.10  152.22   1
  12  -6 -11 -101.55   99.59   1
  12  -6 -12  199.59  151.40   1
  12  -6 -12  -14.10   86.91   1
  12  -6 -13  989.10  177.80   1
  12  -6 -13   11.30  109.76   1
  12  -6 -14  382.51  157.45   1
  12  -6 -14  -55.92   82.15   1
  12  -6 -15  860.91  222.90   1
  12  -6 -15  -13.03   80.90   1
  12  -6 -16  124.39  195.67   1
  12  -6 -16   53.00  103.26   1
  12  -7  -1   -1.95   92.03   1
  12  -7  -2  112.24   91.73   1
  12  -7  -3  -14.88   88.17   1
  12  -7  -4    1.76  101.90   1
  12  -7  -5  -78.48  114.55   1
  12  -7  -6   79.90  104.84   1
  12  -7  -7  -27.87  114.29   1
  12  -7  -8   -4.76  111.04   1
  12  -7  -9   59.69  113.65   1
  12  -7  -9   58.31  104.34   1
  12  -7 -10   26.47  124.61   1
  12  -7 -10   25.25  104.37   1
  12  -7 -11  148.77  132.71   1
  12  -7 -11  -22.12  122.33   1
  12  -7 -12   16.43  133.76   1
  12  -7 -12   51.29   98.83   1
  12  -7 -13   43.98  128.07   1
  12  -7 -13   79.59   99.04   1
  12  -8  -3   91.99  104.60   1
  12  -8  -4   33.00  128.25   1
  12  -8  -5  -10.12  115.75   1
  12  -8  -6  -32.54  112.36   1
  12  -8  -7    0.96  112.02   1
  12  -8  -8    0.68  169.40   1
  12  -8  -9  -98.10  144.92   1
  11   0  -123411.50 2904.65   1
 -11   0   124053.53 4726.68   1
 -11   0   121937.13 3548.24   1
 -11   0   2   52.23  101.74   1
 -11   0   2   45.91   42.40   1
  11   0  -2   11.93   40.09   1
 -11   0   311981.43 3278.18   1
 -11   0   314803.28 2453.41   1
  11   0  -318031.32 3264.18   1
 -11   0   4  -25.04   66.44   1
 -11   0   4    2.31   27.56   1
  11   0  -4   18.98   40.95   1
 -11   0   5   26.97   74.18   1
 -11   0   5  -12.40   39.92   1
  11   0  -5   24.87   43.03   1
 -11   0   6    8.80   76.28   1
 -11   0   6  -28.62   47.23   1
  11   0  -6    7.17   40.35   1
 -11   0   7  606.10  199.68   1
 -11   0   7  770.10  122.34   1
  11   0  -7  681.08  173.26   1
 -11   0   8 -130.37  136.45   1
 -11   0   8    5.79   40.42   1
  11   0  -8   -2.88   49.22   1
 -11   0   9 2531.21  661.61   1
 -11   0   9 2832.04  464.19   1
  11   0  -9 3366.68  630.96   1
 -11   0  10  -89.50  182.67   1
 -11   0  10   13.95   41.26   1
  11   0 -10   15.70   63.69   1
  11   0 -10   17.55   30.33   1
  11   0 -1113241.24 2760.32   1
  11   0 -1113417.21 2065.84   1
  11   0 -12   -5.75   80.99   1
  11   0 -12  -23.72   65.96   1
  11   0 -13   58.69  132.77   1
  11   0 -13   60.71   65.52   1
  11   0 -14   35.97  147.19   1
  11   0 -14   14.68   63.10   1
  11   0 -15  108.79  169.47   1
  11   0 -15  277.52   76.98   1
  11   0 -16   10.22  154.80   1
  11   0 -16   31.03   67.32   1
  11   0 -17 -104.32  155.64   1
  11   0 -17   -4.37   71.73   1
  11   0 -18   71.59  167.09   1
  11   0 -18   38.81   75.24   1
  11   0 -19  118.82  178.37   1
  11   0 -19  111.70   82.24   1
  11   0 -20  -42.51  183.48   1
  11   0 -20   75.69  100.57   1
 -11   1   1  102.38   66.72   1
 -11   1   1   36.01   31.80   1
  11  -1  -1   96.67   44.48   1
  11   1  -1  118.66   42.97   1
 -11  -1   1   84.13   94.86   1
 -11  -1   1   79.40   54.50   1
 -11  -1   2  795.22  119.46   1
 -11   1   2  517.34  202.89   1
 -11   1   2  491.75  114.80   1
  11  -1  -2  864.54  166.04   1
  11   1  -2  750.67  161.62   1
 -11  -1   2  720.26  186.49   1
 -11   1   3 1008.76  223.35   1
 -11   1   3  542.12  118.99   1
  11  -1  -3  872.17  170.11   1
  11   1  -3  818.98  172.01   1
 -11  -1   3  548.42  193.45   1
 -11  -1   3  754.06  124.36   1
  11  -1  -4   12.45   26.75   1
 -11   1   4   48.51  132.10   1
 -11   1   4   13.45   24.29   1
  11   1  -4    5.72   34.95   1
 -11  -1   4   47.68   65.87   1
 -11  -1   4  -32.49   42.76   1
 -11   1   5   69.83  134.76   1
 -11   1   5   10.12   25.38   1
  11  -1  -5    6.10   41.01   1
  11   1  -5   26.41   42.48   1
 -11  -1   5  -17.14   74.49   1
 -11  -1   5   43.48   46.19   1
 -11   1   6 2736.81  618.38   1
 -11   1   6 2978.23  436.98   1
  11  -1  -6 3143.89  592.45   1
  11   1  -6 2856.72  589.75   1
 -11  -1   6 1858.11  607.14   1
 -11  -1   6 2610.44  436.38   1
 -11   1   7 1158.26  265.96   1
 -11   1   7  810.21  150.72   1
  11  -1  -7 1194.26  216.30   1
  11   1  -7  922.06  210.93   1
 -11  -1   7  754.09  239.82   1
 -11  -1   7  893.51  153.16   1
 -11   1   8   91.86  146.87   1
 -11   1   8   68.95   46.08   1
  11  -1  -8  106.67   63.93   1
  11   1  -8  196.93   68.04   1
 -11  -1   8   84.73  110.04   1
 -11  -1   8  181.69   52.27   1
 -11   1   9 1585.58  455.67   1
 -11   1   9 1765.93  305.32   1
  11  -1  -9 2124.80  420.87   1
  11  -1  -9 2552.46  305.44   1
  11   1  -9 2397.10  419.60   1
 -11  -1   9 1696.93  464.12   1
 -11  -1   9 1455.15  304.81   1
 -11   1  10  249.73  298.62   1
  11  -1 -10  760.21  222.76   1
  11  -1 -10 1023.43  151.39   1
  11   1 -10 1253.97  221.19   1
 -11  -1  10  596.72  304.18   1
  11  -1 -11 1269.28  280.31   1
  11  -1 -11 1397.55  193.68   1
  11   1 -11  811.98  275.06   1
  11  -1 -1212241.93 2283.42   1
  11  -1 -1211228.35 1700.42   1
  11   1 -12 8991.27 2275.36   1
  11   1 -1211189.23 1700.91   1
  11  -1 -13 2141.84  389.48   1
  11  -1 -13 1777.43  259.05   1
  11   1 -13 1240.94  375.16   1
  11   1 -13 1361.60  260.70   1
  11  -1 -14 6743.15 1353.71   1
  11  -1 -14 5473.25  990.46   1
  11   1 -14 6384.12 1352.73   1
  11   1 -14 7341.08  993.95   1
  11  -1 -15  956.96  159.22   1
  11  -1 -15  784.12  273.16   1
  11   1 -15  947.91  278.82   1
  11   1 -15 1009.64  167.93   1
  11  -1 -16 5549.15 1208.76   1
  11  -1 -16 5428.42  882.00   1
  11   1 -16 4391.23 1211.41   1
  11   1 -16 6428.69  884.39   1
  11  -1 -17   -3.91  155.58   1
  11  -1 -17   -7.57   58.24   1
  11   1 -17    4.32  146.06   1
  11   1 -17   66.14   78.56   1
  11  -1 -18 2379.19  466.15   1
  11  -1 -18 3660.94  545.03   1
  11   1 -18 3078.39  770.06   1
  11   1 -18 3843.99  549.23   1
  11  -1 -19  400.87  194.83   1
  11  -1 -19  272.27   79.94   1
  11   1 -19  267.30  202.35   1
  11   1 -19  252.72  113.98   1
  11  -1 -20  660.68  330.79   1
  11  -1 -20 1674.01  222.32   1
  11   1 -20  801.33  353.00   1
  11   1 -20 1179.05  229.16   1
  11  -1 -21  -14.19  165.90   1
 -11   2   1 3843.20  971.00   1
 -11   2   1 4008.21  707.36   1
  11  -2  -1 5482.02  950.32   1
  11   2  -1 5236.07  948.71   1
 -11  -2   1 4607.41  961.22   1
 -11  -2   1 3664.05  708.16   1
 -11   2   2 2979.39  868.32   1
 -11   2   2 3470.18  631.00   1
  11  -2  -2 4578.89  849.21   1
  11   2  -2 4272.61  846.93   1
 -11  -2   2 5289.52  871.88   1
 -11  -2   2 4031.21  632.98   1
 -11  -2   3 7404.88 1157.49   1
 -11   2   3 7633.17 1577.76   1
 -11   2   3 6696.23 1165.87   1
  11  -2  -3 8186.02 1556.85   1
  11   2  -3 7806.87 1556.07   1
 -11  -2   3 7578.11 1576.24   1
  11  -2  -4  103.68   31.99   1
 -11   2   4   -3.45  142.79   1
 -11   2   4   51.54   34.22   1
  11   2  -4   75.83   45.85   1
 -11  -2   4   85.17  109.49   1
 -11  -2   4  133.72   45.86   1
 -11   2   511107.31 2384.04   1
 -11   2   5 8405.26 1772.15   1
  11  -2  -513308.36 2363.61   1
  11   2  -513751.94 2362.66   1
 -11  -2   511922.82 2382.42   1
 -11  -2   511075.60 1773.69   1
  11  -2  -6   61.66   32.40   1
 -11   2   6  -29.74  138.42   1
 -11   2   6  104.89   43.16   1
  11   2  -6   58.71   48.21   1
 -11  -2   6   92.92   49.24   1
 -11   2   7 3273.63  696.84   1
 -11   2   7 2811.50  489.18   1
  11  -2  -7 3513.33  664.98   1
  11   2  -7 3618.09  660.91   1
 -11  -2   7 4020.07  712.40   1
 -11  -2   7 2726.74  489.59   1
 -11   2   8  293.97  158.65   1
 -11   2   8  160.31   56.77   1
  11  -2  -8  201.94   76.47   1
  11  -2  -8  337.73   46.90   1
  11   2  -8  228.94   72.47   1
 -11  -2   8  157.68  187.30   1
 -11  -2   8  139.52   61.22   1
 -11   2   9  623.94  144.00   1
  11  -2  -9 1111.12  204.95   1
  11  -2  -9 1111.09  139.82   1
  11   2  -9 1181.74  207.56   1
 -11  -2   9  626.13  279.76   1
 -11  -2   9  634.00  142.41   1
  11  -2 -10   46.94   33.77   1
  11  -2 -10   38.64   71.37   1
  11   2 -10   59.51   54.28   1
 -11  -2  10  -11.02  182.77   1
  11  -2 -11  675.58  185.61   1
  11  -2 -11  586.36  107.60   1
  11   2 -11  444.00  153.28   1
  11  -2 -12 2588.06  407.63   1
  11  -2 -12 1787.02  274.96   1
  11   2 -12  884.22  378.79   1
  11  -2 -13 1786.35  389.72   1
  11  -2 -13 1617.09  259.84   1
  11   2 -13 1502.67  373.78   1
  11  -2 -14 1524.09  506.77   1
  11  -2 -14 2078.03  346.68   1
  11   2 -14 3058.54  526.40   1
  11  -2 -15  -28.34  153.12   1
  11  -2 -15   23.54   55.44   1
  11   2 -15   45.53  132.11   1
  11  -2 -16    5.91  152.53   1
  11  -2 -16  -27.84   59.03   1
  11   2 -16  -80.38  146.32   1
  11   2 -16  -43.59   81.03   1
  11  -2 -17  464.90  205.74   1
  11  -2 -17  435.12  100.11   1
  11   2 -17  431.05  207.53   1
  11   2 -17  581.14  126.04   1
  11  -2 -18  -31.35   53.38   1
  11  -2 -18  -42.70  163.97   1
  11   2 -18  -36.63  172.08   1
  11   2 -18   51.49  102.17   1
  11  -2 -19  669.64  256.57   1
  11  -2 -19  698.61  138.10   1
  11   2 -19  454.91  263.50   1
  11   2 -19  946.29  167.92   1
  11  -2 -20   -6.87  163.02   1
  11  -2 -20  210.23  103.81   1
  11   2 -20  -13.51  124.23   1
 -11   3   1  992.16  224.27   1
  11  -3  -1 1781.32  308.12   1
  11   3  -1 1607.69  305.25   1
 -11  -3   1 1234.08  331.59   1
 -11   3   2  652.86  139.71   1
  11  -3  -2 1097.46  194.46   1
  11   3  -2  900.55  189.71   1
 -11  -3   2  647.55  231.23   1
 -11   3   3  143.00   46.49   1
  11  -3  -3   96.29   53.21   1
  11   3  -3   93.75   46.50   1
 -11  -3   3  127.75  112.97   1
  11  -3  -4   35.88   29.22   1
 -11   3   4   72.73  148.02   1
 -11   3   4    6.40   40.39   1
  11   3  -4   40.28   32.53   1
 -11  -3   4   43.84  140.04   1
 -11  -3   4   55.74   53.42   1
 -11   3   5 1918.26  521.14   1
 -11   3   5 2062.17  358.01   1
  11  -3  -5 2953.18  486.98   1
 -11  -3   5 1954.57  514.08   1
 -11  -3   5 2137.04  359.25   1
 -11   3   6  694.35  133.01   1
  11  -3  -6  904.90  188.45   1
  11   3  -6 1141.54  195.34   1
 -11  -3   6  761.41  235.58   1
 -11  -3   6  532.94  135.97   1
 -11   3   7 2364.86  539.49   1
  11  -3  -7 4583.89  733.98   1
  11  -3  -7 3202.08  539.15   1
  11   3  -7 4443.69  730.22   1
 -11  -3   7 3296.76  771.35   1
  11  -3  -8 1124.83  251.02   1
  11  -3  -8 1050.42  176.92   1
  11   3  -8 1196.69  253.17   1
 -11  -3   8  950.53  317.32   1
  11  -3  -9 6550.36  781.86   1
  11  -3  -9 6346.10  945.57   1
  11   3  -9 5741.31 1269.21   1
 -11  -3   9 4465.11 1307.29   1
  11  -3 -10 3307.09  587.62   1
  11  -3 -10 2762.57  424.09   1
  11   3 -10 2331.91  580.74   1
 -11  -3  10 1344.31  649.65   1
  11  -3 -11  -40.37  127.14   1
  11  -3 -11   65.14   62.89   1
  11   3 -11   97.52   88.89   1
  11  -3 -12  792.28  188.29   1
  11  -3 -12  452.46   93.20   1
  11   3 -12  329.64  150.82   1
  11  -3 -13   79.35  154.76   1
  11  -3 -13  176.70   57.66   1
  11   3 -13  -18.38  119.43   1
  11  -3 -14 1534.81  232.00   1
  11  -3 -14 1761.80  365.76   1
  11   3 -14 1079.71  344.36   1
  11  -3 -15 1332.96  343.95   1
  11  -3 -15 1203.32  215.13   1
  11   3 -15 1522.85  366.67   1
  11  -3 -16  245.57  207.07   1
  11  -3 -16  466.24   99.90   1
  11   3 -16  727.07  277.39   1
  11  -3 -17   39.61  167.80   1
  11  -3 -17   51.06   62.30   1
  11   3 -17   39.19  259.12   1
  11  -3 -18 1049.36  302.39   1
  11  -3 -18 1009.21  175.25   1
  11   3 -18 1015.11  336.20   1
  11  -3 -19  186.93  205.32   1
  11  -3 -19  268.14  109.31   1
  11  -3 -20  349.30  223.88   1
  11  -3 -20  271.62  115.46   1
  11  -4  -1 7642.93 1495.21   1
  11   4  -1 6830.64 1493.71   1
  11  -4  -2 2794.68  536.46   1
  11   4  -2 2684.91  534.75   1
 -11  -4   2 1205.78  560.15   1
 -11   4   3 1131.61  341.59   1
  11  -4  -3 2938.13  468.66   1
  11   4  -3 2981.03  467.47   1
 -11  -4   3 1591.41  498.71   1
  11  -4  -4  158.27   96.59   1
  11   4  -4  225.64   77.63   1
 -11  -4   4   43.18  134.60   1
  11  -4  -5 1392.18  312.25   1
  11   4  -5 1392.61  305.38   1
  11  -4  -6 3047.87  663.38   1
  11   4  -6 3286.36  656.49   1
 -11  -4   6 2697.52  705.10   1
  11  -4  -7 8152.23 1425.16   1
  11  -4  -7 5917.96 1059.03   1
  11   4  -7 7297.26 1420.92   1
 -11  -4   7 4148.34 1458.94   1
  11  -4  -8 3489.92  563.23   1
  11  -4  -8 2037.46  409.11   1
  11   4  -8 2810.67  558.21   1
 -11  -4   8 1093.67  620.66   1
  11  -4  -9 2232.77  439.19   1
  11  -4  -9 2045.89  317.42   1
  11   4  -9 1880.37  432.12   1
 -11  -4   9 1052.25  545.61   1
  11  -4 -10 2279.65  462.21   1
  11  -4 -10 1958.66  330.09   1
  11  -4 -11 3594.52  913.11   1
  11  -4 -11 4814.91  671.49   1
  11   4 -11 4180.32  909.64   1
  11  -4 -12  319.44  151.64   1
  11  -4 -12  239.11   65.68   1
  11   4 -12   99.06  142.34   1
  11  -4 -13 1987.41  361.31   1
  11  -4 -13 1432.23  234.44   1
  11   4 -13 1111.39  342.47   1
  11  -4 -14  803.21  209.49   1
  11  -4 -14  455.50  100.00   1
  11   4 -14  390.59  187.07   1
  11  -4 -15 1757.19  442.68   1
  11  -4 -15 1865.95  294.31   1
  11  -4 -16 1829.11  454.81   1
  11  -4 -16 2119.66  299.82   1
  11   4 -16 1432.83  510.73   1
  11  -4 -17  419.19   81.14   1
  11  -4 -17  322.47  207.56   1
  11   4 -17  260.24  284.77   1
  11  -4 -18  195.92   62.59   1
  11  -4 -18  111.09  199.70   1
  11  -4 -19  243.55  266.70   1
  11  -4 -19  410.93  119.23   1
  11  -5  -1  979.20  213.64   1
  11   5  -1  845.23  218.23   1
  11  -5  -2  710.10  181.55   1
  11   5  -2  723.59  180.17   1
  11  -5  -3  282.24   94.29   1
  11   5  -3  179.94   82.07   1
  11  -5  -4 1138.09  226.73   1
  11   5  -4  764.56  218.78   1
  11  -5  -5 1447.20  250.65   1
  11   5  -5  847.05  240.67   1
 -11  -5   5  455.86  295.22   1
  11  -5  -6 2840.73  522.81   1
  11   5  -6 2075.38  515.56   1
  11  -5  -7   79.14  103.37   1
  11  -5  -7   30.37   57.07   1
  11   5  -7   65.96   76.08   1
  11  -5  -8   62.26  102.26   1
  11  -5  -8  -20.05   63.16   1
  11   5  -8   38.42   69.77   1
  11  -5  -9   19.61   99.51   1
  11  -5  -9   54.53   61.75   1
  11   5  -9   12.99   76.67   1
  11  -5 -10  310.12  135.30   1
  11  -5 -10  366.43   83.38   1
  11   5 -10  295.45  135.54   1
  11  -5 -11 2163.09  442.85   1
  11  -5 -11 1817.63  310.09   1
  11  -5 -12  102.83  136.36   1
  11  -5 -12   68.86   58.97   1
  11   5 -12    1.93  131.93   1
  11  -5 -13 5685.02  981.65   1
  11  -5 -13 5582.79  715.66   1
  11   5 -13 2663.56  967.41   1
  11  -5 -14 2178.03  420.55   1
  11  -5 -14 2027.82  278.88   1
  11   5 -14  948.23  405.28   1
  11  -5 -15  755.22  220.47   1
  11  -5 -15  428.82   94.25   1
  11   5 -15  178.91  181.93   1
  11  -5 -16  502.38  220.41   1
  11  -5 -16  382.26   82.45   1
  11  -5 -17   17.79  180.60   1
  11  -5 -17   25.56   67.84   1
  11  -5 -18 1168.99  415.30   1
  11  -5 -18 1505.61  243.71   1
  11  -6  -1  659.53  165.41   1
  11  -6  -2 5278.26 1104.00   1
  11  -6  -3  217.11  103.49   1
  11  -6  -4 1135.54  261.56   1
  11  -6  -5 2960.57  632.60   1
  11  -6  -6  896.63  224.12   1
  11  -6  -7  345.45  125.41   1
  11  -6  -7  167.79   89.69   1
  11  -6  -8 2660.00  542.58   1
  11  -6  -8 2329.21  394.60   1
  11  -6  -9  523.88  158.20   1
  11  -6  -9  389.70  104.48   1
  11  -6 -10 1895.22  437.18   1
  11  -6 -10 2011.13  317.55   1
  11  -6 -11  -18.42  114.68   1
  11  -6 -11  -54.64   70.96   1
  11  -6 -12 2930.56  530.61   1
  11  -6 -12 1982.03  374.94   1
  11  -6 -13 1095.95  244.54   1
  11  -6 -13  618.25  142.37   1
  11  -6 -14  667.82  199.75   1
  11  -6 -14  671.16  127.79   1
  11  -6 -15  184.53  176.62   1
  11  -6 -15   71.17   70.02   1
  11  -6 -16  174.98  189.98   1
  11  -6 -16  123.13  102.61   1
  11  -6 -17  -17.69   84.74   1
  11  -6 -17  109.45  203.39   1
  11  -7  -1    9.27   79.98   1
  11  -7  -2   94.40   82.52   1
  11  -7  -3   13.78  108.31   1
  11  -7  -4   38.98   91.15   1
  11  -7  -5  -19.95   91.61   1
  11  -7  -6   20.55  130.41   1
  11  -7  -7   32.72  103.99   1
  11  -7  -8    3.02  127.31   1
  11  -7  -8  -29.13   94.97   1
  11  -7  -9   17.38  116.22   1
  11  -7  -9    0.28   89.92   1
  11  -7 -10   27.37  147.79   1
  11  -7 -10  -60.86  104.57   1
  11  -7 -11   92.33  116.28   1
  11  -7 -11   16.90   88.77   1
  11  -7 -12   18.62  128.61   1
  11  -7 -12   10.67   64.15   1
  11  -7 -13   31.85  138.70   1
  11  -7 -13   71.64   69.82   1
  11  -7 -14  124.08  162.87   1
  11  -7 -14  156.06   74.58   1
  11  -8  -1  -54.24  104.13   1
  11  -8  -2   41.34   94.81   1
  11  -8  -3    3.43   91.09   1
  11  -8  -4  -51.33  105.26   1
  11  -8  -5  -35.81  109.05   1
  11  -8  -6    4.14  101.61   1
  11  -8  -7  127.72  158.71   1
  11  -8  -8  118.89  135.49   1
  11  -8  -9   -0.66  122.06   1
  11  -8 -10   20.10  137.21   1
  11  -8 -11   53.45  184.86   1
 -10   0   1   26.45   49.91   1
 -10   0   1   14.61   23.98   1
  10   0  -1   40.55   33.55   1
 -10   0   2 2315.55  436.45   1
 -10   0   2 3983.95  613.16   1
  10   0  -2 2917.29  596.25   1
 -10   0   3  -75.97   69.49   1
 -10   0   3   13.39   26.29   1
  10   0  -3   40.25   35.22   1
  10   0  -4 3944.89  477.00   1
 -10   0   4 3882.73  791.71   1
 -10   0   4 3474.35  576.79   1
 -10   0   5    2.02   42.06   1
 -10   0   5   -4.27   22.91   1
  10   0  -5  -20.77   36.12   1
 -10   0   6  108.37   81.96   1
 -10   0   6   86.08   29.53   1
  10   0  -6  133.61   59.13   1
 -10   0   7   68.46   90.00   1
 -10   0   7  -13.65   29.32   1
  10   0  -7   24.64   44.30   1
 -10   0   8   46.72   97.72   1
 -10   0   8   25.91   29.55   1
  10   0  -8  115.64   56.87   1
 -10   0   9   33.14  100.65   1
 -10   0   9  -14.99   40.08   1
  10   0  -9    6.60   62.19   1
  10   0  -9    4.59   28.15   1
 -10   0  10 3128.43 1604.45   1
 -10   0  10 6768.14 1180.93   1
  10   0 -1011041.56 1591.23   1
  10   0 -10 8057.80 1181.23   1
 -10   0  11   69.33  196.51   1
 -10   0  11   13.51   47.52   1
  10   0 -11   22.99   71.31   1
  10   0 -11   14.73   37.50   1
 -10   0  12 2010.91 1230.13   1
  10   0 -12 6025.18 1201.67   1
  10   0 -12 6082.56  881.48   1
  10   0 -13    2.92   98.42   1
  10   0 -13  -26.50   57.96   1
  10   0 -14 3625.02  988.92   1
  10   0 -14 4978.66  721.81   1
  10   0 -15   88.84  138.63   1
  10   0 -15   -4.46   58.05   1
  10   0 -16 1936.02  450.92   1
  10   0 -16 1897.67  302.86   1
  10   0 -17 -132.35  157.26   1
  10   0 -17   66.24   56.37   1
  10   0 -18 3140.99  600.48   1
  10   0 -18 2425.47  411.03   1
  10   0 -19   79.48  177.33   1
  10   0 -19  -45.16   63.91   1
  10   0 -20  744.99  273.98   1
  10   0 -20  756.06  151.67   1
  10   0 -21   43.92  180.20   1
  10   0 -21 -112.07  118.38   1
 -10   1   1 4549.46  968.59   1
 -10   1   1 4460.34  714.74   1
  10  -1  -1 4745.99  959.96   1
  10   1  -1 5172.80  957.55   1
 -10  -1   1 3881.80  966.01   1
 -10  -1   1 4333.74  714.77   1
 -10   1   2 1063.44  266.36   1
 -10   1   2  961.00  177.30   1
  10  -1  -2 1302.57  245.75   1
  10   1  -2 1212.81  246.22   1
 -10  -1   2 1287.81  261.72   1
 -10  -1   2  965.01  176.96   1
 -10  -1   321337.06 3683.26   1
 -10   1   324225.57 4949.71   1
 -10   1   320737.68 3713.23   1
  10  -1  -326019.00 4935.43   1
  10   1  -329101.84 4935.37   1
 -10  -1   320975.97 4950.10   1
 -10   1   4  604.54  180.38   1
 -10   1   4  559.87  111.77   1
  10  -1  -4  781.69  161.51   1
  10   1  -4  887.33  161.58   1
 -10  -1   4  777.74  179.85   1
 -10  -1   4  622.30  113.24   1
 -10   1   5 3440.99  863.21   1
 -10   1   5 3675.56  629.67   1
  10  -1  -5 4483.62  849.35   1
  10   1  -5 4474.96  847.56   1
 -10  -1   5 4114.43  863.84   1
 -10  -1   5 3969.36  630.16   1
 -10   1   6 3870.34  886.88   1
 -10   1   6 3928.75  645.70   1
  10  -1  -6 4540.79  871.68   1
  10   1  -6 4884.85  870.55   1
 -10  -1   6 4061.79  886.47   1
 -10  -1   6 3813.25  645.30   1
 -10   1   7  -52.43   91.52   1
 -10   1   7   22.05   27.11   1
  10  -1  -7  -29.66   46.24   1
  10  -1  -7   22.57   25.72   1
  10   1  -7   21.31   47.01   1
 -10  -1   7   88.65   94.76   1
 -10  -1   7   16.98   24.44   1
 -10   1   8  620.02  175.18   1
 -10   1   8  488.51   92.70   1
  10  -1  -8  699.49  145.75   1
  10  -1  -8  722.47   94.69   1
  10   1  -8  529.90  138.62   1
 -10  -1   8  337.65  168.23   1
 -10  -1   8  533.81   94.44   1
 -10   1   9  108.76  149.51   1
 -10   1   9   80.22   35.46   1
  10  -1  -9   98.95   72.35   1
  10  -1  -9   82.31   39.76   1
  10   1  -9   96.10   65.47   1
 -10  -1   9   56.92  110.98   1
 -10  -1   9  124.89   43.02   1
 -10   1  10 2611.29  840.52   1
 -10   1  10 3642.64  592.26   1
  10  -1 -10 5010.49  810.59   1
  10  -1 -10 4495.93  592.03   1
  10   1 -10 3756.36  805.27   1
  10   1 -10 3749.63  591.23   1
 -10  -1  10 2368.71  826.06   1
 -10  -1  10 3441.52  591.45   1
 -10   1  11  749.14  311.87   1
 -10   1  11  399.17  153.30   1
  10  -1 -11 1344.06  251.32   1
  10  -1 -11 1249.32  158.03   1
  10   1 -11 1541.03  244.63   1
  10   1 -11 1220.76  156.79   1
 -10  -1  11  922.05  331.27   1
 -10  -1  11  895.93  158.98   1
  10  -1 -12  108.59   30.81   1
  10  -1 -12  147.03  117.25   1
  10   1 -12   60.43  109.88   1
  10   1 -12  132.77   36.94   1
 -10  -1  12  187.40  212.13   1
  10  -1 -13  427.81  169.24   1
  10  -1 -13  443.98   81.33   1
  10   1 -13  314.53  153.39   1
  10   1 -13  375.86   88.82   1
  10  -1 -14  444.80  184.80   1
  10  -1 -14  470.86   95.21   1
  10   1 -14  515.29  187.07   1
  10   1 -14  547.26  101.78   1
  10  -1 -15 1281.54  281.71   1
  10  -1 -15 1064.08  172.21   1
  10   1 -15  698.55  277.31   1
  10   1 -15 1038.87  174.96   1
  10  -1 -16  530.64  110.50   1
  10  -1 -16  457.54  216.88   1
  10   1 -16  797.87  243.39   1
  10   1 -16  742.65  122.64   1
  10  -1 -17 1550.20  390.15   1
  10  -1 -17 1205.25  251.76   1
  10   1 -17 1427.44  390.58   1
  10   1 -17 1938.40  257.27   1
  10   1 -18  972.00  165.21   1
  10  -1 -18 1541.71  292.54   1
  10  -1 -18  800.19  165.27   1
  10   1 -18  821.43  287.53   1
  10  -1 -19  754.81  239.00   1
  10  -1 -19  381.44  116.51   1
  10   1 -19  494.35  242.51   1
  10   1 -19  792.22  137.74   1
  10  -1 -20  271.45  200.66   1
  10  -1 -20  236.75   81.10   1
  10   1 -20  159.23  157.89   1
  10   1 -20  268.67  113.21   1
  10  -1 -21 1010.26  335.30   1
  10  -1 -21 1270.73  220.79   1
 -10  -2   1 2039.86  327.20   1
 -10   2   1 3088.50  470.72   1
 -10   2   1 2114.00  329.26   1
  10  -2  -1 1918.89  447.02   1
  10   2  -1 2321.30  445.35   1
 -10  -2   1 1379.17  452.76   1
 -10   2   2  770.78  252.11   1
 -10   2   2  817.68  164.54   1
  10  -2  -2 1059.54  230.32   1
  10   2  -2 1233.31  228.71   1
 -10  -2   2 1503.93  248.98   1
 -10  -2   2 1015.22  166.26   1
  10  -2  -3  337.91   49.73   1
 -10   2   3  221.20   93.72   1
 -10   2   3  245.39   51.70   1
  10   2  -3  314.65   77.67   1
 -10  -2   3  275.36  105.44   1
 -10  -2   3  286.29   52.21   1
  10  -2  -4 1193.37  139.30   1
 -10   2   4  885.82  248.04   1
 -10   2   4 1025.93  163.89   1
  10   2  -4 1035.18  227.48   1
 -10  -2   4 1004.27  254.80   1
 -10  -2   4  948.02  163.17   1
  10  -2  -5 3280.13  345.64   1
 -10  -2   5 2179.22  409.40   1
 -10   2   5 2515.16  577.39   1
 -10   2   5 2287.25  412.60   1
  10   2  -5 2940.22  559.53   1
 -10  -2   5 3170.08  583.68   1
 -10   2   6 2571.40  414.65   1
 -10   2   6 2641.01  485.56   1
  10  -2  -6 3345.08  486.59   1
  10  -2  -6 3481.63  665.27   1
  10   2  -6 3423.97  661.44   1
 -10  -2   6 3179.48  686.65   1
 -10  -2   6 3224.96  490.07   1
 -10   2   7 6736.92 1186.53   1
 -10   2   7 8765.19 1623.42   1
  10  -2  -7 8558.84 1600.68   1
  10  -2  -7 9756.37 1197.67   1
  10   2  -7 8215.47 1601.50   1
 -10  -2   7 8493.79 1627.46   1
 -10  -2   7 6108.15 1195.74   1
 -10   2   8  349.92  163.46   1
 -10   2   8  248.02   61.84   1
  10  -2  -8  468.77  108.05   1
  10  -2  -8  553.42   68.77   1
  10   2  -8  316.84   99.87   1
 -10  -2   8  543.65  168.05   1
 -10  -2   8  253.65   61.85   1
  10  -2  -9 7017.56  909.01   1
 -10   2   9 5620.63 1507.18   1
 -10   2   9 5155.29 1100.05   1
  10  -2  -9 8567.30 1101.29   1
  10   2  -9 8586.94 1475.17   1
 -10  -2   9 6015.17 1507.47   1
 -10  -2   9 7171.90 1100.92   1
 -10   2  10  739.35  345.73   1
 -10   2  10  614.41  190.23   1
  10  -2 -10 1759.53  286.30   1
  10  -2 -10 1550.71  193.98   1
  10   2 -10 1586.45  277.40   1
 -10  -2  10 1560.75  358.62   1
 -10  -2  10 1209.93  194.47   1
  10  -2 -11 1799.85  315.18   1
  10  -2 -11 1422.66  205.81   1
  10   2 -11 1590.12  298.94   1
 -10  -2  11 1139.79  371.91   1
 -10  -2  11 1002.84  206.63   1
  10  -2 -12  744.58  217.90   1
  10  -2 -12  744.42  122.17   1
  10   2 -12  755.23  192.78   1
 -10  -2  12  256.90  284.72   1
  10  -2 -13  239.53   84.88   1
  10  -2 -13  141.48   56.38   1
  10   2 -13  100.51  118.41   1
  10   2 -13   82.70   38.11   1
  10  -2 -14   29.37  134.92   1
  10  -2 -14   83.07   54.26   1
  10   2 -14  135.53  171.54   1
  10   2 -14   40.54   70.69   1
  10  -2 -15 1745.46  402.09   1
  10  -2 -15 1705.36  269.00   1
  10   2 -15 1464.54  401.39   1
  10   2 -15 1719.69  273.84   1
  10  -2 -16 1447.46  371.21   1
  10  -2 -16 1699.55  242.69   1
  10   2 -16 1002.35  371.52   1
  10   2 -16 1504.75  248.88   1
  10  -2 -17  627.22  112.63   1
  10  -2 -17  636.69  225.94   1
  10   2 -17  587.19  255.07   1
  10   2 -17  680.92  139.27   1
  10  -2 -18  106.36  177.42   1
  10  -2 -18  229.95   57.60   1
  10   2 -18  192.63  184.93   1
  10   2 -18  266.73  106.57   1
  10  -2 -19  386.80  193.62   1
  10  -2 -19  521.08  112.49   1
  10   2 -19  679.67  274.95   1
  10   2 -19  661.98  145.24   1
  10  -2 -20  213.93  164.46   1
  10  -2 -20   82.56   88.22   1
  10   2 -20 -117.54  205.85   1
  10   2 -20   54.17  146.91   1
  10  -2 -21  127.72  180.33   1
  10  -2 -21  172.29  111.26   1
  10  -3  -111002.27 1508.66   1
 -10   3   1 9715.75 2467.52   1
 -10   3   112047.21 1839.34   1
  10   3  -112710.85 2448.64   1
 -10  -3   112543.13 2459.94   1
  10  -3  -2 1084.54  156.98   1
 -10   3   2 1164.53  299.10   1
 -10   3   2 1202.12  188.92   1
  10   3  -2 1295.46  257.07   1
 -10  -3   2 1262.07  286.28   1
 -10  -3   2 1113.19  190.38   1
  10  -3  -312081.97 1586.47   1
 -10   3   315195.94 2596.25   1
 -10   3   311767.52 1933.26   1
  10   3  -312421.60 2573.38   1
 -10  -3   313527.85 2591.02   1
 -10  -3   312657.70 1934.18   1
 -10  -3   4  128.47   42.84   1
 -10   3   4  130.62  137.67   1
 -10   3   4   32.80   39.29   1
  10  -3  -4   77.44   46.85   1
  10   3  -4   70.61   37.05   1
 -10   3   5 4898.54  937.29   1
 -10   3   5 3567.99  677.47   1
  10  -3  -5 4882.93  914.02   1
  10   3  -5 4816.72  911.47   1
 -10  -3   5 4458.69  679.49   1
 -10   3   6    8.88  136.82   1
 -10   3   6    0.22   26.07   1
  10  -3  -6  -23.42   52.57   1
  10  -3  -6   -5.90   26.41   1
  10   3  -6   -3.63   33.37   1
 -10  -3   6   -1.43  144.78   1
 -10  -3   6   16.11   31.98   1
 -10   3   7 3490.59  783.30   1
 -10   3   7 2525.69  557.00   1
  10  -3  -7 4087.22  754.33   1
  10  -3  -7 4398.79  558.80   1
  10   3  -7 3872.51  752.40   1
 -10  -3   7 3634.28  779.95   1
 -10  -3   7 3419.81  558.74   1
 -10   3   8 1499.38  325.31   1
 -10   3   8 1338.11  370.69   1
  10  -3  -8 2741.59  512.28   1
  10  -3  -8 3072.43  373.83   1
  10   3  -8 2975.45  513.22   1
 -10  -3   8 2424.11  374.60   1
  10  -3  -9 1335.46  244.49   1
 -10   3   9 1065.85  452.48   1
 -10   3   9 1077.91  286.81   1
  10  -3  -9 2629.97  290.94   1
  10   3  -9 3052.36  410.36   1
 -10  -3   9 2093.30  483.04   1
 -10  -3   9 1753.53  291.66   1
  10  -3 -10  849.47  204.08   1
  10  -3 -10 1035.34  132.92   1
  10   3 -10 1221.63  199.76   1
 -10  -3  10  636.96  324.78   1
 -10  -3  10  426.66  132.02   1
  10  -3 -11  211.30   76.05   1
  10  -3 -11   85.02   54.02   1
  10   3 -11   91.61  118.21   1
 -10  -3  11  168.99  235.02   1
  10  -3 -1211675.63 2512.03   1
  10  -3 -1212224.57 1870.79   1
  10   3 -1212104.56 2503.36   1
  10  -3 -13  381.93  178.09   1
  10  -3 -13  348.91   81.06   1
  10   3 -13  478.66  174.19   1
  10  -3 -14  743.47  237.26   1
  10  -3 -14  803.54  135.22   1
  10   3 -14  795.48  253.75   1
  10  -3 -15 2062.22  421.37   1
  10  -3 -15 1735.59  280.04   1
  10   3 -15 1487.13  419.91   1
  10  -3 -16  284.08  166.49   1
  10  -3 -16  208.75   64.89   1
  10   3 -16  241.55  171.92   1
  10  -3 -17  -12.40  158.11   1
  10  -3 -17   57.39   54.66   1
  10   3 -17   -5.90  161.41   1
  10  -3 -18   98.08  164.33   1
  10  -3 -18    0.65   56.39   1
  10   3 -18    5.21  179.53   1
  10  -3 -19   80.06  178.50   1
  10  -3 -19   88.87   62.84   1
  10   3 -19  104.84  246.37   1
  10  -3 -20  379.22  205.72   1
  10  -3 -20  496.00  107.14   1
 -10   4   1 5302.94 1062.49   1
  10  -4  -1 6784.61 1422.34   1
  10   4  -1 8480.13 1420.94   1
 -10  -4   1 7387.46 1437.34   1
 -10   4   2 1478.80  457.47   1
 -10   4   2 1583.54  308.82   1
  10  -4  -2 2251.43  420.74   1
  10   4  -2 2395.96  423.37   1
 -10  -4   2 1734.93  451.02   1
 -10   4   3  848.36  249.60   1
 -10   4   3  695.84  137.59   1
  10  -4  -3 1020.13  193.74   1
  10   4  -3 1050.84  196.46   1
 -10  -4   3  733.81  233.15   1
 -10  -4   3  644.81  139.98   1
 -10   4   4  579.63  217.69   1
 -10   4   4  537.94  112.75   1
  10  -4  -4  690.90  157.70   1
  10   4  -4  907.35  159.61   1
 -10  -4   4  583.93  117.53   1
 -10   4   5  245.00  181.89   1
 -10   4   5  399.18   78.93   1
  10  -4  -5  317.11  104.29   1
  10   4  -5  483.29  108.06   1
 -10  -4   5  526.53  187.00   1
 -10  -4   5  337.12   79.58   1
 -10   4   6   91.84  162.63   1
 -10   4   6  127.87   53.41   1
  10  -4  -6  213.17   78.05   1
  10  -4  -6  179.12   45.17   1
  10   4  -6  277.76   80.14   1
 -10  -4   6  147.95  164.55   1
 -10  -4   6  195.86   56.19   1
 -10   4   7 2188.19  539.78   1
  10  -4  -7 3487.71  732.26   1
  10  -4  -7 4494.96  542.54   1
  10   4  -7 4947.27  732.08   1
 -10  -4   7 2987.24  542.13   1
  10  -4  -8 4390.11 1020.56   1
  10  -4  -8 4855.90  758.49   1
  10   4  -8 5491.63 1019.85   1
 -10  -4   8 4025.56 1076.42   1
  10  -4  -9 3491.59  562.27   1
  10  -4  -9 2236.00  401.53   1
  10   4  -9 2514.10  549.60   1
 -10  -4   9 1504.73  597.69   1
  10  -4 -10 3059.39  728.92   1
  10  -4 -10 3610.47  530.12   1
  10   4 -10 3770.37  722.58   1
 -10  -4  10 1578.53  777.85   1
  10  -4 -11 4886.84  523.85   1
  10  -4 -11 3911.89  618.19   1
 -10  -4  11 1675.51  889.06   1
  10  -4 -12  637.58  170.05   1
  10  -4 -12  347.53   80.26   1
  10   4 -12  280.87  127.19   1
  10  -4 -13   19.74   41.53   1
  10  -4 -13  163.39  146.97   1
  10   4 -13   36.99  138.12   1
  10  -4 -14  479.62  203.24   1
  10  -4 -14  537.40   93.53   1
  10   4 -14  378.40  172.17   1
  10  -4 -15   81.39  151.06   1
  10  -4 -15  -30.04   51.66   1
  10   4 -15   50.10  165.89   1
  10  -4 -16 1314.67  382.32   1
  10  -4 -16 1522.92  246.27   1
  10   4 -16 1765.29  451.72   1
  10  -4 -17   50.22   45.07   1
  10  -4 -17   98.36  165.05   1
  10   4 -17   99.67  174.48   1
  10  -4 -18  221.41  179.62   1
  10  -4 -18  127.87   60.86   1
  10   4 -18    8.29  299.18   1
  10  -4 -19  231.60  172.89   1
  10  -4 -19  226.55   77.51   1
  10  -4 -20   38.65   59.54   1
  10  -4 -20  -51.33  165.40   1
 -10   5   1  392.55  112.58   1
  10  -5  -1  954.29  160.42   1
 -10  -5   1  600.00  213.77   1
 -10   5   2  169.54   58.84   1
  10  -5  -2  255.98   76.17   1
  10   5  -2  316.23   88.71   1
 -10   5   3  514.07  138.17   1
  10  -5  -3 1036.96  198.25   1
  10   5  -3 1169.34  198.67   1
 -10   5   4  766.06  219.48   1
  10  -5  -4 1906.90  308.14   1
  10   5  -4 1756.56  305.64   1
 -10  -5   4 1532.42  362.93   1
  10  -5  -5   82.81   52.12   1
  10   5  -5   58.58   58.15   1
 -10  -5   5  108.71  149.56   1
  10  -5  -6 5624.25  976.24   1
  10  -5  -6 4961.30  722.42   1
  10   5  -6 4043.27  966.22   1
 -10  -5   6 2795.78 1008.16   1
  10  -5  -710158.06 1764.27   1
  10  -5  -7 8177.00 1315.86   1
  10   5  -7 7630.78 1756.01   1
  10  -5  -8 1820.97  288.80   1
  10  -5  -8 1126.15  197.01   1
  10   5  -8  980.75  273.20   1
 -10  -5   8  592.95  352.83   1
  10  -5  -9  348.71  118.38   1
  10  -5  -9  149.89   58.04   1
  10   5  -9  100.57   93.70   1
  10  -5 -10 1533.72  326.81   1
  10  -5 -10 1634.58  221.73   1
  10   5 -10 1003.31  307.06   1
  10  -5 -11  225.92  147.65   1
  10  -5 -11  264.39   65.27   1
  10   5 -11  159.95  114.19   1
  10  -5 -12 3819.18  631.96   1
  10  -5 -12 3210.96  446.72   1
  10   5 -12 1709.09  610.60   1
  10  -5 -13 1067.76  251.66   1
  10  -5 -13  852.93  136.85   1
  10   5 -13  509.51  229.39   1
  10  -5 -14 3604.35  637.88   1
  10  -5 -14 2570.96  440.88   1
  10  -5 -15   42.00  166.38   1
  10  -5 -15   66.24   38.69   1
  10   5 -15   16.27  141.20   1
  10  -5 -16   53.01  104.97   1
  10  -5 -16   -9.53   54.69   1
  10  -5 -17  404.70  205.58   1
  10  -5 -17  234.15   71.83   1
  10  -5 -18  398.16  291.12   1
  10  -5 -18  746.90  127.28   1
  10  -5 -19  172.25  185.18   1
  10  -5 -19   82.60   72.88   1
  10  -6  -1  470.76  130.28   1
  10  -6  -2   41.98   79.39   1
 -10  -6   2   17.78  154.03   1
  10  -6  -3  230.73   93.36   1
  10  -6  -4 1101.20  257.64   1
  10  -6  -5 1123.32  262.87   1
  10  -6  -6 3060.01  625.80   1
  10  -6  -6 2795.08  458.89   1
  10  -6  -7  139.61  107.12   1
  10  -6  -7   76.61   59.06   1
  10  -6  -8  512.55  182.60   1
  10  -6  -8  723.43  122.85   1
  10  -6  -9 2021.04  423.82   1
  10  -6  -9 1811.82  301.96   1
  10  -6 -10  339.03  140.68   1
  10  -6 -10  307.95   75.74   1
  10  -6 -11   40.74  134.91   1
  10  -6 -11   55.12   57.18   1
  10  -6 -12   66.84  153.53   1
  10  -6 -12  107.65   59.77   1
  10  -6 -13  206.51  168.05   1
  10  -6 -13  197.81   65.96   1
  10  -6 -14  965.85  218.32   1
  10  -6 -14  587.90  124.11   1
  10  -6 -15  119.84  193.58   1
  10  -6 -15  243.12   67.08   1
  10  -6 -16  472.84  211.23   1
  10  -6 -16  312.68   81.80   1
  10  -6 -17  292.51   72.41   1
  10  -6 -17  230.54  261.21   1
  10  -7  -1    0.86   69.20   1
  10  -7  -2 2827.72  604.43   1
  10  -7  -3  -60.56   86.05   1
  10  -7  -4  798.39  205.76   1
  10  -7  -5 2175.90  475.98   1
  10  -7  -6  302.73  113.29   1
  10  -7  -6   92.31   71.72   1
  10  -7  -7  -18.36   98.07   1
  10  -7  -7   92.09   99.77   1
  10  -7  -8 1848.90  211.03   1
  10  -7  -8  -29.73  141.17   1
  10  -7  -9 1167.31  171.26   1
  10  -7  -9   13.35  112.03   1
  10  -7 -10  938.33  155.01   1
  10  -7 -10  -17.10   82.74   1
  10  -7 -11  -61.20  120.17   1
  10  -7 -11    0.26   61.54   1
  10  -7 -12   38.51  138.27   1
  10  -7 -12  -16.25   63.04   1
  10  -7 -13  -71.09  165.30   1
  10  -7 -13   56.53   69.28   1
  10  -7 -14   73.13  180.61   1
  10  -7 -14   34.19   73.16   1
  10  -7 -15   62.63  188.75   1
  10  -7 -15  -51.29   89.67   1
  10  -8  -1   46.61  112.66   1
  10  -8  -2   17.88   83.65   1
  10  -8  -3   57.33  114.09   1
  10  -8  -4  -28.45  102.87   1
  10  -8  -5  -18.09   93.71   1
  10  -8  -6  -62.76  114.43   1
  10  -8  -7  -24.73  118.24   1
  10  -8  -8  -12.21  111.90   1
  10  -8  -8   17.21  122.29   1
  10  -8  -9    3.46  126.82   1
  10  -8  -9   49.65   92.01   1
  10  -8 -10   26.92  167.44   1
  10  -8 -10   55.01   82.33   1
  10  -8 -11  -24.02  140.74   1
  10  -8 -11  154.06   74.65   1
  10  -8 -12  121.65  173.29   1
  10  -8 -12    1.60   72.97   1
  -9   0   1  174.88   73.59   1
  -9   0   1  245.02   42.64   1
   9   0  -1  241.47   65.87   1
  -9   0   2  -26.22   31.78   1
  -9   0   2   29.21   21.94   1
   9   0  -2   28.77   31.46   1
  -9   0   3   24.04   64.45   1
  -9   0   3   16.45   23.73   1
   9   0  -3   22.62   36.70   1
  -9   0   4  -14.89   55.01   1
  -9   0   4  -22.88   24.72   1
   9   0  -4   12.93   31.75   1
  -9   0   5 9311.55 1947.02   1
  -9   0   5 8964.17 1448.31   1
   9   0  -510092.21 1935.22   1
  -9   0   6   26.16   69.64   1
  -9   0   6   -1.77   22.82   1
   9   0  -6   12.78   40.83   1
   9   0  -7 4743.70  725.80   1
  -9   0   7 4257.51 1001.88   1
  -9   0   7 4345.68  730.99   1
   9   0  -7 5592.24  986.53   1
  -9   0   8   33.40   74.23   1
  -9   0   8  -21.71   24.97   1
   9   0  -8   -5.31   57.77   1
   9   0  -8  -16.45   25.26   1
  -9   0   9   76.59  124.38   1
  -9   0   9  184.18   43.33   1
   9   0  -9  310.48  106.02   1
   9   0  -9  267.05   49.18   1
  -9   0  10   16.20  101.30   1
  -9   0  10   26.59   25.54   1
   9   0 -10   49.54   90.62   1
   9   0 -10  -14.25   32.91   1
  -9   0  11  227.89  144.31   1
  -9   0  11  115.10   39.85   1
   9   0 -11  252.17  103.22   1
   9   0 -11  246.44   47.06   1
  -9   0  12    8.53   20.70   1
  -9   0  12   29.93  196.99   1
   9   0 -12  -20.81   86.90   1
   9   0 -12   23.40   27.57   1
   9   0 -13  253.13  102.92   1
   9   0 -13  254.61   50.90   1
   9   0 -14  -41.38  104.88   1
   9   0 -14   63.55   49.36   1
   9   0 -15  373.22  169.40   1
   9   0 -15  398.89   81.64   1
   9   0 -16   15.80  137.35   1
   9   0 -16   17.27   53.84   1
   9   0 -17  203.82  157.76   1
   9   0 -17  199.31   66.37   1
   9   0 -18   44.51  152.46   1
   9   0 -18   40.34   61.38   1
   9   0 -19 1006.01  263.64   1
   9   0 -19  741.56  145.39   1
   9   0 -20  -39.49  171.58   1
   9   0 -20  -32.61   79.50   1
   9   0 -21  111.64  244.83   1
   9   0 -21  147.21  120.65   1
  -9   1   111691.13 2186.41   1
  -9   1   110362.51 1634.31   1
   9  -1  -110433.85 2178.38   1
   9   1  -110931.76 2176.54   1
  -9  -1   1 9646.26 2183.18   1
  -9  -1   110424.06 1634.58   1
  -9   1   2  792.63  100.09   1
   9  -1  -2  666.35   88.30   1
  -9   1   2  576.76  102.27   1
   9   1  -2  634.60  146.24   1
  -9  -1   2  708.58  157.95   1
  -9  -1   2  584.66  102.09   1
  -9  -1   3   65.80   20.79   1
  -9   1   3   54.88   63.65   1
  -9   1   3   48.20   23.36   1
   9  -1  -3   71.32   42.13   1
   9   1  -3   11.92   34.13   1
  -9  -1   3   82.43   68.39   1
  -9   1   4  665.27  171.42   1
  -9   1   4  646.64  105.00   1
   9  -1  -4  510.30  153.15   1
   9   1  -4  865.53  152.95   1
  -9  -1   4  725.64  169.04   1
  -9  -1   4  599.08  106.69   1
  -9   1   5  616.26  103.38   1
  -9   1   5  637.63  106.90   1
   9  -1  -5  666.76  158.13   1
   9   1  -5  692.27  154.90   1
  -9  -1   5  792.41  173.42   1
  -9  -1   5  664.92  107.55   1
  -9  -1   6  330.66   63.10   1
  -9   1   6  234.62  127.99   1
  -9   1   6  416.78   66.59   1
   9  -1  -6  393.13  101.76   1
   9  -1  -6  486.55   66.25   1
   9   1  -6  409.27  102.51   1
  -9  -1   6  234.60  123.97   1
  -9   1   7  240.04  116.38   1
  -9   1   7  255.74   44.54   1
   9  -1  -7  280.33   81.92   1
   9  -1  -7  236.36   41.35   1
   9   1  -7  189.89   73.21   1
  -9  -1   7  190.61  111.92   1
  -9  -1   7  213.79   43.47   1
   9  -1  -8 8825.21 1073.88   1
  -9   1   8 8360.04 1760.07   1
  -9   1   8 7526.72 1301.51   1
   9  -1  -8 9428.53 1302.38   1
   9   1  -8 9296.50 1744.08   1
  -9  -1   8 6072.49 1760.19   1
  -9  -1   8 8314.57 1301.84   1
  -9   1   9  114.18  144.61   1
  -9   1   9  315.67   60.87   1
   9  -1  -9  568.82  130.78   1
   9  -1  -9  420.11   65.23   1
   9   1  -9  454.17  113.43   1
   9   1  -9  377.44   59.42   1
  -9  -1   9  432.57  140.83   1
  -9  -1   9  237.79   60.27   1
  -9   1  10 6835.34 1928.04   1
  -9   1  10 9183.60 1423.67   1
   9  -1 -10 8372.76 1915.94   1
   9  -1 -1010286.64 1424.04   1
   9   1 -10 9319.66 1916.61   1
   9   1 -1010450.88 1424.15   1
  -9  -1  10 7745.28 1935.48   1
  -9  -1  10 8259.00 1422.98   1
  -9   1  11 1829.62  413.22   1
  -9   1  11 2982.33  640.80   1
   9  -1 -11 3014.95  585.37   1
   9  -1 -11 3247.71  418.83   1
   9   1 -11 2592.84  586.22   1
   9   1 -11 3470.48  419.49   1
  -9  -1  11 1795.46  608.82   1
  -9  -1  11 2600.83  419.18   1
   9  -1 -12 5714.91  666.03   1
  -9   1  12 4935.83  958.78   1
  -9   1  12 2741.65  668.13   1
   9  -1 -12 7185.13  923.52   1
   9   1 -12 4518.74  918.13   1
   9   1 -12 6009.44  671.54   1
  -9  -1  12 3461.78  949.95   1
  -9  -1  12 2875.27  668.40   1
   9  -1 -13   13.87   69.25   1
   9  -1 -13  -16.99   35.50   1
   9   1 -13   17.23   92.70   1
   9   1 -13   39.56   37.10   1
  -9  -1  13   33.79  161.06   1
   9   1 -14  176.57   57.81   1
   9  -1 -14  427.56  156.74   1
   9  -1 -14  393.89   69.75   1
   9   1 -14  359.83  134.74   1
   9  -1 -15 4084.58  547.88   1
   9  -1 -15 4351.40  647.38   1
   9   1 -15 3235.76  894.62   1
   9   1 -15 4273.13  648.35   1
   9  -1 -16  219.41  157.63   1
   9  -1 -16  271.81   65.15   1
   9   1 -16  277.90  159.42   1
   9   1 -16  234.64   71.40   1
   9  -1 -17   32.72  141.86   1
   9  -1 -17  -21.75   52.34   1
   9   1 -17   -6.21  144.30   1
   9   1 -17    2.29   62.78   1
   9  -1 -18 1728.90  283.83   1
   9  -1 -18 1413.47  431.34   1
   9   1 -18 1994.88  438.05   1
   9   1 -18 1937.11  292.90   1
   9  -1 -19  138.33  100.52   1
   9  -1 -19  150.89   66.48   1
   9   1 -19  198.17  166.16   1
   9   1 -19  197.22   88.55   1
   9  -1 -20 1325.25  385.77   1
   9  -1 -20 1487.41  246.15   1
   9   1 -20 1653.84  391.19   1
   9   1 -20 1517.24  259.08   1
   9  -1 -21  133.70  209.40   1
   9  -1 -21  199.96  107.38   1
   9   1 -21  207.25  260.48   1
  -9   2   1  316.59   98.95   1
  -9   2   1  265.87   52.07   1
   9  -2  -1  364.38   80.40   1
   9   2  -1  284.63   76.12   1
  -9  -2   1  258.86   85.12   1
  -9   2   2  153.63   86.95   1
  -9   2   2  137.21   35.15   1
   9  -2  -2  240.89   60.51   1
   9   2  -2  169.19   52.56   1
  -9  -2   2  276.84   71.73   1
  -9  -2   2  146.20   38.55   1
  -9   2   3  100.80   39.74   1
  -9   2   3   53.38   24.86   1
   9  -2  -3   37.41   43.66   1
   9   2  -3   82.71   37.92   1
  -9  -2   3  116.69   78.78   1
  -9  -2   3   69.49   25.78   1
  -9   2   4 1661.46  439.44   1
  -9   2   4 1952.76  310.27   1
   9  -2  -4 2250.14  425.26   1
   9   2  -4 2059.74  422.04   1
  -9  -2   4 1978.16  438.70   1
  -9  -2   4 1875.48  310.08   1
  -9   2   5    7.25   41.42   1
  -9   2   5   45.70   25.13   1
   9  -2  -5   37.49   47.43   1
   9  -2  -5   21.42   23.50   1
   9   2  -5   12.91   32.26   1
  -9  -2   5   50.36   62.54   1
  -9  -2   5  -14.04   25.86   1
  -9   2   6  267.50  122.46   1
  -9   2   6  342.01   59.31   1
   9  -2  -6  413.48   95.46   1
   9  -2  -6  362.71   59.09   1
   9   2  -6  323.37   90.69   1
  -9  -2   6  361.11  118.92   1
  -9  -2   6  294.16   59.34   1
  -9   2   7 2144.46  444.39   1
  -9   2   7 1924.57  305.46   1
   9  -2  -7 2013.89  423.69   1
   9  -2  -7 2305.75  306.61   1
  -9  -2   7 1583.54  439.31   1
  -9  -2   7 1731.27  305.07   1
  -9   2   8 2059.68  547.66   1
  -9   2   8 2299.50  384.78   1
   9  -2  -8 2738.15  532.17   1
   9  -2  -8 3011.12  385.87   1
   9   2  -8 2430.84  525.29   1
  -9  -2   8 2021.19  574.20   1
  -9  -2   8 2245.23  384.57   1
  -9   2   9  503.85  214.67   1
  -9   2   9  597.81  117.58   1
   9  -2  -9 1254.43  198.28   1
   9  -2  -9  897.16  118.31   1
   9   2  -9  587.62  176.99   1
  -9  -2   9  827.53  240.60   1
  -9  -2   9  644.17  117.42   1
  -9   2  10 4569.59  950.87   1
  -9   2  10 3291.27  671.45   1
   9  -2 -10 5326.70  924.50   1
   9  -2 -10 5195.66  673.41   1
   9   2 -10 5795.21  918.69   1
  -9  -2  10 4842.34  960.49   1
  -9  -2  10 4091.66  672.07   1
  -9   2  11   83.73   30.40   1
  -9   2  11  129.25  224.79   1
   9  -2 -11  208.55  104.55   1
   9  -2 -11  162.01   42.37   1
   9   2 -11  248.55  104.55   1
   9   2 -11  157.94   37.33   1
  -9  -2  11  128.30  173.41   1
  -9  -2  11  150.69   50.56   1
   9  -2 -12 3246.44  629.19   1
   9  -2 -12 3392.94  451.89   1
   9   2 -12 3418.93  635.20   1
   9   2 -12 3110.64  451.10   1
  -9  -2  12 1533.52  664.29   1
  -9  -2  12 2255.40  450.66   1
   9  -2 -13  417.28  157.31   1
   9  -2 -13  343.49   69.39   1
   9   2 -13  263.05  129.39   1
   9   2 -13  318.09   61.98   1
   9  -2 -14 1530.52  286.19   1
   9  -2 -14 1088.21  172.06   1
   9   2 -14 1067.17  267.65   1
   9   2 -14  847.62  169.08   1
   9  -2 -15 1952.90  287.53   1
   9  -2 -15 2020.33  324.27   1
   9   2 -15 2573.19  480.67   1
   9   2 -15 1977.98  328.42   1
   9  -2 -16  724.09  130.08   1
   9  -2 -16  629.27  108.37   1
   9   2 -16  664.07  219.37   1
   9   2 -16  651.69  125.08   1
   9  -2 -17   17.96   38.93   1
   9  -2 -17  119.28  146.42   1
   9   2 -17   77.98  145.86   1
   9   2 -17   86.92   88.06   1
   9  -2 -18  -40.08   89.77   1
   9  -2 -18  -15.56   49.81   1
   9   2 -18   38.78  154.59   1
   9   2 -18   50.28   92.98   1
   9  -2 -19  355.51  181.29   1
   9  -2 -19  254.20   69.53   1
   9   2 -19  204.51  219.92   1
   9   2 -19  253.07  112.49   1
   9  -2 -20  247.33  112.11   1
   9  -2 -20  227.58   74.33   1
   9   2 -20  218.84  196.69   1
   9   2 -20  359.05  149.11   1
   9  -2 -21  406.54  250.65   1
   9  -2 -21  604.49  117.69   1
  -9   3   1  798.11  254.90   1
  -9   3   1 1188.64  172.20   1
   9  -3  -1 1152.79  234.03   1
   9   3  -1 1050.94  231.01   1
  -9  -3   1  826.25  248.01   1
  -9   3   2 1095.71  291.10   1
  -9   3   2 1218.64  200.00   1
   9  -3  -2 1216.76  275.31   1
   9   3  -2 1273.98  272.60   1
  -9  -3   2 2128.00  297.87   1
  -9  -3   2 1091.93  198.19   1
  -9   3   3   55.92   70.59   1
  -9   3   3   34.35   26.17   1
   9  -3  -3   73.46   44.72   1
   9   3  -3   70.60   31.41   1
  -9  -3   3  103.40   84.00   1
  -9  -3   3  106.12   29.22   1
  -9   3   4  201.71   95.85   1
  -9   3   4  201.73   41.43   1
   9  -3  -4  265.96   69.90   1
   9   3  -4  164.67   60.56   1
  -9  -3   4  289.50  126.66   1
  -9  -3   4  196.07   41.39   1
  -9   3   5   74.23   85.68   1
  -9   3   5   66.07   27.47   1
   9  -3  -5  148.29   57.18   1
   9  -3  -5   88.22   27.48   1
   9   3  -5   90.56   37.23   1
  -9  -3   5   68.10   29.17   1
  -9   3   6 8610.46 1844.40   1
  -9   3   6 8230.53 1364.57   1
   9  -3  -6 9439.01 1823.56   1
   9  -3  -6 9521.80 1365.09   1
   9   3  -6 9231.78 1821.40   1
  -9  -3   6 7860.43 1364.77   1
  -9   3   7  479.44  153.86   1
  -9   3   7  363.17   74.29   1
   9  -3  -7  514.29  120.78   1
   9  -3  -7  582.33   76.73   1
   9   3  -7  344.72  107.99   1
  -9  -3   7  534.20  196.30   1
  -9  -3   7  374.94   72.73   1
  -9   3   8 6777.59 1169.94   1
  -9   3   8 4692.81  843.82   1
   9  -3  -8 6374.38 1140.26   1
   9  -3  -8 6544.60  845.23   1
   9   3  -8 5289.46 1134.42   1
  -9  -3   8 5454.55 1167.38   1
  -9  -3   8 4893.12  843.74   1
   9  -3  -912072.71 1652.91   1
  -9   3   913099.02 2262.16   1
  -9   3   9 8182.83 1664.27   1
   9  -3  -915454.96 2234.96   1
   9   3  -911225.92 2222.80   1
  -9  -3   910997.92 2265.47   1
  -9  -3   910513.39 1665.19   1
  -9   3  10 5509.49 1084.92   1
  -9   3  10 3441.84  769.15   1
   9  -3 -10 4252.59 1051.76   1
   9  -3 -10 7538.85  772.72   1
   9   3 -10 6830.79 1043.58   1
  -9  -3  10 1445.02 1070.62   1
  -9  -3  10 4295.55  770.01   1
   9  -3 -11 3635.10  751.47   1
   9  -3 -11 4112.81  542.51   1
  -9  -3  11 2136.11  779.32   1
  -9  -3  11 3109.44  541.49   1
   9  -3 -12  923.20  226.91   1
   9  -3 -12  785.95  131.67   1
   9   3 -12  890.14  235.37   1
  -9  -3  12  379.29  292.19   1
   9  -3 -13 3869.71  734.45   1
   9  -3 -13 3435.38  525.45   1
   9   3 -13 2516.37  739.47   1
   9  -3 -14 1253.69  367.36   1
   9  -3 -14 1569.88  241.61   1
   9   3 -14 1628.12  394.62   1
   9  -3 -15  264.75  153.42   1
   9  -3 -15  103.91   50.16   1
   9   3 -15  197.22  207.35   1
   9  -3 -16   60.24   38.68   1
   9  -3 -16   61.24  148.70   1
   9   3 -16  169.57  157.60   1
   9   3 -16   45.78   88.41   1
   9  -3 -17  145.96   51.29   1
   9  -3 -17  231.29  165.79   1
   9   3 -17  241.61  183.93   1
   9   3 -17  287.43  102.28   1
   9  -3 -18  996.94  258.80   1
   9  -3 -18  841.55  137.69   1
   9   3 -18  667.10  277.70   1
   9   3 -18  744.28  169.20   1
   9  -3 -19  360.67  184.26   1
   9  -3 -19  272.83   64.82   1
   9   3 -19  109.61  122.62   1
   9  -3 -20  916.56  291.73   1
   9  -3 -20  827.95  148.43   1
  -9   4   1 2126.64  503.25   1
  -9   4   1 1900.13  349.24   1
   9  -4  -1 2261.11  475.18   1
   9   4  -1 2594.73  473.96   1
  -9  -4   1 2327.57  488.53   1
  -9   4   2 1006.35  330.29   1
  -9   4   2 1339.77  227.85   1
   9  -4  -2 1420.15  313.16   1
   9   4  -2 1742.62  312.71   1
  -9   4   3   10.53   83.77   1
   9  -4  -3  127.64   53.90   1
   9   4  -3  123.57   59.97   1
  -9  -4   3  104.31   34.01   1
  -9   4   4  385.99  127.96   1
  -9   4   4  409.58   79.02   1
   9  -4  -4  376.20   97.27   1
   9  -4  -4  227.62   60.99   1
   9   4  -4  484.55   99.66   1
  -9  -4   4  431.53  144.99   1
  -9  -4   4  275.33   63.24   1
  -9   4   5  349.75  131.48   1
  -9   4   5  343.60   68.43   1
   9  -4  -5  374.50  100.72   1
   9  -4  -5  325.01   58.85   1
  -9  -4   5  410.54  175.75   1
  -9  -4   5  304.48   60.05   1
  -9   4   6  119.10  138.99   1
  -9   4   6   34.73   29.36   1
   9  -4  -6   13.57   49.56   1
   9  -4  -6   68.05   31.38   1
   9   4  -6    0.79   56.38   1
  -9  -4   6   73.26  143.36   1
  -9  -4   6    3.09   29.34   1
  -9   4   7  457.16  209.92   1
  -9   4   7  500.30  105.60   1
   9  -4  -7  655.40  158.56   1
   9  -4  -7  761.88  105.45   1
   9   4  -7  856.64  155.76   1
  -9  -4   7  525.68  235.11   1
  -9  -4   7  587.78  108.48   1
  -9   4   8  181.21  183.94   1
  -9   4   8   80.30   43.79   1
   9  -4  -8  238.31   84.03   1
   9  -4  -8  212.42   42.62   1
   9   4  -8  292.89   80.54   1
  -9  -4   8  351.77  206.48   1
  -9  -4   8  190.82   47.89   1
  -9   4   9  551.65  231.78   1
  -9   4   9  279.59   76.77   1
   9  -4  -9  658.76  125.06   1
   9  -4  -9  597.28   79.23   1
   9   4  -9  516.00  133.44   1
  -9  -4   9  516.05  228.47   1
  -9  -4   9  350.96   79.35   1
   9  -4 -10 3304.61  454.00   1
   9  -4 -10 2224.31  314.50   1
   9   4 -10 2361.79  435.77   1
  -9  -4  10 1245.03  493.99   1
  -9  -4  10 1317.87  312.83   1
   9  -4 -11  703.05  248.67   1
   9  -4 -11  951.86  147.32   1
   9   4 -11  976.97  226.88   1
  -9  -4  11  594.80  345.46   1
   9  -4 -12   50.29   35.38   1
   9  -4 -12   71.59  136.65   1
   9   4 -12   56.51   92.74   1
   9  -4 -13  909.31  151.39   1
   9  -4 -13  969.72  260.64   1
   9   4 -13 1022.18  260.36   1
   9  -4 -14    4.37  137.10   1
   9  -4 -14    0.78   44.56   1
   9   4 -14    8.75  203.17   1
   9  -4 -15  365.58  103.14   1
   9  -4 -15  318.96   68.99   1
   9   4 -15  131.82  210.20   1
   9  -4 -16  875.19  165.05   1
   9  -4 -16 1053.90  159.38   1
   9   4 -16  645.08  280.14   1
   9  -4 -17  273.04  178.49   1
   9  -4 -17  198.79   61.49   1
   9   4 -17  159.88  190.20   1
   9  -4 -18   68.07  177.27   1
   9  -4 -18  109.02   55.99   1
   9   4 -18  188.19  210.47   1
   9  -4 -19    1.06  158.00   1
   9  -4 -19    4.72   61.16   1
   9  -4 -20  983.01  272.28   1
   9  -4 -20  774.67  144.56   1
  -9   5   1 1296.63  234.30   1
   9  -5  -1 1516.96  324.65   1
   9   5  -1 1781.39  323.14   1
  -9  -5   1 1281.20  354.60   1
  -9   5   2   11.43  126.91   1
   9  -5  -2   25.15   40.27   1
   9   5  -2   67.46   52.55   1
  -9   5   3 -101.67  131.75   1
  -9   5   3   48.29   30.51   1
   9  -5  -3   36.34   45.89   1
   9   5  -3   -0.53   43.43   1
  -9  -5   3   37.86  108.21   1
  -9  -5   3   42.00   46.47   1
  -9   5   4   39.84  159.48   1
  -9   5   4  143.90   43.37   1
   9  -5  -4  225.79   64.59   1
   9  -5  -4  234.77   52.31   1
   9   5  -4  179.59   65.14   1
  -9  -5   4  307.17  168.38   1
  -9  -5   4  143.10   51.30   1
  -9   5   5  -15.19  126.77   1
  -9   5   5    4.64   30.94   1
   9  -5  -5   22.78   51.95   1
   9  -5  -5   31.23   42.10   1
   9   5  -5   13.19   44.90   1
  -9  -5   5   13.78  163.47   1
  -9  -5   5   28.56   41.58   1
  -9   5   6  151.60   46.75   1
   9  -5  -6  236.11   82.22   1
   9  -5  -6  339.79   50.13   1
  -9  -5   6   45.34  150.57   1
  -9  -5   6  230.74   59.68   1
  -9   5   7 3243.23  673.60   1
   9  -5  -7 5442.91  910.50   1
   9  -5  -7 5085.70  675.31   1
   9   5  -7 4781.63  904.31   1
  -9  -5   7 2770.57  945.89   1
  -9  -5   7 4186.88  675.90   1
   9  -5  -8 6107.26 1082.07   1
   9  -5  -8 4647.78  801.22   1
   9   5  -8 4991.62 1075.09   1
   9  -5  -9  186.18  132.24   1
   9  -5  -9  259.49   52.07   1
   9   5  -9  145.75   78.47   1
   9  -5 -10  209.07  139.54   1
   9  -5 -10  147.36   51.62   1
   9  -5 -11  146.06  145.10   1
   9  -5 -11   74.55   44.30   1
   9   5 -11   32.48  100.53   1
   9  -5 -12 3570.00  771.24   1
   9  -5 -12 3518.05  549.54   1
   9  -5 -13  947.08  246.51   1
   9  -5 -13  809.76  129.40   1
   9   5 -13  595.68  209.29   1
   9  -5 -14 1459.71  371.94   1
   9  -5 -14 1547.54  237.18   1
   9   5 -14 1333.16  361.82   1
   9  -5 -15 2662.68  530.53   1
   9  -5 -15 2533.72  360.17   1
   9   5 -15 1300.41  523.97   1
   9  -5 -16  376.45  176.83   1
   9  -5 -16  548.54   95.54   1
   9   5 -16  445.36  239.90   1
   9  -5 -17  282.89  222.04   1
   9  -5 -17  608.54  102.51   1
   9  -5 -18  555.08  235.28   1
   9  -5 -18  714.12  128.42   1
   9  -5 -19   23.56  169.18   1
   9  -5 -19  135.52   67.45   1
  -9   6   1   75.09   44.86   1
   9  -6  -1  443.49   73.63   1
  -9  -6   1  165.61  154.25   1
  -9   6   2   10.68   33.27   1
   9  -6  -2   31.03   43.80   1
  -9  -6   2   81.23  163.49   1
  -9   6   3   -3.53   34.90   1
   9  -6  -3   -5.72   45.01   1
   9  -6  -4  375.04  104.20   1
   9  -6  -5 6543.10 1567.51   1
   9  -6  -5 8539.21 1173.53   1
   9  -6  -6 1207.13  262.54   1
   9  -6  -6 1110.10  184.31   1
   9  -6  -7  769.39  201.51   1
   9  -6  -7  790.83  131.60   1
   9  -6  -8    6.87   94.43   1
   9  -6  -8  -21.51   49.07   1
   9  -6  -9 1658.09  399.26   1
   9  -6  -9 1836.30  280.96   1
   9  -6 -10   89.02  127.70   1
   9  -6 -10   81.68   49.39   1
   9  -6 -11 -112.34  141.02   1
   9  -6 -11   33.04   45.76   1
   9  -6 -12 1150.46  275.02   1
   9  -6 -12  872.38  155.35   1
   9  -6 -13  146.23  152.91   1
   9  -6 -13   21.61   47.40   1
   9  -6 -14  145.03  171.76   1
   9  -6 -14   73.29   50.87   1
   9  -6 -15   46.35   41.92   1
   9  -6 -15  -22.80  177.96   1
   9  -6 -16  -13.91  187.57   1
   9  -6 -16   23.04   54.43   1
   9  -6 -17   63.92   55.16   1
   9  -6 -17   78.33  241.66   1
   9  -6 -18  549.96  112.41   1
   9  -7  -1   89.52   72.17   1
   9  -7  -2  385.88  124.16   1
   9  -7  -3   -7.12   72.93   1
   9  -7  -4 4927.37 1033.49   1
   9  -7  -5 4940.43  923.07   1
   9  -7  -5 3820.68  684.89   1
   9  -7  -6 1252.10  244.00   1
   9  -7  -6  804.82  168.79   1
   9  -7  -7  523.37  155.30   1
   9  -7  -7  430.09   89.10   1
   9  -7  -8  271.35  115.66   1
   9  -7  -8  123.80   72.11   1
   9  -7  -9 1110.50  169.30   1
   9  -7  -9   45.86   96.88   1
   9  -7 -10  419.53  132.50   1
   9  -7 -10    1.58   66.30   1
   9  -7 -11  983.60  174.45   1
   9  -7 -11   10.57   77.10   1
   9  -7 -12   -2.90  113.97   1
   9  -7 -12   27.85   58.99   1
   9  -7 -13  -41.45  222.12   1
   9  -7 -13    4.00   58.43   1
   9  -7 -14   26.67  200.37   1
   9  -7 -14  -28.93   59.59   1
   9  -7 -15  -54.37  208.86   1
   9  -7 -15   18.18   60.79   1
   9  -7 -16   -6.57   62.48   1
   9  -7 -16   49.21  233.76   1
   9  -8  -1   76.19   86.50   1
   9  -8  -2  -41.77   77.36   1
   9  -8  -3   10.70   91.75   1
   9  -8  -4   52.18  111.30   1
   9  -8  -5   51.46  104.04   1
   9  -8  -6  -20.50  112.27   1
   9  -8  -6   38.95   73.02   1
   9  -8  -7    4.23  102.75   1
   9  -8  -7   39.93   83.11   1
   9  -8  -8   12.25  141.82   1
   9  -8  -8  -65.68   74.96   1
   9  -8  -9  117.98  127.25   1
   9  -8  -9   -4.27   63.66   1
   9  -8 -10    6.91  120.17   1
   9  -8 -10   26.70   78.31   1
   9  -8 -11   51.91  137.09   1
   9  -8 -12  -35.73  148.16   1
   9  -8 -12   23.88   74.25   1
   9  -8 -13 -139.39  175.93   1
   9  -8 -13  -21.76   73.41   1
   9  -9  -3   86.49  127.88   1
   9  -9  -4  -17.58  111.12   1
   9  -9  -5   32.66  128.55   1
   9  -9  -6   27.63  113.79   1
  -8   0   1  -23.09   32.37   1
  -8   0   1  -14.53   21.63   1
   8   0  -1  -30.87   29.18   1
  -8   0   2 8131.92 1310.01   1
  -8   0   2 5722.39  972.13   1
   8   0  -2 6069.83 1299.71   1
  -8   0   3   18.15   58.74   1
  -8   0   3    5.42   22.06   1
   8   0  -3   -1.11   29.15   1
  -8   0   4 7804.77 1804.68   1
  -8   0   4 8866.46 1343.33   1
   8   0  -4 8823.55 1794.56   1
  -8   0   5  -23.21   58.86   1
  -8   0   5   24.68   20.31   1
   8   0  -5  -20.29   44.04   1
   8   0  -616224.76 2577.04   1
  -8   0   619255.95 3475.65   1
  -8   0   615290.24 2598.02   1
   8   0  -619359.26 3461.32   1
  -8   0   7   43.88   82.74   1
  -8   0   7    4.27   25.44   1
   8   0  -7   29.68   56.13   1
   8   0  -7   -0.40   26.32   1
   8   0  -8   95.24   29.40   1
  -8   0   8   97.68   96.64   1
  -8   0   8  118.79   29.42   1
   8   0  -8   67.93   87.26   1
  -8   0   9   54.81   88.85   1
  -8   0   9   -0.36   23.68   1
   8   0  -9  -33.19   78.49   1
   8   0  -9   31.37   27.46   1
  -8   0  1014065.68 3387.63   1
  -8   0  1015039.51 2517.98   1
   8   0 -1016800.77 3364.79   1
   8   0 -1017934.75 2518.62   1
  -8   0  11   11.22   22.20   1
   8   0 -11    3.40   21.58   1
  -8   0  11  125.62  129.56   1
   8   0 -11   69.60   88.24   1
   8   0 -12   23.86   58.14   1
  -8   0  12  119.95  133.50   1
  -8   0  12   33.52   24.09   1
   8   0 -12   59.79   28.21   1
  -8   0  13    2.74   21.29   1
  -8   0  13   40.40  138.00   1
   8   0 -13   -8.14  100.95   1
   8   0 -13   18.44   32.92   1
   8   0 -14 1818.75  452.28   1
   8   0 -14 2046.74  312.88   1
   8   0 -15  -69.89  131.93   1
   8   0 -15   -5.64   45.31   1
   8   0 -16   43.23  154.60   1
   8   0 -16  146.97   52.30   1
   8   0 -17   97.72  158.99   1
   8   0 -17   -4.37   51.23   1
   8   0 -18   87.17  169.30   1
   8   0 -18   16.66   55.14   1
   8   0 -19  120.23  180.32   1
   8   0 -19  -21.05   60.33   1
   8   0 -20 1089.82  435.78   1
   8   0 -20 1938.11  285.23   1
   8   0 -21   -6.37  192.01   1
   8   0 -21   -2.75   84.52   1
  -8   1   1  334.56  104.00   1
  -8   1   1  389.25   63.74   1
   8  -1  -1  413.85   93.81   1
   8   1  -1  401.56   93.44   1
  -8  -1   1  374.82   98.49   1
  -8  -1   1  361.78   62.77   1
  -8   1   2 4790.54  752.06   1
  -8   1   2 3217.33  547.75   1
   8  -1  -2 3470.69  737.25   1
   8   1  -2 3509.60  736.10   1
  -8  -1   2 3424.92  744.78   1
  -8  -1   2 3538.07  548.14   1
  -8   1   3 8173.17 1593.90   1
  -8   1   3 7187.59 1183.68   1
   8  -1  -3 7643.06 1581.23   1
   8   1  -3 7609.14 1580.21   1
  -8  -1   3 7480.23 1594.94   1
  -8  -1   3 8089.53 1184.05   1
  -8   1   4 2299.58  508.14   1
  -8   1   4 2191.97  363.36   1
   8  -1  -4 2678.14  496.82   1
   8   1  -4 2248.26  493.50   1
  -8  -1   4 2243.99  506.66   1
  -8  -1   4 2411.18  363.91   1
  -8   1   530411.92 7115.79   1
  -8   1   535124.33 5348.00   1
   8  -1  -535098.66 7103.30   1
   8  -1  -534116.55 5348.05   1
   8   1  -539527.94 7104.35   1
  -8  -1   532285.87 7115.03   1
  -8  -1   532468.28 5347.89   1
  -8   1   6  280.30  103.78   1
  -8   1   6  244.24   46.58   1
   8  -1  -6  266.14   82.49   1
   8  -1  -6  260.01   48.74   1
   8   1  -6  259.94   74.99   1
  -8  -1   6  178.80  103.85   1
  -8  -1   6  245.27   44.40   1
  -8  -1   7 2269.61  364.94   1
  -8   1   7 2364.69  521.86   1
  -8   1   7 2385.61  368.05   1
   8  -1  -7 3062.69  511.66   1
   8  -1  -7 2550.99  368.64   1
   8   1  -7 1816.70  505.75   1
  -8  -1   7 1897.65  518.96   1
  -8   1   8  869.54  234.26   1
  -8   1   8  811.44  138.37   1
   8  -1  -8 1013.03  220.55   1
   8  -1  -8 1009.27  139.06   1
   8   1  -8 1140.35  215.95   1
   8   1  -8  839.38  138.59   1
  -8  -1   8  541.87  231.00   1
  -8  -1   8  803.07  138.85   1
  -8   1   9  436.05  151.91   1
  -8   1   9  446.57   80.07   1
   8  -1  -9  533.28  142.93   1
   8  -1  -9  459.29   79.69   1
   8   1  -9  417.88  145.94   1
   8   1  -9  537.31   80.81   1
  -8  -1   9  396.99  161.05   1
  -8  -1   9  504.84   79.31   1
  -8   1  10  420.91  164.06   1
  -8   1  10  337.84   65.09   1
   8  -1 -10  503.62  132.19   1
   8  -1 -10  504.33   69.99   1
   8   1 -10  462.51  126.87   1
   8   1 -10  449.33   69.76   1
  -8  -1  10  283.29  161.68   1
  -8  -1  10  285.57   66.06   1
   8   1 -11 1140.10  194.74   1
  -8   1  11  950.05  322.05   1
  -8   1  11 1059.95  194.90   1
   8  -1 -11 1289.14  296.08   1
   8  -1 -11 1611.80  197.72   1
   8   1 -11 1885.57  297.09   1
  -8  -1  11  504.15  318.56   1
  -8  -1  11 1167.23  195.80   1
  -8   1  12  238.82  213.61   1
  -8   1  12  103.43   39.94   1
   8  -1 -12  287.14  115.44   1
   8  -1 -12  312.15   46.49   1
   8   1 -12  129.00  130.48   1
   8   1 -12  199.41   43.83   1
  -8  -1  12  152.75  154.69   1
  -8  -1  12  171.26   40.38   1
  -8   1  13  182.57  175.73   1
  -8   1  13  284.13   59.67   1
   8  -1 -13  479.39  136.49   1
   8  -1 -13  381.56   61.53   1
   8   1 -13  469.12  135.82   1
   8   1 -13  410.07   58.65   1
  -8  -1  13  148.18  186.54   1
  -8  -1  13  191.48   55.11   1
   8  -1 -14   21.35  122.79   1
   8  -1 -14    0.95   28.70   1
   8   1 -14   22.56  104.91   1
   8   1 -14  -12.97   30.08   1
   8   1 -15  960.52  160.09   1
   8  -1 -15  962.56  269.82   1
   8  -1 -15 1023.28  160.03   1
   8   1 -15  939.86  267.46   1
   8  -1 -16 3925.16  886.65   1
   8  -1 -16 3974.58  636.60   1
   8   1 -16 4073.10  887.56   1
   8   1 -16 4333.13  638.63   1
   8  -1 -17 5514.25 1237.29   1
   8  -1 -17 5925.18  900.68   1
   8   1 -17 5580.43 1238.04   1
   8   1 -17 5800.90  902.19   1
   8  -1 -18  314.01  211.19   1
   8  -1 -18  429.63   90.64   1
   8   1 -18  484.94  215.87   1
   8   1 -18  612.00  105.78   1
   8  -1 -19  527.82  226.79   1
   8  -1 -19  593.35  103.21   1
   8   1 -19  471.94  271.58   1
   8   1 -19  525.69  116.49   1
   8  -1 -20  877.25  267.19   1
   8  -1 -20  734.61  137.70   1
   8   1 -20 1058.51  291.17   1
   8   1 -20  710.33  149.63   1
   8  -1 -21    6.77  193.08   1
   8  -1 -21  108.94   82.00   1
   8   1 -21  163.44  252.80   1
   8   1 -21   25.18   89.55   1
  -8   2   1 1441.38  266.32   1
  -8   2   1 1149.07  183.52   1
   8  -2  -1 1169.41  253.78   1
   8   2  -1 1041.30  251.87   1
  -8  -2   1 1308.08  258.65   1
   8  -2  -2  262.55   39.58   1
  -8   2   2  180.82   88.50   1
  -8   2   2  185.99   39.52   1
   8   2  -2  208.23   62.10   1
  -8  -2   2  328.47   73.29   1
  -8  -2   2  191.00   41.80   1
  -8   2   3 2202.34  445.55   1
  -8   2   3 2250.96  317.16   1
   8  -2  -3 1720.13  431.93   1
   8   2  -3 2145.34  429.91   1
  -8  -2   3 1858.38  445.61   1
  -8  -2   3 1976.87  316.97   1
  -8   2   4  350.15  127.50   1
  -8   2   4  438.58   72.88   1
   8  -2  -4  503.45  112.29   1
   8  -2  -4  482.24   72.09   1
   8   2  -4  428.99  105.55   1
  -8  -2   4  474.74  123.46   1
  -8  -2   4  380.41   71.75   1
  -8   2   5   33.89   69.64   1
  -8   2   5   30.62   24.16   1
   8  -2  -5   60.35   46.23   1
   8  -2  -5   44.09   28.63   1
   8   2  -5   11.59   32.96   1
  -8  -2   5   79.87   61.52   1
  -8  -2   5   69.36   25.48   1
  -8   2   6 1462.15  307.03   1
  -8   2   6 1285.43  203.75   1
   8  -2  -6 1250.16  288.67   1
   8  -2  -6 1360.77  204.66   1
   8   2  -6 1383.80  283.92   1
  -8  -2   6 1199.58  308.01   1
  -8  -2   6 1243.15  203.78   1
  -8   2   7  837.54  263.28   1
  -8   2   7  951.86  169.10   1
   8  -2  -7 1416.61  250.41   1
   8  -2  -7 1111.24  169.41   1
   8   2  -7 1256.97  240.44   1
  -8  -2   7  917.10  267.18   1
  -8  -2   7 1023.42  168.76   1
  -8   2   8  122.63  100.88   1
  -8   2   8   47.98   28.57   1
   8  -2  -8   49.63   88.43   1
   8  -2  -8   72.39   26.47   1
   8   2  -8   57.69   54.50   1
  -8  -2   8  140.25   87.54   1
  -8  -2   8   71.06   29.26   1
  -8   2   9  113.18  104.44   1
  -8   2   9   75.69   28.52   1
   8  -2  -9  154.86   89.56   1
   8  -2  -9   63.97   35.26   1
   8   2  -9  147.78   82.59   1
  -8  -2   9   97.52  112.72   1
  -8  -2   9   95.52   29.52   1
  -8   2  10    4.97  117.83   1
  -8   2  10   15.69   23.41   1
   8  -2 -10   12.34   82.05   1
   8  -2 -10   40.06   31.65   1
   8   2 -10   56.42   77.05   1
   8   2 -10   38.07   25.98   1
  -8  -2  10   93.89  147.41   1
  -8  -2  10   34.66   24.76   1
  -8   2  11 -126.16  196.90   1
  -8   2  11    4.08   29.81   1
   8  -2 -11   18.13   87.41   1
   8  -2 -11   29.48   31.13   1
   8   2 -11   47.45   77.30   1
   8   2 -11   31.27   26.43   1
  -8  -2  11   17.22  164.58   1
  -8  -2  11   25.71   26.14   1
  -8   2  12  665.54  276.51   1
  -8   2  12  639.86  110.46   1
   8  -2 -12  643.98  196.23   1
   8  -2 -12  814.45  113.33   1
   8   2 -12  981.88  191.32   1
   8   2 -12  833.50  114.11   1
  -8  -2  12  232.01  248.62   1
  -8  -2  12  508.72  113.33   1
   8  -2 -13  370.74  124.19   1
   8  -2 -13  210.91   46.85   1
   8   2 -13  190.70  136.58   1
   8   2 -13  222.06   49.85   1
  -8  -2  13  207.54  278.90   1
  -8  -2  13  151.11   45.64   1
   8  -2 -14  641.01  201.92   1
   8  -2 -14  689.90  110.09   1
   8   2 -14  447.70  205.73   1
   8   2 -14  643.04  108.54   1
   8  -2 -15  333.48   92.54   1
   8  -2 -15  351.80   66.66   1
   8   2 -15  296.33  143.08   1
   8   2 -15  239.26   63.46   1
   8  -2 -16 6158.90 1459.34   1
   8  -2 -16 6737.96 1072.38   1
   8   2 -16 6001.72 1459.69   1
   8   2 -16 7651.66 1076.89   1
   8  -2 -17   62.62  157.61   1
   8  -2 -17  108.07   39.06   1
   8   2 -17   99.63  148.03   1
   8   2 -17  145.23   83.75   1
   8  -2 -18  375.99  193.72   1
   8  -2 -18  360.39   77.01   1
   8   2 -18  339.00  185.83   1
   8   2 -18  371.79  107.34   1
   8  -2 -19  292.71  185.61   1
   8  -2 -19  221.65   65.63   1
   8   2 -19  134.66  181.27   1
   8   2 -19  282.97  106.59   1
   8  -2 -20  -42.53  169.44   1
   8  -2 -20  -13.08   53.08   1
   8   2 -20  -62.87  173.84   1
   8   2 -20   16.08  134.11   1
   8  -2 -21  510.38  234.33   1
   8  -2 -21  331.51   89.00   1
  -8   3   1 2051.21  555.73   1
  -8   3   1 2605.14  398.82   1
   8  -3  -1 2540.41  539.36   1
   8   3  -1 2313.33  537.18   1
  -8  -3   1 3414.97  548.48   1
  -8   3   2 1046.26  299.76   1
  -8   3   2 1350.75  207.56   1
   8  -3  -2 1212.01  287.11   1
   8   3  -2 1306.94  284.16   1
  -8  -3   2 1859.48  302.61   1
  -8   3   3 2442.50  634.45   1
  -8   3   3 3138.75  458.80   1
   8  -3  -3 2842.83  620.36   1
   8   3  -3 2970.59  617.10   1
  -8  -3   3 2637.73  634.36   1
  -8  -3   3 3130.81  459.16   1
  -8  -3   4 1029.34  167.74   1
  -8   3   4 1009.62  255.92   1
  -8   3   4  973.33  168.85   1
   8  -3  -4 1244.77  240.81   1
   8  -3  -4 1090.58  169.12   1
   8   3  -4 1136.45  234.22   1
  -8   3   5  123.55   90.17   1
  -8   3   5  101.89   32.66   1
   8  -3  -5  160.40   59.70   1
   8  -3  -5  183.86   35.72   1
   8   3  -5  154.93   51.12   1
  -8  -3   5  195.64   96.54   1
  -8  -3   5  139.99   33.40   1
  -8   3   6   95.10  100.27   1
  -8   3   6  111.92   31.66   1
   8  -3  -6  124.86   64.17   1
   8  -3  -6   95.95   28.23   1
  -8  -3   6   96.69   95.49   1
  -8  -3   6  116.20   31.21   1
   8  -3  -7 1813.25  192.51   1
  -8   3   7 1045.11  330.18   1
  -8   3   7 1422.56  220.82   1
   8  -3  -7 1363.37  220.84   1
   8   3  -7 1486.93  306.94   1
  -8  -3   7 1352.05  356.96   1
  -8  -3   7 1310.61  220.24   1
  -8   3   8 1238.64  432.52   1
  -8   3   8 1432.02  288.70   1
   8  -3  -8 2896.42  418.69   1
   8  -3  -8 2156.40  290.68   1
   8   3  -8 2098.34  400.14   1
  -8  -3   8 1990.52  470.92   1
  -8  -3   8 1694.67  289.22   1
  -8   3   9  167.87  112.77   1
  -8   3   9  107.33   31.75   1
   8  -3  -9  166.57  101.18   1
   8  -3  -9  121.75   36.69   1
   8   3  -9  170.56   72.87   1
  -8  -3   9  101.05   34.56   1
   8  -3 -10  652.92  125.90   1
  -8   3  10  852.33  299.30   1
  -8   3  10  731.15  133.87   1
   8  -3 -10  881.33  133.85   1
   8   3 -10 1294.69  219.00   1
  -8  -3  10  602.12  279.42   1
  -8  -3  10  845.87  134.08   1
  -8   3  11 1008.82  378.22   1
  -8   3  11 1021.27  210.30   1
   8  -3 -11 1392.11  314.28   1
   8  -3 -11 1624.20  211.85   1
   8   3 -11 1684.96  326.93   1
  -8  -3  11 1246.72  365.36   1
  -8  -3  11 1381.65  211.02   1
   8  -3 -12 2885.19  494.77   1
   8  -3 -12 2463.91  345.44   1
   8   3 -12 2243.24  499.12   1
  -8  -3  12 1854.90  550.12   1
  -8  -3  12 1815.50  347.13   1
   8  -3 -13  427.05  169.48   1
   8  -3 -13  547.11   84.47   1
   8   3 -13  433.63  183.33   1
   8   3 -13  332.09   77.15   1
   8  -3 -14 1549.79  323.07   1
   8  -3 -14 1340.26  215.59   1
   8   3 -14 1202.50  341.40   1
   8   3 -14 1342.42  220.41   1
   8  -3 -15   -4.10   78.87   1
   8  -3 -15  -12.49   46.31   1
   8   3 -15  -58.43  180.92   1
   8   3 -15   16.57   66.38   1
   8  -3 -16 2606.75  617.70   1
   8  -3 -16 2802.19  432.76   1
   8   3 -16 2199.67  617.45   1
   8   3 -16 2987.91  440.86   1
   8  -3 -17  599.21  103.33   1
   8  -3 -17  544.31  213.58   1
   8   3 -17  583.81  237.45   1
   8   3 -17  615.09  135.87   1
   8  -3 -18  668.44  206.09   1
   8  -3 -18  530.39   94.61   1
   8   3 -18  416.13  210.41   1
   8   3 -18  383.30  133.41   1
   8  -3 -19  453.74  188.86   1
   8  -3 -19  297.08   71.12   1
   8   3 -19  217.07  196.63   1
   8   3 -19  187.89  128.90   1
   8  -3 -20  143.72  203.92   1
   8  -3 -20  203.30   72.96   1
   8  -3 -21   60.83  200.26   1
   8  -3 -21    9.59   66.55   1
  -8   4   1    2.44   63.27   1
  -8   4   1   44.87   36.75   1
   8  -4  -1   15.04   34.26   1
   8   4  -1   37.25   26.54   1
  -8  -4   1  -12.98   67.00   1
  -8   4   2 1332.53  311.25   1
  -8   4   2 1327.42  212.89   1
   8  -4  -2 1269.94  293.27   1
   8   4  -2 1440.08  291.97   1
  -8  -4   2 1456.37  316.61   1
  -8   4   3 1008.90  311.15   1
  -8   4   3 1689.01  216.42   1
   8  -4  -3 1411.01  293.28   1
   8  -4  -3 1160.52  210.84   1
  -8  -4   3 1445.33  314.77   1
  -8  -4   3 1184.89  212.12   1
  -8   4   4 1740.80  421.06   1
  -8   4   4 1865.12  293.61   1
   8  -4  -4 1853.74  403.70   1
   8  -4  -4 1927.66  292.81   1
   8   4  -4 2183.36  397.62   1
  -8  -4   4 1540.94  291.96   1
  -8   4   5 2783.88  552.74   1
  -8   4   5 1922.23  385.71   1
   8  -4  -5 2655.53  527.05   1
   8  -4  -5 2669.24  387.09   1
   8   4  -5 3179.13  524.46   1
  -8  -4   5 2312.59  549.56   1
  -8  -4   5 2214.30  386.53   1
  -8   4   6   73.20  104.42   1
  -8   4   6   99.80   28.29   1
   8  -4  -6  167.83   61.86   1
   8  -4  -6  138.97   30.08   1
   8   4  -6   89.65   51.66   1
  -8  -4   6  121.82  137.19   1
  -8  -4   6   71.64   31.73   1
  -8   4   7    3.21  101.06   1
  -8   4   7   41.48   25.20   1
   8  -4  -7   22.88   61.39   1
   8  -4  -7   17.04   33.46   1
   8   4  -7    2.32   47.51   1
  -8  -4   7   45.24  171.38   1
  -8  -4   7   14.65   34.39   1
  -8   4   8 2035.35  656.91   1
  -8   4   8 1961.80  453.32   1
   8  -4  -8 4229.60  629.73   1
   8  -4  -8 3422.70  455.26   1
   8   4  -8 3610.67  620.39   1
  -8  -4   8 2751.87  664.54   1
  -8  -4   8 2866.96  454.94   1
  -8   4   9 1232.44  320.54   1
  -8   4   9  759.43  159.79   1
   8  -4  -9  927.65  251.80   1
   8  -4  -9 1085.94  160.44   1
   8   4  -9 1319.28  231.46   1
  -8  -4   9  988.22  295.73   1
  -8  -4   9 1028.72  161.04   1
  -8   4  10  613.31  306.22   1
  -8   4  10  598.07  132.01   1
   8  -4 -10  825.76  218.96   1
   8  -4 -10 1147.74  134.73   1
   8   4 -10  966.17  206.41   1
  -8  -4  10 1155.14  312.97   1
  -8  -4  10  685.62  133.71   1
   8  -4 -11  244.45   73.53   1
   8  -4 -11  343.31   59.91   1
   8   4 -11  435.43  132.05   1
  -8  -4  11  248.48   58.99   1
   8  -4 -12 1003.76  237.50   1
   8  -4 -12  830.83  138.91   1
   8   4 -12  692.53  256.25   1
   8  -4 -13  505.41   87.02   1
   8  -4 -13  486.39  186.87   1
   8   4 -13  462.10  193.20   1
   8  -4 -14  -32.47  132.16   1
   8  -4 -14  -36.12   48.11   1
   8   4 -14  -54.45  188.40   1
   8  -4 -15 1873.88  451.30   1
   8  -4 -15 1937.23  304.09   1
   8  -4 -16  152.93  158.51   1
   8  -4 -16  217.04   61.03   1
   8   4 -16  173.31  176.78   1
   8  -4 -17 2082.56  319.58   1
   8  -4 -17 1622.35  479.79   1
   8   4 -17 2290.71  498.79   1
   8  -4 -18 2209.59  328.81   1
   8  -4 -18 2515.34  366.41   1
   8   4 -18 1627.77  570.28   1
   8  -4 -19   11.05  100.72   1
   8  -4 -19   35.29   55.42   1
   8  -4 -20  274.89  219.60   1
   8  -4 -20  260.91   82.40   1
  -8   5   1  855.37  236.43   1
  -8   5   1  757.08  141.64   1
   8  -5  -1  964.79  199.75   1
   8   5  -1  991.83  197.22   1
  -8  -5   1  875.61  234.58   1
  -8   5   2 3075.80  691.70   1
  -8   5   2 2833.98  495.54   1
   8  -5  -2 3267.60  669.73   1
   8   5  -2 3539.05  666.98   1
  -8   5   3 4509.14  972.22   1
  -8   5   3 3615.63  704.08   1
   8  -5  -3 4359.18  946.77   1
   8  -5  -3 5430.47  706.19   1
   8   5  -3 5237.12  943.49   1
  -8  -5   3 4258.92  705.11   1
  -8   5   4   17.22   84.43   1
  -8   5   4   64.67   35.11   1
   8  -5  -4  132.65   48.97   1
   8  -5  -4   75.47   30.49   1
   8   5  -4   50.52   39.63   1
  -8  -5   4   13.37  100.18   1
  -8  -5   4   57.86   33.22   1
  -8   5   5 2645.88  713.21   1
  -8   5   5 2663.08  508.55   1
   8  -5  -5 3644.29  691.67   1
   8  -5  -5 4031.05  509.65   1
   8   5  -5 3403.80  683.66   1
  -8  -5   5 2860.83  726.17   1
  -8  -5   5 3254.29  509.50   1
  -8   5   6  681.37  260.76   1
  -8   5   6  600.94  119.44   1
   8  -5  -6  934.21  176.72   1
   8  -5  -6  821.54  120.30   1
  -8  -5   6  589.81  219.16   1
  -8  -5   6  776.65  128.30   1
  -8   5   7 3990.84  763.32   1
  -8   5   7 2611.75  519.42   1
   8  -5  -7 3855.77  709.42   1
   8  -5  -7 4388.45  521.80   1
   8   5  -7 3075.37  697.74   1
  -8  -5   7 2393.05  738.08   1
  -8  -5   7 3352.99  520.93   1
  -8   5   8 8113.54 1591.33   1
  -8   5   8 6019.49 1153.24   1
   8  -5  -8 8199.96 1552.01   1
   8  -5  -8 9364.52 1154.90   1
  -8  -5   8 6829.21 1153.92   1
   8  -5  -9 4461.16  684.38   1
   8  -5  -9 3521.32  493.91   1
   8   5  -9 2889.90  666.79   1
  -8  -5   9 2563.56  493.43   1
   8  -5 -10 2963.18  574.08   1
   8  -5 -10 3384.81  405.46   1
   8   5 -10 2864.14  555.25   1
   8   5 -10 2369.91  546.69   1
  -8  -5  10 1811.64  403.94   1
   8  -5 -11 2247.72  508.35   1
   8  -5 -11 2727.41  350.10   1
   8   5 -11 2218.64  482.12   1
   8   5 -11 1666.19  472.87   1
   8  -5 -12 1867.04  331.03   1
   8  -5 -12 1740.18  210.62   1
   8   5 -12 1332.41  308.20   1
   8   5 -12  609.04  286.52   1
   8  -5 -13  626.51  232.42   1
   8  -5 -13  840.70  131.47   1
   8   5 -13  713.94  219.33   1
   8  -5 -14  120.73  148.19   1
   8  -5 -14   53.35   51.26   1
   8   5 -14  188.40  210.75   1
   8  -5 -15  714.01  245.19   1
   8  -5 -15  882.60  131.30   1
   8   5 -15  298.43  311.44   1
   8  -5 -16 1517.40  383.63   1
   8  -5 -16 1626.56  242.66   1
   8   5 -16  980.18  441.92   1
   8  -5 -17  567.98  212.86   1
   8  -5 -17  430.09   86.36   1
   8   5 -17  201.60  342.48   1
   8  -5 -18 1270.35  377.54   1
   8  -5 -18 1431.64  227.41   1
   8  -5 -19 1538.43  281.95   1
   8  -5 -19 1997.72  304.27   1
   8  -6  -1 3686.33  773.20   1
   8  -6  -2   26.49   39.76   1
   8  -6  -3 3197.23  672.33   1
   8  -6  -4  792.75  190.77   1
   8  -6  -4  877.26  137.04   1
   8  -6  -5 5600.12 1156.32   1
   8  -6  -5 5506.47  859.72   1
   8  -6  -6 1207.87  276.01   1
   8  -6  -6 1250.28  197.54   1
   8  -6  -7  208.05   98.08   1
   8  -6  -7  427.45   72.80   1
   8  -6  -8  -13.95   64.50   1
   8  -6  -8   17.91   33.11   1
   8  -6  -9  369.79  157.75   1
   8  -6  -9  366.51   67.40   1
   8  -6 -10  407.92  157.44   1
   8  -6 -10  196.19   58.05   1
   8  -6 -11 1745.23  309.01   1
   8  -6 -11 1014.01  189.04   1
   8  -6 -12  212.58  167.87   1
   8  -6 -12  224.91   59.53   1
   8  -6 -13 -140.04  158.00   1
   8  -6 -13    2.31   48.85   1
   8  -6 -14   40.78  162.64   1
   8  -6 -14  103.10   53.74   1
   8  -6 -15  449.97  192.42   1
   8  -6 -15  313.83   76.33   1
   8  -6 -16  907.27  332.15   1
   8  -6 -16 1290.23  199.26   1
   8  -6 -17    6.74   57.18   1
   8  -6 -18  151.62  181.03   1
   8  -6 -18  236.90   79.25   1
   8  -7  -1 1024.17  236.06   1
   8  -7  -2 -114.63   91.63   1
   8  -7  -3  -13.08   87.88   1
   8  -7  -4 1295.73  288.26   1
   8  -7  -4 1121.03  199.36   1
   8  -7  -5  428.39  124.95   1
   8  -7  -5  350.70   79.23   1
   8  -7  -6 9039.48 1876.24   1
   8  -7  -7   27.68   93.15   1
   8  -7  -7   55.26   48.90   1
   8  -7  -8   26.98   97.75   1
   8  -7  -8  -29.20   53.78   1
   8  -7  -9 3365.01  648.24   1
   8  -7  -9 2797.06  469.58   1
   8  -7 -10  183.15  193.23   1
   8  -7 -10  381.29   71.34   1
   8  -7 -11  446.25  181.40   1
   8  -7 -11  239.42   64.80   1
   8  -7 -12  -36.37  179.12   1
   8  -7 -12   -0.95   46.20   1
   8  -7 -13   34.11  209.26   1
   8  -7 -13  362.38   69.21   1
   8  -7 -14  113.08  199.74   1
   8  -7 -14   24.40   50.84   1
   8  -7 -15 -107.25  216.43   1
   8  -7 -15   14.75   51.97   1
   8  -7 -16  140.92   77.03   1
   8  -7 -16   79.63  256.31   1
   8  -8  -1   54.24   90.02   1
   8  -8  -2   47.61   77.63   1
   8  -8  -3   22.62   88.87   1
   8  -8  -4   36.97   80.68   1
   8  -8  -5  100.12  148.48   1
   8  -8  -5  576.10   97.72   1
   8  -8  -6   34.28   92.96   1
   8  -8  -6   -1.14   62.67   1
   8  -8  -7  -54.38  105.27   1
   8  -8  -7  -27.01   69.73   1
   8  -8  -8   11.08  114.24   1
   8  -8  -8  -23.28   57.63   1
   8  -8  -9   -2.20  134.07   1
   8  -8  -9   24.07   62.88   1
   8  -8 -10   20.96  125.48   1
   8  -8 -10   35.37   59.75   1
   8  -8 -11  -55.04  177.89   1
   8  -8 -11  -12.28   59.31   1
   8  -8 -12  -13.73  176.02   1
   8  -8 -12   -4.66   56.86   1
   8  -8 -13   12.05  208.64   1
   8  -8 -13   17.48   53.71   1
   8  -8 -14   49.47   56.00   1
   8  -9  -1  -41.67  121.42   1
   8  -9  -2   13.59  125.60   1
   8  -9  -3   -9.62   93.44   1
   8  -9  -4  -23.38  109.43   1
   8  -9  -5   82.73  135.04   1
   8  -9  -6  -75.36  128.67   1
   8  -9  -7  -83.53  167.33   1
   8  -9  -8   35.92  128.53   1
  -7   0   116860.94 3393.90   1
  -7   0   116740.07 2548.52   1
   7   0  -116085.51 3388.33   1
  -7   0   2   -2.77   40.86   1
  -7   0   2   22.41   18.84   1
   7   0  -2   -1.33   23.32   1
  -7   0   3 5503.58 1128.13   1
  -7   0   3 5536.91  833.35   1
   7   0  -3 5169.10 1116.88   1
  -7   0   4  -20.86   51.31   1
  -7   0   4   -7.06   20.73   1
   7   0  -4    7.84   33.59   1
  -7   0   5 7998.25 1715.99   1
  -7   0   5 8381.30 1274.66   1
   7   0  -5 7786.12 1705.13   1
   7   0  -5 8456.15 1274.83   1
  -7   0   6   46.12   78.19   1
  -7   0   6    7.89   24.61   1
   7   0  -6   37.66   60.06   1
   7   0  -6   10.40   27.74   1
  -7   0   7 1092.33  324.04   1
  -7   0   7 1247.79  217.59   1
   7   0  -7 1373.80  318.93   1
   7   0  -7 1639.41  218.77   1
  -7   0   8   83.81   85.89   1
  -7   0   8    0.00   22.17   1
   7   0  -8   14.80   81.16   1
   7   0  -8  -11.00   16.56   1
  -7   0   9 6906.29 1408.73   1
  -7   0   9 7372.02 1026.48   1
   7   0  -9 5753.27 1386.79   1
   7   0  -9 5954.68 1026.08   1
  -7   0  10  -52.09  115.65   1
  -7   0  10  -12.07   25.26   1
   7   0 -10   23.08   83.34   1
   7   0 -10    6.64   31.28   1
  -7   0  11  234.24   45.73   1
  -7   0  11  241.60  154.65   1
   7   0 -11  266.00  116.04   1
   7   0 -11  306.99   52.17   1
  -7   0  12   74.23  104.51   1
  -7   0  12   -8.51   24.09   1
   7   0 -12   61.82   92.19   1
   7   0 -12   25.49   30.57   1
  -7   0  13   88.63  139.32   1
  -7   0  13   68.66   32.06   1
   7   0 -13   25.04  107.93   1
   7   0 -13   46.48   32.52   1
   7   0 -14  -12.53  109.59   1
   7   0 -14    5.29   32.11   1
   7   0 -15  175.61  159.42   1
   7   0 -15   82.53   42.23   1
   7   0 -16    6.00  161.86   1
   7   0 -16   22.15   41.53   1
   7   0 -17   38.14  170.71   1
   7   0 -17   40.47   44.53   1
   7   0 -18 -142.98  181.70   1
   7   0 -18   26.50   47.33   1
   7   0 -19 2124.02  508.75   1
   7   0 -19 2069.33  332.06   1
   7   0 -20   95.52  203.17   1
   7   0 -20   32.64   74.52   1
   7   0 -21  568.97  258.27   1
   7   0 -21  601.88  131.83   1
  -7   1   1  563.48  183.40   1
  -7   1   1  836.64  125.29   1
   7  -1  -1  885.11  176.38   1
   7   1  -1  849.32  176.43   1
  -7  -1   1  706.34  178.19   1
  -7   1   2  726.95  135.60   1
  -7   1   2  473.64   81.03   1
   7  -1  -2  528.72  117.65   1
   7   1  -2  434.93  116.93   1
  -7  -1   2  527.94  124.94   1
  -7  -1   2  488.49   81.01   1
  -7   1   3 5991.97 1293.38   1
  -7   1   3 6433.87  958.36   1
   7  -1  -3 5837.43 1284.07   1
   7   1  -3 6330.52 1281.36   1
  -7  -1   3 6045.38 1294.32   1
  -7  -1   3 6174.30  958.39   1
  -7   1   4   66.08   65.01   1
  -7   1   4  106.43   23.59   1
   7  -1  -4   60.40   43.55   1
   7  -1  -4  103.01   23.63   1
   7   1  -4   55.59   43.00   1
  -7  -1   4   53.06   57.81   1
  -7  -1   4   61.28   24.70   1
  -7   1   5 3530.81  724.19   1
  -7   1   5 3599.37  525.74   1
   7  -1  -5 2949.03  713.84   1
   7  -1  -5 3776.59  525.95   1
   7   1  -5 3011.49  709.71   1
  -7  -1   5 3295.33  723.06   1
  -7  -1   5 3286.43  525.46   1
  -7   1   6 5782.87 1422.01   1
   7  -1  -610574.14 1418.10   1
   7  -1  -6 7018.93 1050.64   1
   7   1  -6 6644.02 1410.03   1
   7   1  -6 6036.61 1050.31   1
  -7  -1   6 5828.94 1420.45   1
  -7  -1   6 6477.19 1050.33   1
  -7   1   7  257.52   99.84   1
  -7   1   7  202.61   40.05   1
   7  -1  -7  173.74   96.63   1
   7  -1  -7  197.00   40.17   1
   7   1  -7   97.18   91.32   1
   7   1  -7  217.53   40.02   1
  -7  -1   7  251.03  104.55   1
  -7  -1   7  268.40   42.26   1
  -7   1   818937.03 3901.51   1
  -7   1   818858.77 2912.78   1
   7  -1  -819965.79 3885.91   1
   7  -1  -821005.12 2913.20   1
   7   1  -817935.38 3885.14   1
   7   1  -817426.33 2912.60   1
  -7  -1   815654.08 3898.07   1
  -7  -1   818673.45 2912.65   1
  -7   1   9 6647.81 1731.52   1
  -7   1   9 7890.72 1273.40   1
   7  -1  -9 8579.90 1715.70   1
   7  -1  -9 9291.79 1273.81   1
   7   1  -9 9515.40 1715.76   1
   7   1  -9 8736.78 1273.70   1
  -7  -1   9 6781.92 1734.82   1
  -7  -1   9 7128.17 1272.99   1
  -7   1  10 4627.75  880.15   1
  -7   1  10 5482.94 1227.29   1
   7  -1 -10 6703.08 1206.19   1
   7  -1 -10 5533.49  887.59   1
   7   1 -10 7077.23 1206.30   1
   7   1 -10 6358.66  888.08   1
  -7  -1  10 5464.49 1223.78   1
  -7  -1  10 6085.02  887.84   1
  -7   1  11 2864.91  622.15   1
  -7   1  11 2194.24  425.12   1
   7  -1 -11 3009.26  597.55   1
   7  -1 -11 3378.09  426.35   1
   7   1 -11 2832.62  597.09   1
   7   1 -11 2802.85  426.28   1
  -7  -1  11 1414.01  610.93   1
  -7  -1  11 2641.02  425.43   1
  -7   1  12 1387.84  267.08   1
  -7   1  12 1878.77  290.18   1
   7  -1 -12 1747.00  420.86   1
   7  -1 -12 2349.90  290.86   1
   7   1 -12 1922.80  421.86   1
   7   1 -12 2030.33  290.52   1
  -7  -1  12 1385.21  435.27   1
  -7  -1  12 1395.72  288.91   1
  -7   1  13  242.64  151.95   1
  -7   1  13  175.39   43.47   1
   7  -1 -13  229.88  122.59   1
   7  -1 -13  250.76   46.58   1
   7   1 -13  247.50  120.01   1
   7   1 -13  230.06   46.79   1
  -7  -1  13   95.96  143.62   1
  -7  -1  13  158.41   40.82   1
   7  -1 -14 2081.57  696.52   1
   7  -1 -14 3317.67  498.22   1
   7   1 -14 2598.67  698.54   1
   7   1 -14 3545.28  498.98   1
   7  -1 -15 1236.62  313.47   1
   7  -1 -15 1179.03  186.59   1
   7   1 -15 1174.41  297.35   1
   7   1 -15 1112.27  186.22   1
   7  -1 -16 1051.70  288.91   1
   7  -1 -16  890.83  160.80   1
   7   1 -16 1233.74  313.13   1
   7   1 -16 1031.28  163.48   1
   7  -1 -17  242.41  185.55   1
   7  -1 -17  221.07   59.60   1
   7   1 -17  219.77  190.73   1
   7   1 -17  210.53   64.37   1
   7  -1 -18  973.81  300.32   1
   7  -1 -18  992.93  163.39   1
   7   1 -18 1115.78  331.09   1
   7   1 -18  949.48  171.70   1
   7  -1 -19  345.68  226.30   1
   7  -1 -19  539.80   90.25   1
   7   1 -19  369.12  233.63   1
   7   1 -19  377.04  106.60   1
   7  -1 -20 1376.48  429.30   1
   7  -1 -20 1620.42  262.29   1
   7   1 -20 1731.16  278.23   1
   7  -1 -21  261.93  125.23   1
   7  -1 -21  311.88   85.24   1
   7   1 -21  140.49  102.19   1
  -7   2   1   44.33   54.23   1
  -7   2   1   70.94   23.27   1
   7  -2  -1  154.58   44.34   1
   7   2  -1  106.07   33.66   1
  -7  -2   1   74.48   41.55   1
  -7   2   212805.29 2717.55   1
  -7   2   213213.95 2030.81   1
   7  -2  -213111.66 2704.02   1
   7   2  -212755.17 2703.46   1
  -7  -2   213620.29 2031.23   1
   7  -2  -3 3757.37  470.19   1
  -7   2   3 3827.76  777.32   1
  -7   2   3 3839.59  567.63   1
   7  -2  -3 3766.84  567.55   1
   7   2  -3 3358.81  762.22   1
  -7  -2   3 3640.93  775.23   1
  -7  -2   3 3607.32  567.72   1
  -7   2   4 4275.90  941.66   1
  -7   2   4 4525.09  691.17   1
   7  -2  -4 4559.26  929.04   1
   7  -2  -4 4908.42  691.40   1
   7   2  -4 4651.66  927.36   1
  -7  -2   4 4537.89  940.30   1
  -7  -2   4 3712.96  690.76   1
  -7   2   5 1118.22  361.30   1
  -7   2   5 1759.19  250.07   1
   7  -2  -5 1262.18  349.63   1
   7  -2  -5 1613.97  249.79   1
  -7  -2   5 1990.02  361.83   1
  -7  -2   5 1638.88  250.10   1
  -7   2   6 1219.28  307.59   1
  -7   2   6 1325.11  205.16   1
   7  -2  -6 1732.76  298.96   1
   7  -2  -6 1265.28  205.13   1
   7   2  -6 1502.53  288.04   1
  -7  -2   6  871.16  303.67   1
  -7  -2   6 1212.15  204.67   1
   7  -2  -7  265.01   47.56   1
  -7   2   7  172.17  110.23   1
  -7   2   7  297.36   48.95   1
   7  -2  -7  265.75  108.13   1
   7   2  -7  306.42   85.41   1
  -7  -2   7  272.27  109.30   1
  -7  -2   7  230.30   46.15   1
  -7   2   8  -21.78   88.25   1
  -7   2   8   42.87   23.81   1
   7  -2  -8   -7.17   72.65   1
   7  -2  -8   25.52   26.97   1
   7   2  -8   24.04   66.90   1
   7   2  -8   42.01   21.74   1
  -7  -2   8   13.23   92.84   1
  -7  -2   8   20.73   25.07   1
  -7   2   9  582.69  179.59   1
  -7   2   9  419.64   85.46   1
   7  -2  -9  640.51  154.68   1
   7  -2  -9  562.07   87.66   1
   7   2  -9  650.00   86.91   1
  -7  -2   9  488.33  191.36   1
  -7  -2   9  497.83   85.89   1
  -7   2  10   81.73  142.53   1
  -7   2  10  178.74   48.32   1
   7  -2 -10  328.33  102.52   1
   7  -2 -10  326.19   51.87   1
   7   2 -10  306.75  118.35   1
   7   2 -10  293.12   50.46   1
  -7  -2  10   77.21  128.68   1
  -7  -2  10  287.90   48.11   1
   7  -2 -11  211.94   39.67   1
  -7   2  11   78.18  145.57   1
  -7   2  11  152.34   37.05   1
   7  -2 -11  118.22  107.72   1
   7   2 -11  237.65  101.05   1
   7   2 -11  209.39   42.43   1
  -7  -2  11  226.28  170.43   1
  -7  -2  11  166.67   39.36   1
  -7   2  12    7.07   22.42   1
   7  -2 -12   50.15   28.49   1
  -7   2  12   56.95  143.04   1
   7  -2 -12  -20.14   98.74   1
   7   2 -12   31.98  109.88   1
   7   2 -12   44.68   32.55   1
  -7  -2  12  -33.20  202.05   1
  -7  -2  12   16.29   29.72   1
  -7   2  13  111.88  141.78   1
  -7   2  13   38.37   29.90   1
   7  -2 -13  -16.11   76.48   1
   7  -2 -13   70.36   35.41   1
   7   2 -13   56.39  100.04   1
   7   2 -13   60.83   35.53   1
  -7  -2  13   63.39   35.92   1
   7  -2 -14  189.85   96.40   1
   7  -2 -14  336.86   61.89   1
   7   2 -14  246.55  134.76   1
   7   2 -14  220.23   53.83   1
   7  -2 -15 2476.34  572.53   1
   7  -2 -15 3015.07  395.34   1
   7   2 -15 1898.29  563.82   1
   7   2 -15 2088.90  392.93   1
   7  -2 -16  917.58  278.14   1
   7  -2 -16  945.15  153.18   1
   7   2 -16  640.34  276.63   1
   7   2 -16  991.66  158.07   1
   7  -2 -17  158.86   50.89   1
   7  -2 -17  189.52  182.63   1
   7   2 -17  229.54   70.76   1
   7  -2 -18  691.67  270.46   1
   7  -2 -18  814.44  137.89   1
   7   2 -18  694.05  308.56   1
   7   2 -18  869.29  147.49   1
   7  -2 -19  423.78  220.24   1
   7  -2 -19  430.48   83.72   1
   7   2 -19  498.44  279.07   1
   7   2 -19  306.40  110.63   1
   7  -2 -20  753.32  290.12   1
   7  -2 -20  917.20  146.69   1
   7   2 -20  615.68  344.37   1
   7  -2 -21   11.72  183.92   1
   7  -2 -21    5.79   69.58   1
  -7   3   1 8037.27 1941.27   1
  -7   3   1 9450.70 1444.98   1
   7  -3  -1 9919.96 1927.41   1
   7   3  -1 8651.95 1924.81   1
  -7  -3   110256.92 1930.86   1
  -7   3   2  600.77  181.40   1
  -7   3   2  647.02  116.34   1
   7  -3  -2  768.29  166.19   1
   7   3  -2  738.46  162.56   1
  -7  -3   2 1064.65  177.50   1
  -7   3   3 2669.54  529.39   1
  -7   3   3 2446.54  378.17   1
   7  -3  -3 2473.04  516.14   1
   7  -3  -3 2337.22  378.03   1
   7   3  -3 2220.21  511.26   1
  -7  -3   3 2758.45  524.58   1
  -7  -3   3 2557.75  378.84   1
  -7   3   4 2313.41  578.89   1
  -7   3   4 2379.09  415.32   1
   7  -3  -4 2880.90  563.95   1
   7  -3  -4 2830.26  415.71   1
   7   3  -4 2632.01  560.17   1
  -7  -3   4 3072.43  576.74   1
  -7  -3   4 2720.55  415.69   1
  -7   3   5 3795.96  665.95   1
  -7   3   5 3294.87  476.26   1
   7  -3  -5 2802.90  647.38   1
   7  -3  -5 2562.61  475.74   1
   7   3  -5 3014.58  641.22   1
  -7  -3   5 3344.74  660.19   1
  -7  -3   5 3298.86  476.06   1
  -7   3   6 3121.72  776.88   1
  -7   3   6 3322.05  561.99   1
   7  -3  -6 4024.27  766.67   1
   7  -3  -6 3879.89  562.50   1
   7   3  -6 3980.79  758.94   1
  -7  -3   6 3013.60  788.63   1
  -7  -3   6 3536.18  562.24   1
  -7   3   7 7133.94 1310.54   1
  -7   3   7 5731.61  954.63   1
   7  -3  -7 5339.60 1292.13   1
   7  -3  -7 6981.15  955.26   1
   7   3  -7 6575.61 1281.34   1
  -7  -3   7 7826.95 1320.60   1
  -7  -3   7 5491.76  954.50   1
  -7   3   8 2320.55  535.70   1
  -7   3   8 1997.34  368.99   1
   7  -3  -8 2563.57  517.92   1
   7  -3  -8 2531.33  369.72   1
   7   3  -8 2951.99  511.81   1
  -7  -3   8 2330.81  369.39   1
  -7   3   9 1360.88  331.91   1
  -7   3   9 1250.88  201.96   1
   7  -3  -9 1391.31  300.34   1
   7  -3  -9 1584.27  203.41   1
  -7  -3   9  805.49  328.88   1
  -7  -3   9 1079.91  201.45   1
  -7   3  10  716.93  216.17   1
  -7   3  10  587.34  104.26   1
   7  -3 -10  615.88  180.20   1
   7  -3 -10  749.75  106.84   1
   7   3 -10  805.51  170.94   1
  -7  -3  10  675.39  236.20   1
  -7  -3  10  589.61  105.55   1
  -7   3  11  379.65  213.19   1
  -7   3  11  185.99   40.36   1
   7  -3 -11  147.80  110.22   1
   7  -3 -11  185.33   41.14   1
   7   3 -11  182.90   95.93   1
   7   3 -11  158.52   38.56   1
  -7  -3  11  165.85   44.29   1
  -7   3  12  265.92  176.12   1
  -7   3  12  258.26   54.33   1
   7  -3 -12  425.14  133.37   1
   7  -3 -12  370.68   55.51   1
   7   3 -12  312.73  121.71   1
   7   3 -12  281.47   54.61   1
  -7  -3  12  239.79   56.02   1
   7  -3 -13   50.93  125.74   1
   7  -3 -13  136.48   43.86   1
   7   3 -13  142.56  125.62   1
   7   3 -13  112.12   38.82   1
  -7  -3  13   53.50   36.91   1
   7  -3 -14  298.18   57.94   1
   7  -3 -14  355.48  161.35   1
   7   3 -14  299.24  160.43   1
   7   3 -14  255.77   73.26   1
   7  -3 -15 9194.08 2063.25   1
   7  -3 -15 9549.09 1528.10   1
   7   3 -15 9768.41 2065.39   1
   7   3 -1510599.83 1530.53   1
   7  -3 -16 1152.82  302.51   1
   7  -3 -16 1092.44  176.50   1
   7   3 -16 1059.84  186.14   1
   7  -3 -17 2855.15  564.87   1
   7  -3 -17 2514.91  381.56   1
   7   3 -17 2890.03  584.10   1
   7   3 -17 2015.02  389.71   1
   7  -3 -18  996.60  284.96   1
   7  -3 -18  943.63  150.79   1
   7   3 -18  922.91  326.73   1
   7   3 -18  793.93  175.62   1
   7  -3 -19  379.13  208.71   1
   7  -3 -19  321.51   73.91   1
   7   3 -19  238.96  151.38   1
   7  -3 -20  446.79   90.01   1
   7  -3 -20  396.07  217.69   1
   7   3 -20  359.73  303.86   1
   7  -3 -21   85.95  109.95   1
   7  -3 -21  -10.82   72.20   1
  -7   4   1  851.99  239.40   1
   7  -4  -1 1008.09  224.62   1
   7   4  -1 1003.66  220.18   1
  -7  -4   1 1222.91  232.46   1
  -7   4   2 1027.08  223.23   1
   7  -4  -2  809.00  201.62   1
   7  -4  -2  901.42  142.91   1
   7   4  -2  960.29  198.54   1
  -7  -4   2  991.65  221.43   1
  -7   4   3  602.41  168.16   1
  -7   4   3  532.26   95.43   1
   7  -4  -3  663.40  143.03   1
   7  -4  -3  702.20   97.66   1
   7   4  -3  527.54  132.92   1
  -7  -4   3  614.17   97.02   1
  -7   4   4  895.11  206.63   1
  -7   4   4  714.63  124.35   1
   7  -4  -4  640.34  180.02   1
   7  -4  -4  858.70  124.94   1
   7   4  -4  880.17  175.30   1
  -7  -4   4  904.86  202.65   1
  -7  -4   4  791.01  125.64   1
  -7   4   5 1600.25  369.03   1
  -7   4   5 1387.68  248.81   1
   7  -4  -5 1728.14  347.16   1
   7  -4  -5 1579.32  249.70   1
   7   4  -5 1767.61  341.95   1
  -7  -4   5 1636.33  376.21   1
  -7  -4   5 1617.56  249.50   1
  -7   4   6  337.85  150.84   1
  -7   4   6  424.83   76.78   1
   7  -4  -6  456.65  126.08   1
   7  -4  -6  531.92   78.35   1
   7   4  -6  503.53  112.71   1
  -7  -4   6  450.80   77.65   1
  -7   4   7   98.03  126.27   1
  -7   4   7  209.11   43.90   1
   7  -4  -7  490.95  107.82   1
   7  -4  -7  223.19   46.77   1
   7   4  -7  288.67   77.60   1
  -7  -4   7  138.37  129.06   1
  -7  -4   7  218.15   47.66   1
  -7   4   8  771.52  286.33   1
  -7   4   8  848.93  174.40   1
   7  -4  -8 1293.38  271.20   1
   7  -4  -8 1215.55  176.23   1
   7   4  -8 1259.04  247.76   1
  -7  -4   8 1162.59  305.71   1
  -7  -4   8 1228.64  176.58   1
   7  -4  -9 4874.60  752.17   1
  -7   4   9 3474.74 1058.92   1
  -7   4   9 4389.47  756.94   1
   7  -4  -9 5803.29 1032.75   1
   7   4  -9 4816.87 1023.76   1
  -7  -4   9 5301.34  757.78   1
  -7   4  10  893.63  314.19   1
  -7   4  10  704.53  151.94   1
   7  -4 -10 1101.81  240.03   1
   7  -4 -10 1259.04  154.25   1
  -7  -4  10  937.87  154.56   1
  -7   4  11 4712.82 1455.18   1
   7  -4 -11 7233.93 1419.67   1
   7  -4 -11 7407.11 1047.86   1
   7   4 -11 8649.15 1423.43   1
  -7  -4  11 5768.04 1047.20   1
   7  -4 -12  252.50  120.16   1
   7  -4 -12  279.73   50.24   1
  -7  -4  12   82.23   42.96   1
   7  -4 -13   -1.69   33.20   1
   7  -4 -13   63.56  123.68   1
   7   4 -13   -1.36  129.30   1
   7   4 -13  -10.19   67.79   1
   7  -4 -14 1315.45  316.03   1
   7  -4 -14 1292.47  199.60   1
   7   4 -14  976.43  317.75   1
   7  -4 -15   62.24  139.02   1
   7  -4 -15   41.21   44.92   1
   7   4 -15   -4.37  187.08   1
   7  -4 -16 1424.64  351.69   1
   7  -4 -16 1482.73  220.71   1
   7   4 -16  886.18  361.41   1
   7  -4 -17 2264.53  331.71   1
   7  -4 -17 2250.86  500.22   1
   7   4 -17 1387.17  498.27   1
   7  -4 -18   -2.97  164.69   1
   7  -4 -18   53.00   49.68   1
   7   4 -18   52.34  175.78   1
   7  -4 -19  339.54  208.05   1
   7  -4 -19  448.42   83.60   1
   7   4 -19  177.95  226.06   1
   7  -4 -20  326.16   77.98   1
   7  -4 -20  256.93  224.68   1
  -7   5   1 3399.64  670.55   1
  -7   5   1 3002.82  477.15   1
   7  -5  -1 3080.03  644.76   1
  -7  -5   1 3097.58  661.43   1
  -7   5   2   24.87   73.72   1
  -7   5   2   18.45   25.91   1
   7  -5  -2   29.32   38.64   1
   7  -5  -2    7.12   30.46   1
  -7  -5   2   19.91   82.67   1
  -7   5   3 1338.37  320.26   1
  -7   5   3 1247.47  211.58   1
   7  -5  -3 1358.27  294.39   1
   7  -5  -3 1459.54  212.15   1
  -7  -5   3 1411.87  213.05   1
  -7   5   4  166.19  119.89   1
  -7   5   4  201.82   41.29   1
   7  -5  -4  216.37   74.14   1
   7  -5  -4  188.19   39.19   1
  -7  -5   4  272.85   45.78   1
  -7   5   510145.66 2625.58   1
  -7   5   512176.72 1953.58   1
   7  -5  -513943.97 2604.95   1
  -7  -5   512717.67 1954.06   1
  -7   5   6  525.22  242.68   1
  -7   5   6  739.70  138.37   1
   7  -5  -6 1192.69  209.59   1
   7  -5  -6  933.66  139.17   1
  -7  -5   6  829.81  144.15   1
  -7   5   710006.51 2812.26   1
  -7   5   710831.14 2088.25   1
   7  -5  -715443.76 2790.89   1
   7  -5  -715894.67 2089.40   1
  -7  -5   713813.47 2089.18   1
  -7   5   8  695.30  298.34   1
   7  -5  -8 1063.28  207.09   1
   7  -5  -8  767.25  125.18   1
  -7  -5   8  699.64  125.82   1
  -7   5   9 1774.42  599.12   1
   7  -5  -9 2804.09  550.58   1
   7  -5  -9 3050.89  389.37   1
   7   5  -9 2189.51  529.80   1
   7   5  -9 2230.29  523.60   1
  -7  -5   9 2378.17  388.39   1
   7  -5 -10 7151.10 1400.41   1
   7  -5 -10 7544.62 1033.64   1
   7   5 -10 7170.10 1384.86   1
   7   5 -10 6734.46 1379.63   1
  -7  -5  10 5514.98 1032.69   1
   7  -5 -11  158.93  129.73   1
   7  -5 -11  204.23   47.54   1
   7   5 -11  135.39   99.56   1
   7   5 -11   97.34   54.94   1
  -7  -5  11   99.88   43.36   1
   7  -5 -12  180.91  135.90   1
   7  -5 -12   90.23   43.20   1
   7   5 -12   30.45  133.61   1
   7   5 -12   35.31   51.41   1
   7  -5 -13 5443.82 1049.49   1
   7  -5 -13 4766.30  761.48   1
   7  -5 -14 1279.43  289.48   1
   7  -5 -14 1003.70  171.46   1
   7  -5 -15 1337.48  355.96   1
   7  -5 -15 1437.38  225.46   1
   7   5 -15 1370.08  395.85   1
   7  -5 -16  833.50  149.18   1
   7  -5 -16  776.82  133.12   1
   7  -5 -17  970.23  282.43   1
   7  -5 -17  930.76  156.37   1
   7  -5 -18  225.50  186.03   1
   7  -5 -18  231.46   64.62   1
   7  -5 -19  644.14  259.73   1
   7  -5 -19  593.52  115.50   1
  -7   6   1 1641.88  399.09   1
   7  -6  -1 1692.64  362.05   1
  -7   6   2 2903.41  641.67   1
   7  -6  -2 2863.29  604.75   1
  -7   6   3 3638.07  678.45   1
   7  -6  -3 3070.96  647.24   1
  -7  -6   3 2926.57  479.17   1
  -7   6   4  126.18  167.25   1
   7  -6  -4  122.34   55.31   1
  -7  -6   4  108.31   45.05   1
  -7   6   5 2052.93  671.78   1
   7  -6  -5 3477.47  623.09   1
  -7  -6   5 2679.63  457.55   1
  -7   6   6 1201.18  419.90   1
   7  -6  -6 1574.60  347.71   1
   7  -6  -6 1882.17  252.15   1
  -7  -6   6 1317.58  252.25   1
   7  -6  -7   82.76   37.34   1
  -7  -6   7   47.49   37.98   1
   7  -6  -8  855.84  197.44   1
   7  -6  -8  886.03  128.19   1
  -7  -6   8  654.47  129.41   1
   7  -6  -9   -4.89   87.01   1
   7  -6  -9   20.49   33.18   1
  -7  -6   9    0.76   45.48   1
   7  -6 -10   -6.28  133.11   1
   7  -6 -10   23.33   41.75   1
   7  -6 -11 1384.98  220.59   1
   7  -6 -12  108.06  145.33   1
   7  -6 -12   99.66   46.91   1
   7  -6 -13   20.21  146.68   1
   7  -6 -13   75.87   45.97   1
   7  -6 -14 1344.56  258.58   1
   7  -6 -14  928.72  138.31   1
   7   6 -14  161.30  239.16   1
   7  -6 -15  -20.12  164.35   1
   7  -6 -15   -6.96   47.89   1
   7  -6 -16  162.45  222.01   1
   7  -6 -16  157.93   57.17   1
   7  -6 -17  729.45  222.97   1
   7  -6 -17  277.83   77.54   1
   7  -6 -18  -20.05  294.01   1
   7  -6 -18 1233.36  171.67   1
   7  -7  -115484.03 3190.48   1
   7  -7  -3 2117.92  457.77   1
   7  -7  -4   76.45   74.27   1
   7  -7  -4   25.10   44.95   1
   7  -7  -5 1234.26  243.88   1
   7  -7  -5  846.31  167.92   1
   7  -7  -6 2372.82  468.56   1
   7  -7  -6 1988.33  335.55   1
   7  -7  -7 4745.30  940.63   1
   7  -7  -7 4305.16  694.41   1
   7  -7  -8  499.53  147.35   1
   7  -7  -8  334.20   77.94   1
   7  -7  -9 1074.43  327.41   1
   7  -7  -9 1436.18  212.59   1
   7  -7 -10 1988.89  417.69   1
   7  -7 -10 1652.27  275.65   1
   7  -7 -11 7723.44 1376.23   1
   7  -7 -11 6113.06 1004.64   1
   7  -7 -12  102.05  180.53   1
   7  -7 -12  -41.50   50.62   1
   7  -7 -13   33.45  322.50   1
   7  -7 -13 1411.86  189.49   1
   7  -7 -14  103.47  197.70   1
   7  -7 -14   16.72   49.26   1
   7  -7 -15 -101.84  285.29   1
   7  -7 -15 1211.54  162.08   1
   7  -7 -16  -12.27  178.89   1
   7  -7 -16  387.70   81.64   1
   7  -8  -1 4271.75  895.91   1
   7  -8  -2  858.71  216.94   1
   7  -8  -3  326.37  114.28   1
   7  -8  -4   53.76  119.28   1
   7  -8  -5 1004.69  221.39   1
   7  -8  -5  646.62  141.68   1
   7  -8  -6  482.23  158.68   1
   7  -8  -6  390.74   88.37   1
   7  -8  -7  -16.61   66.27   1
   7  -8  -8   13.57  121.67   1
   7  -8  -8  -43.82   63.22   1
   7  -8  -9   20.19   43.61   1
   7  -8 -10 -141.40  173.03   1
   7  -8 -10  -20.38   47.28   1
   7  -8 -11  -45.96   50.03   1
   7  -8 -12   61.20  233.54   1
   7  -8 -12  -31.82   51.12   1
   7  -8 -13  -68.70  266.03   1
   7  -8 -13  -11.31   53.38   1
   7  -8 -14   70.42  238.88   1
   7  -8 -14   20.04   54.72   1
   7  -9  -2   42.63  111.85   1
   7  -9  -3   43.62  114.98   1
   7  -9  -4   93.09  138.86   1
   7  -9  -5  -31.11  101.71   1
   7  -9  -5   57.13   78.17   1
   7  -9  -6   -1.96  154.63   1
   7  -9  -6    7.95   80.81   1
   7  -9  -7   45.85  144.07   1
   7  -9  -7   -2.82   73.30   1
   7  -9  -8  122.74  140.74   1
   7  -9  -8   75.75   94.03   1
   7  -9  -9   42.41  149.35   1
   7  -9  -9   20.45   69.96   1
   7  -9 -10  -64.65   65.98   1
  -6   0   1   13.06   28.50   1
  -6   0   1   21.61   19.78   1
   6   0  -1   25.46   28.88   1
  -6   0   216189.82 2778.74   1
  -6   0   213112.94 2081.53   1
   6   0  -212622.74 2770.44   1
  -6   0   3   17.98   45.49   1
  -6   0   3    4.06   19.99   1
   6   0  -3   25.61   33.65   1
  -6   0   4 7067.85 1586.33   1
  -6   0   4 7661.41 1179.00   1
   6   0  -4 7589.15 1577.91   1
   6   0  -4 7807.06 1179.12   1
  -6   0   5   51.46   61.35   1
  -6   0   5   -0.77   19.77   1
   6   0  -5    0.63   59.85   1
   6   0  -5   11.36   25.33   1
  -6   0   6 8190.99 2248.77   1
  -6   0   611581.94 1675.41   1
   6   0  -610179.15 2242.97   1
   6   0  -610843.06 1675.30   1
  -6   0   7  -17.57   18.59   1
   6   0  -7   14.07   18.19   1
  -6   0   7   -0.71   78.34   1
   6   0  -7   15.98   66.63   1
  -6   0   8 1560.87  390.14   1
  -6   0   8 1497.47  256.84   1
   6   0  -8 1524.79  370.51   1
   6   0  -8 1870.67  258.12   1
  -6   0   9   90.71  111.63   1
  -6   0   9   15.07   24.36   1
   6   0  -9  -55.68   59.08   1
   6   0  -9    0.42   25.94   1
  -6   0  10 4438.76  809.88   1
  -6   0  10 6121.54 1136.16   1
   6   0 -10 5990.25 1116.01   1
   6   0 -10 5867.85  816.62   1
  -6   0  11  126.23   98.95   1
  -6   0  11   -2.13   16.95   1
   6   0 -11  -18.36   97.74   1
   6   0 -11   -3.12   27.38   1
  -6   0  12   95.41  120.78   1
  -6   0  12  105.90   30.94   1
   6   0 -12  176.48  116.81   1
   6   0 -12  164.03   35.88   1
  -6   0  13   16.06  106.49   1
  -6   0  13    4.97   25.46   1
   6   0 -13   27.96  108.07   1
   6   0 -13   -8.47   30.54   1
  -6   0  14  191.23   45.65   1
   6   0 -14  221.69  136.09   1
   6   0 -14  274.12   49.59   1
   6   0 -15 -111.12  137.49   1
   6   0 -15    9.64   33.57   1
   6   0 -16 8686.52 1913.69   1
   6   0 -16 9222.63 1413.35   1
   6   0 -17  155.46  154.85   1
   6   0 -17  -26.33   47.32   1
   6   0 -18 2711.69  607.07   1
   6   0 -18 2634.16  415.34   1
   6   0 -19   34.63  174.24   1
   6   0 -19  -42.86   79.64   1
   6   0 -20 1654.55  377.18   1
   6   0 -20 1289.21  224.17   1
   6   0 -21  -34.64  199.31   1
   6   0 -21   15.98   77.87   1
  -6   1   1 2433.74  522.58   1
  -6   1   1 2498.66  382.48   1
   6  -1  -1 2503.49  518.02   1
   6   1  -1 2400.02  517.17   1
  -6  -1   1 2516.67  519.32   1
  -6   1   2  796.39  156.87   1
  -6   1   2  614.72   98.26   1
   6  -1  -2  514.48  141.95   1
   6   1  -2  582.28  140.03   1
  -6  -1   2  699.78   98.52   1
  -6   1   3  678.41  146.40   1
  -6   1   3  571.71   90.64   1
   6  -1  -3  570.26  133.59   1
   6  -1  -3  530.38   90.73   1
   6   1  -3  609.27  133.12   1
  -6  -1   3  562.18  143.67   1
  -6  -1   3  564.76   90.87   1
  -6   1   433572.18 6310.73   1
  -6   1   434420.00 4742.19   1
   6  -1  -425380.51 6302.85   1
   6  -1  -429015.48 4741.89   1
   6   1  -429726.92 6299.27   1
  -6  -1   432022.48 6309.91   1
  -6  -1   430691.88 4742.05   1
  -6   1   519168.43 3143.47   1
  -6   1   514836.46 2348.69   1
   6  -1  -517616.23 3136.97   1
   6  -1  -515900.79 2348.86   1
   6   1  -513175.67 3130.84   1
   6   1  -513808.60 2348.57   1
  -6  -1   517396.15 3141.90   1
  -6  -1   514893.14 2348.64   1
  -6   1   6 5895.14 1317.91   1
  -6   1   6 6629.89  972.40   1
   6  -1  -6 5227.45 1311.29   1
   6  -1  -6 7353.60  972.84   1
   6   1  -6 5392.45 1312.68   1
   6   1  -6 5580.50  972.10   1
  -6  -1   6 5571.75 1320.14   1
  -6  -1   6 6407.83  972.29   1
  -6   1   723435.51 3487.95   1
  -6   1   716247.39 4699.82   1
   6  -1  -719374.22 4685.60   1
   6  -1  -723407.45 3516.74   1
   6   1  -721240.07 4685.55   1
   6   1  -721791.15 3516.58   1
  -6  -1   726128.73 4699.59   1
  -6  -1   724167.44 3516.75   1
  -6   1   8 1684.71  406.50   1
  -6   1   8 1641.21  272.27   1
   6  -1  -8 1674.89  390.20   1
   6  -1  -8 1757.16  272.48   1
   6   1  -8 1742.00  391.45   1
   6   1  -8 1848.47  272.21   1
  -6  -1   8 1709.15  413.12   1
  -6  -1   8 1802.93  272.06   1
  -6   1   9  495.68  207.34   1
  -6   1   9  637.01  110.53   1
   6  -1  -9  839.20  185.68   1
   6  -1  -9  805.82  112.30   1
   6   1  -9  658.78  182.46   1
   6   1  -9  612.02  110.89   1
  -6  -1   9  366.05  203.28   1
  -6  -1   9  766.91  111.38   1
   6  -1 -10  579.90   82.90   1
  -6   1  10  344.01  182.44   1
  -6   1  10  419.97   82.25   1
   6  -1 -10  478.32  156.17   1
   6   1 -10  338.12  151.39   1
   6   1 -10  664.54   84.01   1
  -6  -1  10  227.49  165.03   1
  -6  -1  10  497.11   82.69   1
  -6   1  11   73.56  118.79   1
  -6   1  11  128.75   34.82   1
   6  -1 -11  206.47  110.47   1
   6  -1 -11  242.41   38.43   1
   6   1 -11  173.35   90.05   1
   6   1 -11  216.03   39.66   1
  -6  -1  11   47.32  112.93   1
  -6  -1  11  116.52   33.55   1
   6  -1 -12   39.02   21.83   1
  -6   1  12   66.99  107.42   1
  -6   1  12   32.48   25.17   1
   6  -1 -12   47.97   81.30   1
   6   1 -12   12.45  104.04   1
   6   1 -12   26.16   30.94   1
  -6  -1  12   42.70  119.21   1
  -6  -1  12   50.23   24.85   1
  -6   1  13 7754.50 2473.37   1
  -6   1  1310358.38 1827.30   1
   6  -1 -1315243.63 2461.46   1
   6  -1 -1314528.83 1828.43   1
   6   1 -1313766.97 2461.30   1
   6   1 -1313511.21 1828.27   1
  -6  -1  13 9198.74 1826.86   1
   6  -1 -14 1225.84  267.80   1
   6  -1 -14 1192.54  160.32   1
   6   1 -14 1081.89  265.99   1
   6   1 -14 1034.61  160.52   1
  -6  -1  14  765.38  159.95   1
   6  -1 -15 5592.88 1134.99   1
   6  -1 -15 5421.97  824.06   1
   6   1 -15 5183.36 1132.19   1
   6   1 -15 5168.52  823.65   1
   6  -1 -16 1741.95  427.59   1
   6  -1 -16 1861.95  280.47   1
   6   1 -16 1496.10  425.25   1
   6   1 -16 1758.62  280.07   1
   6  -1 -17  529.43  212.46   1
   6  -1 -17  576.64   98.65   1
   6   1 -17  419.97  211.98   1
   6   1 -17  543.43  104.78   1
   6  -1 -18  586.15  220.22   1
   6  -1 -18  538.67   99.35   1
   6   1 -18  322.37  219.27   1
   6   1 -18  550.10  106.62   1
   6  -1 -19 1591.21  246.40   1
   6  -1 -19 1751.81  404.83   1
   6   1 -19 1326.56  403.18   1
   6   1 -19 1506.77  254.93   1
   6  -1 -20  214.70  191.52   1
   6  -1 -20   59.73   86.61   1
   6   1 -20  179.71  290.30   1
   6   1 -20   86.56   86.16   1
   6  -1 -21   40.33  196.95   1
   6  -1 -21   39.05   90.54   1
   6   1 -21  -87.69  255.53   1
  -6   2   110066.85 1688.96   1
  -6   2   1 7767.88 1258.70   1
   6  -2  -1 7960.45 1679.93   1
  -6  -2   1 7840.29 1681.13   1
  -6   2   211841.48 2784.52   1
  -6   2   213878.18 2083.28   1
   6  -2  -213465.89 2775.03   1
   6  -2  -212727.12 2083.10   1
   6   2  -213191.70 2771.93   1
  -6  -2   215857.19 2779.82   1
  -6   2   3  230.42   87.20   1
  -6   2   3  263.65   44.29   1
   6  -2  -3  260.13   70.57   1
   6  -2  -3  271.07   44.17   1
   6   2  -3  242.79   64.53   1
  -6  -2   3  190.73   81.06   1
  -6  -2   3  234.27   43.51   1
  -6   2   4  300.69   90.32   1
  -6   2   4  303.22   47.52   1
   6  -2  -4  244.78   79.55   1
   6  -2  -4  268.03   46.59   1
   6   2  -4  276.84   75.88   1
  -6  -2   4  299.33   87.31   1
  -6  -2   4  256.47   46.65   1
  -6   2   5  844.37  220.90   1
  -6   2   5  862.71  138.30   1
   6  -2  -5 1014.57  212.95   1
   6  -2  -5  906.10  139.16   1
   6   2  -5  916.15  197.83   1
  -6  -2   5  907.24  211.26   1
  -6  -2   5  807.00  138.26   1
  -6   2   6  962.45  217.25   1
  -6   2   6 1011.47  136.40   1
   6  -2  -6  821.92  210.34   1
   6  -2  -6  796.92  136.54   1
   6   2  -6 1123.12  206.53   1
  -6  -2   6  600.80  220.92   1
  -6  -2   6  782.83  135.75   1
  -6   2   7  234.81  109.50   1
  -6   2   7  194.31   38.02   1
   6  -2  -7  144.02   91.56   1
   6  -2  -7  216.10   40.28   1
   6   2  -7  201.09   76.82   1
   6   2  -7  194.03   36.94   1
  -6  -2   7  166.61  105.73   1
  -6  -2   7  205.09   38.68   1
  -6   2   8 1185.59  357.81   1
  -6   2   8 1463.70  233.71   1
   6  -2  -8 1454.94  341.25   1
   6  -2  -8 1648.20  234.52   1
   6   2  -8 1466.55  338.98   1
   6   2  -8 1410.77  233.57   1
  -6  -2   8 1530.46  233.67   1
  -6   2   9   45.48  108.56   1
  -6   2   9   32.39   23.89   1
   6  -2  -9  155.20   87.17   1
   6  -2  -9  -14.68   23.27   1
   6   2  -9   79.93   70.72   1
   6   2  -9   39.82   26.88   1
  -6  -2   9  -22.86  103.80   1
  -6  -2   9   26.60   21.75   1
  -6   2  10 1665.35 2092.28   1
  -6   2  10 9158.58 1548.47   1
   6  -2 -1010092.63 2082.36   1
   6  -2 -1010588.21 1548.96   1
   6   2 -1011254.27 2083.13   1
   6   2 -1011153.53 1549.10   1
  -6  -2  10 6897.46 2094.29   1
  -6  -2  1010641.71 1548.86   1
  -6   2  11  116.70  122.73   1
  -6   2  11  181.57   36.06   1
   6  -2 -11  119.36  108.36   1
   6  -2 -11  194.10   35.06   1
   6   2 -11  186.58  102.48   1
   6   2 -11  190.35   33.76   1
  -6  -2  11   71.79  125.83   1
  -6  -2  11   96.21   32.34   1
  -6   2  12 4854.71 1292.34   1
  -6   2  12 5747.15  936.93   1
   6  -2 -12 8681.93 1281.80   1
   6  -2 -12 6805.76  937.36   1
   6   2 -12 5800.70 1278.07   1
  -6  -2  12 5290.28  936.79   1
  -6   2  13   80.61  147.02   1
   6  -2 -13   46.98  114.66   1
   6  -2 -13   47.01   26.68   1
   6   2 -13   72.36  108.86   1
   6   2 -13    6.39   26.31   1
  -6  -2  13   30.96   33.94   1
   6  -2 -14 1283.04  236.61   1
   6  -2 -14  863.45  119.86   1
   6   2 -14  991.14  221.23   1
   6   2 -14  620.09  119.66   1
  -6  -2  14  565.56  121.63   1
   6  -2 -15 3826.96  772.64   1
   6  -2 -15 3535.20  546.56   1
   6   2 -15 3206.17  767.13   1
   6   2 -15 3476.68  549.52   1
   6  -2 -16 3389.06  646.06   1
   6  -2 -16 3037.24  446.69   1
   6   2 -16 2506.76  642.48   1
   6   2 -16 2545.87  450.21   1
   6  -2 -17  406.21  202.05   1
   6  -2 -17  432.80   82.70   1
   6   2 -17  477.05  320.69   1
   6   2 -17  441.58   96.42   1
   6  -2 -18 2264.48  470.07   1
   6  -2 -18 1893.47  302.30   1
   6   2 -18 2693.95  513.35   1
   6   2 -18 1597.06  308.15   1
   6  -2 -19  -70.97  184.22   1
   6  -2 -19   40.15   51.31   1
   6   2 -19  239.51  282.15   1
   6   2 -19  -50.21   80.99   1
   6  -2 -20  786.28  240.38   1
   6  -2 -20  860.49  128.44   1
   6   2 -20  455.96  144.95   1
   6  -2 -21  -46.17  200.79   1
   6  -2 -21   70.99   88.82   1
  -6   3   1 1184.42  255.13   1
  -6   3   1 1157.33  171.30   1
   6  -3  -1 1140.04  238.83   1
   6   3  -1 1024.07  234.94   1
  -6  -3   1 1069.54  239.76   1
  -6   3   2  238.34   76.74   1
  -6   3   2  193.27   35.44   1
   6  -3  -2  169.51   62.30   1
   6  -3  -2  240.08   34.28   1
   6   3  -2  154.93   50.45   1
  -6  -3   2  244.67   68.38   1
  -6   3   3 9556.35 1970.69   1
  -6   3   3 9107.50 1467.48   1
   6  -3  -3 9596.60 1958.04   1
   6  -3  -3 9509.38 1467.58   1
   6   3  -3 9010.05 1956.50   1
  -6  -3   3 9865.24 1968.79   1
  -6  -3   310155.64 1468.01   1
  -6   3   4 5057.27 1561.85   1
  -6   3   4 8018.70 1157.63   1
   6  -3  -4 7185.78 1549.97   1
   6  -3  -4 8392.21 1157.75   1
   6   3  -4 7191.44 1544.55   1
  -6  -3   4 7616.86 1561.01   1
  -6  -3   4 7233.67 1157.41   1
  -6   3   5 9448.14 1962.48   1
  -6   3   5 9283.36 1457.85   1
   6  -3  -510960.25 1953.88   1
   6  -3  -5 9393.49 1457.91   1
   6   3  -5 8307.14 1945.81   1
  -6  -3   510119.81 1968.66   1
  -6  -3   5 9649.83 1458.04   1
  -6   3   6  278.13  124.74   1
  -6   3   6  338.12   55.04   1
   6  -3  -6  202.61  114.15   1
   6  -3  -6  361.51   56.42   1
   6   3  -6  343.43   86.71   1
  -6  -3   6  313.72   54.76   1
  -6   3   7 1477.70  582.98   1
  -6   3   7 2278.12  408.94   1
   6  -3  -7 2654.93  567.85   1
   6  -3  -7 2831.99  409.61   1
   6   3  -7 4216.01  567.73   1
  -6  -3   7 1312.63  584.87   1
  -6  -3   7 2647.90  408.95   1
  -6   3   8  642.66  117.27   1
  -6   3   8  577.05  100.00   1
   6  -3  -8  580.61  169.55   1
   6  -3  -8  730.47  100.81   1
   6   3  -8  602.45  161.12   1
  -6  -3   8  549.76  207.46   1
  -6  -3   8  615.15  100.40   1
  -6   3   9  -47.95  117.39   1
  -6   3   9   12.34   23.50   1
   6  -3  -9   60.86   85.03   1
   6  -3  -9   16.64   22.67   1
   6   3  -9   17.70   72.34   1
  -6  -3   9   59.28  173.85   1
  -6  -3   9    2.23   21.03   1
  -6   3  10 5083.01 1188.67   1
  -6   3  10 5406.79  856.37   1
   6  -3 -10 5909.47 1165.46   1
   6  -3 -10 5444.36  856.24   1
   6   3 -10 5942.39 1163.48   1
   6   3 -10 5847.88  856.54   1
  -6  -3  10 5372.90  856.18   1
  -6   3  1110299.71 2853.08   1
  -6   3  1112305.56 2113.85   1
   6  -3 -1113361.83 2833.04   1
   6  -3 -1114364.80 2114.32   1
   6   3 -1114905.37 2114.73   1
  -6  -3  1114031.55 2114.13   1
  -6   3  12 2644.55 1152.52   1
   6  -3 -12 5283.25 1139.71   1
   6  -3 -12 6206.53  833.92   1
   6   3 -12 6144.51  834.29   1
  -6  -3  12 4442.33  832.98   1
   6  -3 -13 7791.28 2203.18   1
   6  -3 -1310443.54 1636.86   1
   6   3 -1313645.34 2214.45   1
   6   3 -1310764.80 1638.21   1
   6  -3 -14  435.32  185.07   1
   6  -3 -14  341.33   67.43   1
   6   3 -14  326.14   91.09   1
   6  -3 -15 2594.24  403.42   1
   6  -3 -15 1415.02  249.90   1
   6   3 -15 1546.61  401.13   1
   6   3 -15 1555.41  255.75   1
   6  -3 -16   60.87  172.87   1
   6  -3 -16   37.02   41.20   1
   6   3 -16  128.42  279.98   1
   6   3 -16  -20.68   86.34   1
   6  -3 -17 2721.14  504.30   1
   6  -3 -17 1982.79  325.25   1
   6   3 -17 2017.19  341.28   1
   6  -3 -18 2950.77  474.26   1
   6  -3 -18 1830.57  295.22   1
   6   3 -18 2212.80  509.25   1
   6   3 -18 1529.61  308.40   1
   6  -3 -19 2108.90  408.53   1
   6  -3 -19 1606.60  238.93   1
   6   3 -19 1704.65  452.82   1
   6   3 -19 1075.60  261.26   1
   6  -3 -20   38.66  114.50   1
   6  -3 -20   85.74   57.64   1
   6  -3 -21   54.74  198.39   1
   6  -3 -21  -19.42   72.76   1
  -6   4   1   76.76   60.61   1
  -6   4   1   49.77   30.12   1
   6  -4  -1   80.75   39.53   1
   6   4  -1   57.50   25.01   1
  -6  -4   1   81.70   51.15   1
  -6   4   2  596.60  149.67   1
  -6   4   2  519.29   87.24   1
   6  -4  -2  421.83  129.30   1
   6  -4  -2  626.26   88.38   1
   6   4  -2  592.84  123.54   1
  -6  -4   2  623.21  141.64   1
  -6   4   3 1999.06  476.68   1
  -6   4   3 2136.94  336.09   1
   6  -4  -3 2204.57  460.14   1
   6  -4  -3 2288.84  336.33   1
   6   4  -3 2134.27  453.59   1
  -6  -4   3 2138.21  474.78   1
  -6   4   411588.48 1986.12   1
  -6   4   4 8726.00 1472.19   1
   6  -4  -411771.96 1967.51   1
   6  -4  -410828.21 1472.76   1
   6   4  -4 7055.04 1960.10   1
  -6  -4   4 8960.48 1987.77   1
  -6  -4   410057.31 1472.74   1
  -6   4   5 2192.16  518.96   1
  -6   4   5 2241.19  365.09   1
   6  -4  -5 2384.32  503.70   1
   6  -4  -5 2544.23  365.52   1
   6   4  -5 2103.00  492.90   1
  -6  -4   5 2557.89  365.84   1
  -6   4   6 1137.82  424.72   1
  -6   4   6 1624.46  285.47   1
   6  -4  -6 2403.25  409.65   1
   6  -4  -6 1989.16  286.34   1
   6   4  -6 2028.36  390.04   1
  -6  -4   6 1338.70  422.27   1
  -6  -4   6 1767.85  285.79   1
  -6   4   7 1032.57  278.26   1
  -6   4   7 1059.97  170.90   1
   6  -4  -7 1232.50  259.88   1
   6  -4  -7 1062.49  170.74   1
   6   4  -7 1082.29  239.07   1
  -6  -4   7 1007.08  282.84   1
  -6  -4   7 1124.27  171.41   1
  -6   4   8 1307.76  359.71   1
  -6   4   8 1211.87  223.07   1
   6  -4  -8 1917.27  328.92   1
   6  -4  -8 1443.04  223.32   1
  -6  -4   8 1507.68  224.42   1
  -6   4   9 4443.74 1284.62   1
   6  -4  -9 6167.33 1263.38   1
   6  -4  -9 5970.46  931.27   1
   6   4  -9 6457.46 1263.46   1
  -6  -4   9 6092.75  931.13   1
  -6   4  10  508.19  267.97   1
   6  -4 -10  575.23  171.58   1
   6  -4 -10  619.48   93.68   1
   6   4 -10  761.07  180.36   1
  -6  -4  10  494.04   94.37   1
  -6   4  11  393.81  255.50   1
   6  -4 -11 1066.22  222.96   1
   6  -4 -11  921.21  134.38   1
   6   4 -11  744.83  228.71   1
   6   4 -11 1012.36  191.28   1
  -6  -4  11  633.65  133.83   1
   6  -4 -12 1404.55  296.62   1
   6  -4 -12 1374.33  190.50   1
   6   4 -12 1502.17  308.08   1
   6   4 -12 1232.09  266.14   1
  -6  -4  12  914.70  190.06   1
   6  -4 -13   30.51  138.74   1
   6  -4 -13   36.85   38.25   1
   6   4 -13    9.53   64.30   1
  -6  -4  13   -4.04   41.65   1
   6  -4 -14  155.59  152.65   1
   6  -4 -14   81.65   42.55   1
   6  -4 -15   38.93  159.18   1
   6  -4 -15   57.02   42.70   1
   6  -4 -16  295.25  183.05   1
   6  -4 -16  167.79   52.89   1
   6  -4 -17 1777.58  471.40   1
   6  -4 -17 1950.18  303.25   1
   6  -4 -18   13.27  185.14   1
   6  -4 -18  -27.25   46.09   1
   6  -4 -19    7.30  115.86   1
   6  -4 -19   27.03   48.95   1
   6   4 -19   52.32  294.88   1
   6  -4 -20   80.11  189.55   1
   6  -4 -20    1.47   54.97   1
  -6   5   1   24.92   20.52   1
   6  -5  -1    8.31   33.54   1
  -6  -5   1   25.13   55.92   1
  -6   5   2 2979.23  475.11   1
   6  -5  -2 3185.45  642.59   1
  -6   5   3  228.02  105.72   1
  -6   5   3  125.27   31.58   1
   6  -5  -3  209.33   61.80   1
   6  -5  -3  134.95   29.92   1
  -6   5   4   21.38   85.44   1
  -6   5   4   14.99   26.17   1
   6  -5  -4   83.01   50.45   1
   6  -5  -4   18.99   28.19   1
  -6  -5   4   57.10   32.74   1
  -6   5   5 2404.51  715.16   1
   6  -5  -5 3556.60  688.53   1
   6  -5  -5 3133.30  505.02   1
  -6  -5   5 3359.53  505.66   1
  -6   5   6 1940.52  425.23   1
   6  -5  -6 1751.55  396.41   1
   6  -5  -6 1806.66  283.04   1
  -6  -5   6 1825.75  284.28   1
  -6   5   7 1496.51  447.13   1
   6  -5  -7 2085.45  418.72   1
   6  -5  -7 1919.38  290.76   1
  -6  -5   7 1793.14  291.49   1
  -6   5   8  433.94  186.37   1
   6  -5  -8  303.88  145.51   1
   6  -5  -8  487.02   75.93   1
  -6  -5   8  472.21   77.54   1
  -6   5   9 1603.24  432.06   1
   6  -5  -9 1864.44  366.47   1
   6  -5  -9 1670.27  250.70   1
   6   5  -9 1361.74  340.59   1
  -6  -5   9 1674.89  250.88   1
  -6   5  10  201.98  247.53   1
   6  -5 -10  589.93  183.56   1
   6  -5 -10  762.83  105.58   1
   6   5 -10  801.79  174.72   1
   6   5 -10  563.29  148.69   1
  -6  -5  10  617.93  108.36   1
   6  -5 -11  436.33  148.27   1
   6  -5 -11  487.62   67.40   1
   6   5 -11  493.21  159.03   1
   6   5 -11  293.97  100.63   1
  -6  -5  11  318.22   70.37   1
   6  -5 -12  105.55  133.02   1
   6  -5 -12  209.18   43.91   1
   6   5 -12  148.14  143.33   1
   6   5 -12   83.65   68.40   1
  -6  -5  12   44.55   39.25   1
   6  -5 -13 1383.55  216.20   1
   6  -5 -13 1515.99  341.55   1
   6   5 -13 1191.76  353.21   1
   6  -5 -14 1024.07  261.00   1
   6  -5 -14  987.81  150.05   1
   6   5 -14  483.18  279.14   1
   6  -5 -15 1166.83  292.25   1
   6  -5 -15 1027.71  170.37   1
   6  -5 -16  206.09  162.34   1
   6  -5 -16   74.11   46.78   1
   6  -5 -17 2304.81  506.58   1
   6  -5 -17 2070.28  332.46   1
   6  -5 -18   68.48  182.95   1
   6  -5 -18   -9.44   47.17   1
   6  -5 -19  503.25  238.76   1
   6  -5 -19  381.10   84.38   1
  -6   6   1   12.25  122.16   1
   6  -6  -1   22.65   32.02   1
  -6   6   2 5338.38 1453.57   1
   6  -6  -2 6965.97 1429.11   1
   6  -6  -2 7210.59 1067.98   1
  -6   6   3 1295.20  335.91   1
   6  -6  -3 1304.94  287.10   1
   6  -6  -3 1452.24  208.46   1
  -6  -6   3 1194.54  207.22   1
   6  -6  -4 3425.15  669.13   1
   6  -6  -4 3195.31  492.22   1
  -6  -6   4 2951.04  492.63   1
  -6   6   5   96.90  184.39   1
   6  -6  -5  153.44   68.80   1
   6  -6  -5  133.39   37.40   1
  -6  -6   5  170.24   48.72   1
  -6   6   6  849.84  331.81   1
   6  -6  -6 1209.66  178.31   1
  -6  -6   6 1063.95  179.85   1
  -6   6   7   92.37  202.66   1
   6  -6  -7  104.52   77.11   1
   6  -6  -7  143.45   31.41   1
  -6  -6   7  113.54   44.63   1
   6  -6  -8 1890.40  313.69   1
   6  -6  -8 1347.39  205.04   1
  -6  -6   8 1102.84  206.58   1
   6  -6  -9  466.30  137.68   1
   6  -6  -9  321.33   54.04   1
  -6  -6   9  236.06   56.45   1
   6  -6 -10   11.87   92.41   1
   6  -6 -10  -26.96   37.74   1
  -6  -6  10   16.30   42.55   1
   6  -6 -11  597.14  207.42   1
   6  -6 -11  679.12  111.46   1
   6  -6 -12 1113.88  293.86   1
   6  -6 -12 1103.37  177.77   1
   6  -6 -13   95.20  147.35   1
   6  -6 -13   67.00   43.08   1
   6   6 -13   67.73  139.14   1
   6  -6 -14   50.84  154.62   1
   6  -6 -14  136.52   47.34   1
   6   6 -14  109.19  219.32   1
   6  -6 -15 2674.14  594.58   1
   6  -6 -15 2581.88  407.08   1
   6  -6 -16  -19.95  168.00   1
   6  -6 -16   25.34   45.88   1
   6  -6 -17 1061.44  256.70   1
   6  -6 -17  838.63  147.27   1
   6  -6 -18  -27.51  148.48   1
   6  -6 -18    6.96   53.11   1
  -6   7   1  174.67  160.05   1
   6  -7  -1  117.55   83.83   1
  -6   7   2  871.76  315.11   1
   6  -7  -2 1121.28  232.49   1
   6  -7  -2  952.41  167.20   1
  -6   7   3  -10.76  199.43   1
   6  -7  -3   94.45   77.58   1
   6  -7  -3   14.13   39.20   1
  -6  -7   3   30.36   36.01   1
   6  -7  -4 3167.72  579.89   1
   6  -7  -4 3063.78  426.16   1
  -6  -7   4 2014.87  423.90   1
   6  -7  -5 5656.74 1028.57   1
   6  -7  -5 4495.45  758.69   1
   6  -7  -6  294.47  109.01   1
   6  -7  -6  226.47   58.67   1
  -6  -7   6  241.92   64.30   1
   6  -7  -7   -0.71  105.28   1
   6  -7  -7   30.95   45.59   1
  -6  -7   7   17.55   48.38   1
   6  -7  -8  130.66  118.43   1
   6  -7  -8   76.08   41.10   1
   6  -7  -9  354.73  170.06   1
   6  -7  -9  242.52   62.70   1
   6  -7 -10   79.40  157.55   1
   6  -7 -10   42.12   47.09   1
   6  -7 -11 1029.90  279.75   1
   6  -7 -11  657.41  121.71   1
   6  -7 -12 1576.00  346.96   1
   6  -7 -12 1278.94  213.77   1
   6  -7 -13  -49.03  128.34   1
   6  -7 -13   26.18   43.73   1
   6  -7 -14  -56.54  149.79   1
   6  -7 -14  237.45   55.88   1
   6  -7 -15   61.72  201.51   1
   6  -7 -15  659.37  101.68   1
   6  -7 -16  -29.60  156.95   1
   6  -7 -16   72.23   53.45   1
   6  -7 -17    3.75   44.33   1
   6  -8  -1  686.08  167.83   1
   6  -8  -2  135.07   81.88   1
   6  -8  -3   38.62   85.11   1
   6  -8  -3    8.54   52.67   1
   6  -8  -4 6911.66 1438.06   1
   6  -8  -5 1753.04  382.12   1
   6  -8  -5 1649.45  272.41   1
   6  -8  -6   99.69  130.74   1
   6  -8  -6   94.52   48.60   1
   6  -8  -7  134.91   55.44   1
   6  -8  -8   83.11  133.92   1
   6  -8  -8  -31.49   43.46   1
   6  -8  -9   -0.19   48.00   1
   6  -8 -10   56.16  204.12   1
   6  -8 -10    4.30   53.08   1
   6  -8 -11   -2.68  186.87   1
   6  -8 -11  -10.97   54.60   1
   6  -8 -12   46.19  207.16   1
   6  -8 -12   61.06   57.18   1
   6  -8 -13  109.93  221.09   1
   6  -8 -13   -0.20   57.69   1
   6  -8 -14  138.20  289.36   1
   6  -8 -14   12.44   60.42   1
   6  -9  -1  213.66  107.46   1
   6  -9  -3   24.16  111.06   1
   6  -9  -4   74.86  123.89   1
   6  -9  -4    0.69   75.35   1
   6  -9  -6   49.82  144.72   1
   6  -9  -6   61.02   84.63   1
   6  -9  -7  -26.07  121.61   1
   6  -9  -7   35.43   61.27   1
   6  -9  -8   55.03  166.80   1
   6  -9  -8   33.07   51.13   1
   6  -9  -9   26.45   52.08   1
   6  -9 -10  -52.99   67.75   1
   6  -9 -11   16.53   56.21   1
  -5   0   1 3549.12  737.40   1
  -5   0   1 3543.11  546.42   1
   5   0  -1 3518.32  734.82   1
  -5   0   2   32.38   45.77   1
  -5   0   2    9.67   17.19   1
   5   0  -2   -1.61   32.94   1
   5   0  -328087.23 3608.91   1
   5   0  -326944.12 4372.66   1
  -5   0   324457.11 5866.79   1
  -5   0   331700.91 4409.46   1
  -5   0   4    6.84   15.32   1
   5   0  -4  -12.86   35.46   1
   5   0  -4    7.48   19.26   1
  -5   0   4    0.72   52.49   1
  -5   0   5   76.59   72.28   1
  -5   0   5   49.13   23.58   1
   5   0  -5    2.63   57.85   1
   5   0  -5   50.76   19.86   1
  -5   0   6   46.52   76.59   1
  -5   0   6   12.20   20.63   1
   5   0  -6   -0.67   66.30   1
   5   0  -6    2.36   25.12   1
  -5   0   710859.96 1961.46   1
  -5   0   7 8925.42 1447.34   1
   5   0  -710276.08 1945.30   1
   5   0  -7 9382.05 1447.41   1
  -5   0   8   -2.86   19.71   1
  -5   0   8   39.32  100.22   1
   5   0  -8   -4.10   58.35   1
   5   0  -8  -16.62   23.55   1
  -5   0   913037.26 2788.82   1
  -5   0   913154.06 2068.83   1
   5   0  -913324.71 2772.61   1
   5   0  -913701.17 2069.02   1
   5   0 -10   10.66   22.76   1
  -5   0  10   28.82   90.33   1
  -5   0  10   34.62   22.56   1
   5   0 -10   28.98   89.55   1
  -5   0  11 8955.58 2108.28   1
  -5   0  11 9404.71 1554.58   1
   5   0 -11 8579.33 2092.49   1
   5   0 -1111323.93 1555.21   1
  -5   0  12   -7.71   24.90   1
   5   0 -12  -57.60   99.20   1
   5   0 -12    3.51   23.26   1
   5   0 -13 5855.61 1393.10   1
   5   0 -13 6756.05 1022.81   1
   5   0 -14   13.70   22.03   1
   5   0 -14    1.87  116.99   1
   5   0 -15  292.38  169.60   1
   5   0 -15  311.62   56.64   1
   5   0 -16   38.49   87.21   1
   5   0 -16    5.65   42.99   1
   5   0 -17  135.10  151.58   1
   5   0 -17  -19.41   34.17   1
   5   0 -18  -65.38  164.00   1
   5   0 -18  -24.61   76.95   1
   5   0 -19  225.60  205.22   1
   5   0 -19  454.82  106.06   1
   5   0 -20   84.85  180.82   1
   5   0 -20  -11.48   87.70   1
   5   0 -21  868.16  323.79   1
   5   0 -21 1071.01  193.49   1
  -5   1   1  118.96   48.54   1
  -5   1   1  129.66   25.63   1
   5  -1  -1  157.38   46.48   1
   5   1  -1  150.32   42.80   1
  -5  -1   1  170.31   46.13   1
  -5   1   251295.8810221.89   1
  -5   1   247002.35 7692.84   1
   5  -1  -246066.5510211.50   1
   5  -1  -248009.79 7692.85   1
  -5  -1   264271.7110218.04   1
  -5  -1   250599.25 7693.08   1
  -5  -1   3  793.69  141.64   1
  -5   1   3  928.59  214.95   1
  -5   1   3  983.25  143.66   1
   5  -1  -3  725.83  205.93   1
   5  -1  -3 1162.78  144.22   1
   5   1  -3  888.42  201.33   1
  -5  -1   3  775.65  211.89   1
  -5   1   4 5151.67 1024.55   1
  -5   1   4 5100.38  753.37   1
   5  -1  -4 4375.12 1021.42   1
   5  -1  -4 4208.22  752.98   1
  -5  -1   4 4493.40 1023.17   1
  -5  -1   4 5413.92  753.47   1
   5  -1  -5  376.84   56.14   1
   5  -1  -5  278.22   45.40   1
  -5  -1   5  233.84   43.76   1
  -5   1   5  297.47  104.99   1
  -5   1   5  290.04   46.35   1
   5   1  -5  320.23   88.73   1
   5   1  -5  232.80   46.49   1
  -5  -1   5  185.84   98.13   1
  -5   1   6  219.72  107.53   1
  -5   1   6  213.07   39.52   1
   5  -1  -6  252.65   92.64   1
   5  -1  -6  199.51   39.98   1
   5   1  -6  147.31   84.76   1
   5   1  -6  216.25   40.04   1
  -5  -1   6  237.60   96.87   1
  -5  -1   6  211.19   39.00   1
  -5   1   711641.30 2167.62   1
  -5   1   710951.42 1604.51   1
   5  -1  -7 8378.30 2151.83   1
   5  -1  -710383.04 1604.46   1
   5   1  -7 9000.20 2152.18   1
   5   1  -710606.11 1604.40   1
  -5  -1   7 9030.68 2170.08   1
  -5  -1   710542.88 1604.30   1
  -5   1   8 4218.78 1376.85   1
  -5   1   8 6090.18 1005.71   1
   5  -1  -8 7715.64 1364.78   1
   5  -1  -8 6765.37 1005.93   1
   5   1  -8 8033.87 1364.37   1
   5   1  -8 6942.89 1006.03   1
  -5  -1   8 6348.96 1377.08   1
  -5  -1   8 6001.45 1005.55   1
  -5   1   9 1349.93  217.34   1
  -5   1   9 1211.04  346.50   1
   5  -1  -9 1668.78  330.40   1
   5  -1  -9 1483.02  219.23   1
   5   1  -9 1548.89  327.35   1
   5   1  -9 1345.94  219.21   1
  -5  -1   9  933.84  335.00   1
  -5  -1   9 1437.14  218.76   1
  -5   1  10 4963.40  938.10   1
  -5   1  10 7530.10 1126.80   1
   5  -1 -10 7370.24 1525.08   1
   5  -1 -10 7165.24 1126.73   1
   5   1 -10 8448.70 1525.92   1
   5   1 -10 6983.50 1126.60   1
  -5  -1  10 6207.04 1538.04   1
  -5  -1  10 7557.66 1126.80   1
  -5   1  11   25.61  106.23   1
  -5   1  11   63.94   25.98   1
   5  -1 -11   23.87  102.01   1
   5  -1 -11   73.73   24.02   1
   5   1 -11  -12.85   95.14   1
   5   1 -11   62.95   25.92   1
  -5  -1  11   47.57   23.54   1
  -5   1  12  210.80  146.91   1
  -5   1  12  210.53   42.33   1
   5  -1 -12  197.43  123.11   1
   5  -1 -12  235.33   41.65   1
   5   1 -12  246.75  122.45   1
   5   1 -12  205.12   43.57   1
  -5  -1  12  217.08   41.03   1
   5  -1 -13  -16.36  110.86   1
   5  -1 -13   47.48   24.53   1
   5   1 -13    3.11  109.72   1
   5   1 -13   38.85   29.93   1
  -5  -1  13   10.69   32.71   1
   5  -1 -14   44.64  121.55   1
   5  -1 -14   67.90   31.33   1
   5   1 -14  226.83  128.52   1
   5   1 -14  163.33   36.56   1
   5  -1 -15  277.87  164.03   1
   5  -1 -15  315.03   58.93   1
   5   1 -15  404.22  155.52   1
   5   1 -15  227.15   60.87   1
   5  -1 -16   51.20  152.87   1
   5  -1 -16  102.22   43.57   1
   5   1 -16  228.87  158.15   1
   5   1 -16   94.96   39.40   1
   5  -1 -17 1091.13  381.80   1
   5  -1 -17 1533.24  243.97   1
   5   1 -17 1902.86  391.05   1
   5   1 -17 1560.48  249.94   1
   5  -1 -18  165.97  170.57   1
   5  -1 -18  224.12   55.71   1
   5   1 -18   83.20  179.93   1
   5   1 -18  156.69   74.64   1
   5  -1 -19   38.35  168.93   1
   5  -1 -19   16.80   51.19   1
   5   1 -19   -9.60  172.20   1
   5   1 -19   35.81   66.98   1
   5  -1 -20  345.43  261.96   1
   5   1 -20  439.27  331.31   1
   5   1 -20  187.49  150.53   1
   5  -1 -21  239.84  203.62   1
   5  -1 -21  167.12   73.12   1
   5   1 -21   46.28  242.26   1
  -5   2   124208.50 3989.21   1
  -5   2   121447.90 2993.34   1
   5  -2  -118904.69 3979.88   1
   5   2  -117061.37 3977.07   1
  -5  -2   118559.89 3980.05   1
  -5   2   213087.87 3378.10   1
  -5   2   215273.37 2531.18   1
   5  -2  -217836.05 3368.66   1
   5  -2  -216966.66 2531.35   1
   5   2  -215084.81 3365.46   1
  -5  -2   220950.37 3375.24   1
  -5   2   310957.24 2247.99   1
  -5   2   311910.66 1677.74   1
   5  -2  -3 8483.31 2238.58   1
   5  -2  -311210.50 1677.61   1
   5   2  -3 8753.63 2235.20   1
  -5  -2   311643.80 2246.22   1
  -5  -2   312427.03 1677.93   1
  -5   2   4  993.84  207.26   1
  -5   2   4  833.74  131.15   1
   5  -2  -4  881.87  202.70   1
   5  -2  -4  827.86  131.27   1
   5   2  -4  727.28  185.45   1
  -5  -2   4  947.79  202.32   1
  -5  -2   4  852.13  130.97   1
  -5   2   513537.38 3402.70   1
  -5   2   517803.36 2546.26   1
   5  -2  -511870.05 3395.89   1
   5  -2  -517258.36 2546.14   1
   5   2  -522114.34 3397.67   1
  -5  -2   514313.64 3410.81   1
  -5  -2   515274.61 2545.83   1
  -5   2   6 2277.58  395.24   1
  -5   2   6 2356.98  569.63   1
   5  -2  -6 2180.66  553.83   1
   5  -2  -6 2725.81  398.63   1
   5   2  -6 2768.25  551.57   1
   5   2  -6 2497.61  398.29   1
  -5  -2   6 3060.90  574.23   1
  -5  -2   6 2808.27  398.42   1
  -5   2   7 8843.63 1524.14   1
  -5   2   7 7223.76 1117.23   1
   5  -2  -7 6838.93 1506.28   1
   5  -2  -7 7358.06 1117.20   1
   5   2  -7 6528.62 1505.22   1
   5   2  -7 7680.38 1117.22   1
  -5  -2   7 2727.68 1518.67   1
  -5  -2   7 7357.09 1117.03   1
  -5   2   8 5383.07 1412.80   1
  -5   2   8 6988.52 1031.17   1
   5  -2  -8 5700.47 1394.33   1
   5  -2  -8 7169.51 1031.18   1
   5   2  -8 6736.62 1030.87   1
  -5  -2   8 4420.35 1406.12   1
  -5  -2   8 6426.98 1030.67   1
  -5   2   9  985.01  281.97   1
  -5   2   9  914.86  165.89   1
   5  -2  -9 1284.03  260.95   1
   5  -2  -9  997.14  166.25   1
   5   2  -9 1315.16  258.52   1
   5   2  -9 1106.24  165.78   1
  -5  -2   9  973.68  269.59   1
  -5  -2   9 1180.29  166.37   1
  -5   2  10 1080.65  379.40   1
  -5   2  10 1725.43  247.91   1
   5  -2 -10 2039.06  370.79   1
   5  -2 -10 1706.89  247.87   1
   5   2 -10 1540.27  364.18   1
   5   2 -10 1587.09  247.73   1
  -5  -2  10 1340.14  246.98   1
  -5   2  11   21.39   20.39   1
  -5   2  11   99.43  103.95   1
   5  -2 -11   75.71  102.81   1
   5  -2 -11   12.61   25.65   1
   5   2 -11   44.00   88.75   1
   5   2 -11   39.84   21.60   1
  -5  -2  11   10.73   22.42   1
  -5   2  12  157.28  165.71   1
   5  -2 -12  267.69  134.52   1
   5  -2 -12  279.66   49.86   1
   5   2 -12  211.26  123.75   1
   5   2 -12  288.02   54.44   1
  -5  -2  12  254.15   51.70   1
   5  -2 -13 5709.02 1000.65   1
   5  -2 -13 4721.39  725.37   1
   5   2 -13 5323.33 1001.97   1
   5   2 -13 4985.69  726.30   1
  -5  -2  13 4115.00  725.46   1
   5  -2 -14  543.22  190.12   1
   5  -2 -14  629.18   96.40   1
   5   2 -14  574.89  188.68   1
   5   2 -14  508.49  141.95   1
   5   2 -14  614.74   97.97   1
   5  -2 -1520313.47 3925.56   1
   5  -2 -1518222.09 2932.28   1
   5   2 -1519429.78 3928.48   1
   5   2 -1519458.11 2933.35   1
   5  -2 -16 1537.54  371.45   1
   5  -2 -16 1422.42  234.29   1
   5   2 -16 1537.20  373.48   1
   5   2 -16 1525.96  239.61   1
   5  -2 -17 1455.71  373.29   1
   5  -2 -17 1534.26  232.71   1
   5   2 -17 1112.25  374.46   1
   5   2 -17 1458.70  244.31   1
   5  -2 -18   64.42   96.94   1
   5  -2 -18   12.66   44.42   1
   5   2 -18   67.30  296.32   1
   5   2 -18   -9.86   91.99   1
   5  -2 -19   50.72   40.11   1
   5  -2 -19  -57.22  173.49   1
   5   2 -19 -119.60  327.04   1
   5   2 -19   58.64  103.24   1
   5  -2 -20  461.32  240.03   1
   5  -2 -20  608.37  101.33   1
   5   2 -20  786.92  333.05   1
   5   2 -20  326.22  127.98   1
   5  -2 -21  157.47  218.66   1
   5  -2 -21  316.97  104.22   1
  -5   3   1 2593.76  574.36   1
  -5   3   1 2495.60  414.91   1
   5  -3  -1 2837.62  561.81   1
   5  -3  -1 2663.60  414.86   1
   5   3  -1 2764.31  559.10   1
  -5  -3   1 2711.58  562.39   1
  -5   3   2   89.27   55.34   1
  -5   3   2   62.87   18.47   1
   5  -3  -2   52.66   38.45   1
   5  -3  -2   31.74   15.12   1
   5   3  -2   41.07   20.84   1
  -5   3   314435.15 2917.05   1
  -5   3   313997.35 2180.74   1
   5  -3  -314649.32 2906.09   1
   5  -3  -314525.67 2180.80   1
   5   3  -314023.09 2900.94   1
  -5  -3   313471.29 2913.94   1
  -5  -3   313580.27 2180.89   1
  -5   3   4 6760.80 1035.31   1
  -5   3   4 4795.26  756.49   1
   5  -3  -4 5304.94 1024.10   1
   5  -3  -4 4829.26  756.61   1
   5   3  -4 4535.78 1013.44   1
  -5  -3   4 4171.17 1032.87   1
  -5  -3   4 4902.97  756.55   1
  -5   3   512340.41 2405.62   1
  -5   3   511536.36 1789.03   1
   5  -3  -512358.03 2395.73   1
   5  -3  -511718.33 1789.05   1
   5   3  -511073.99 2384.72   1
  -5  -3   511886.79 2413.94   1
  -5  -3   511305.28 1788.89   1
  -5   3   6 2600.70  620.56   1
  -5   3   6 2972.30  437.41   1
   5  -3  -6 2901.33  604.75   1
   5  -3  -6 2821.28  437.21   1
   5   3  -6 2536.18  602.38   1
  -5  -3   6 2975.40  622.77   1
  -5  -3   6 2746.48  436.94   1
  -5   3   7   30.67   98.78   1
  -5   3   7   26.59   20.61   1
   5  -3  -7   61.14   75.00   1
   5  -3  -7   -7.73   20.42   1
   5   3  -7  -15.72   50.18   1
  -5  -3   7   -6.01   66.44   1
  -5  -3   7   22.29   25.20   1
  -5   3   8  125.28  118.00   1
  -5   3   8  125.78   28.68   1
   5  -3  -8  137.00   87.32   1
   5  -3  -8   82.53   28.06   1
   5   3  -8  109.63   74.87   1
  -5  -3   8   91.40   24.85   1
  -5   3   9 1163.39  197.48   1
  -5   3   9 1640.58  331.97   1
   5  -3  -9 1423.22  301.29   1
   5  -3  -9 1380.62  199.72   1
   5   3  -9 1272.88  198.97   1
  -5  -3   9 1202.53  198.66   1
  -5   3  10  317.09  170.10   1
   5  -3 -10  803.98  158.87   1
   5  -3 -10  455.22   77.83   1
   5   3 -10  585.91  156.78   1
   5   3 -10  433.55   76.38   1
  -5  -3  10  442.32   79.98   1
  -5   3  11  771.11  250.48   1
   5  -3 -11 1108.09  248.78   1
   5  -3 -11  978.37  149.11   1
   5   3 -11 1009.70  240.54   1
   5   3 -11 1021.76  150.38   1
  -5  -3  11  836.24  151.15   1
  -5   3  12 2088.40  689.41   1
   5  -3 -12 3982.64  670.89   1
   5  -3 -12 3054.12  473.45   1
   5   3 -12 3732.78  667.40   1
   5   3 -12 3298.50  639.07   1
   5   3 -12 3209.26  473.99   1
  -5  -3  12 2562.99  473.25   1
   5  -3 -13 1367.74  309.93   1
   5  -3 -13 1276.41  194.07   1
   5   3 -13 1235.18  303.58   1
   5   3 -13 1156.74  269.33   1
   5   3 -13 1496.88  199.86   1
  -5  -3  13 1043.72  195.59   1
   5  -3 -14  952.73  234.59   1
   5  -3 -14  735.42  123.29   1
   5   3 -14  604.19  239.09   1
   5  -3 -15  244.70  185.78   1
   5  -3 -15  484.25   77.40   1
   5   3 -15  264.35  202.66   1
   5   3 -15  410.49   90.44   1
   5  -3 -16  -34.86  156.44   1
   5  -3 -16   34.67   41.05   1
   5   3 -16    0.94  226.09   1
   5   3 -16   -8.55   68.99   1
   5  -3 -17   67.37  174.66   1
   5  -3 -17  173.12   49.28   1
   5   3 -17  288.86  308.13   1
   5   3 -17   98.38   99.56   1
   5  -3 -18   29.49  172.93   1
   5  -3 -18   64.09   45.27   1
   5   3 -18   28.66  269.45   1
   5   3 -18  -24.65   98.44   1
   5  -3 -19 1352.51  185.31   1
   5  -3 -19  897.84  152.68   1
   5   3 -19 1115.14  376.46   1
   5   3 -19  774.10  203.02   1
   5  -3 -20  148.51  202.37   1
   5  -3 -20  162.55   59.38   1
   5   3 -20  182.30  399.10   1
   5  -3 -21   11.67  205.40   1
  -5   4   1 2782.63  431.10   1
  -5   4   1 1717.17  303.70   1
   5  -4  -1 1899.93  414.60   1
   5  -4  -1 2165.13  304.32   1
   5   4  -1 1912.05  411.34   1
  -5  -4   1 1841.84  418.80   1
  -5   4   2  864.39  210.36   1
  -5   4   2  885.30  135.59   1
   5  -4  -2  960.01  195.05   1
   5  -4  -2  812.47  134.94   1
   5   4  -2  835.16  186.40   1
  -5   4   313774.94 2192.42   1
   5  -4  -315026.40 2920.24   1
   5  -4  -313932.25 2192.47   1
  -5  -4   315124.44 2938.55   1
  -5   4   4  138.02   28.25   1
   5  -4  -4   98.85   61.83   1
   5  -4  -4  154.21   30.17   1
  -5  -4   4  136.67   28.37   1
  -5   4   5 2342.89  793.24   1
  -5   4   5 3874.16  567.42   1
   5  -4  -5 3606.07  779.22   1
   5  -4  -5 3644.64  567.23   1
  -5   4   6 3635.44  905.14   1
  -5   4   6 4070.03  650.77   1
   5  -4  -6 4123.52  887.16   1
   5  -4  -6 4440.89  650.87   1
  -5   4   7 2974.02  796.63   1
   5  -4  -7 4656.48  772.28   1
   5  -4  -7 3469.42  561.01   1
  -5  -4   7 3537.63  560.74   1
  -5   4   8 1628.62  483.00   1
   5  -4  -8 1956.84  456.49   1
   5  -4  -8 2188.05  321.57   1
   5   4  -8 2148.66  434.10   1
  -5  -4   8 1941.94  320.92   1
   5  -4  -9  825.52  130.63   1
  -5   4   9  604.96  244.89   1
   5  -4  -9  813.30  214.69   1
   5   4  -9 1013.98  212.28   1
   5   4  -9  944.94  184.12   1
  -5  -4   9  718.38  131.36   1
  -5   4  10   73.66  133.70   1
   5  -4 -10  191.39  114.70   1
   5  -4 -10  265.36   45.70   1
   5   4 -10  271.60   70.15   1
  -5  -4  10  201.68   44.76   1
   5  -4 -11 1819.15  271.65   1
  -5   4  11 1296.20  428.42   1
   5  -4 -11 1178.33  400.33   1
   5   4 -11 1964.72  374.14   1
  -5  -4  11 1667.16  273.83   1
   5  -4 -12 1397.35  318.60   1
   5  -4 -12 1573.83  204.55   1
   5   4 -12 1729.13  328.08   1
   5   4 -12 1216.10  281.93   1
  -5  -4  12 1044.18  204.72   1
   5  -4 -13 4481.53  616.96   1
   5  -4 -13 3803.00  422.59   1
   5   4 -13 3586.97  622.49   1
   5   4 -13 2325.92  568.75   1
  -5  -4  13 1607.51  419.63   1
   5  -4 -14  753.83  118.65   1
   5  -4 -14  848.80  220.29   1
   5   4 -14  751.89  271.96   1
   5   4 -14  644.01  127.73   1
   5  -4 -15 1131.54  305.06   1
   5  -4 -15 1084.10  171.87   1
   5   4 -15 1163.13  315.79   1
   5   4 -15  981.19  185.35   1
   5  -4 -16 2353.34  458.70   1
   5  -4 -16 2066.31  291.70   1
   5   4 -16 2322.51  494.27   1
   5   4 -16 1128.68  297.07   1
   5  -4 -17 1480.22  400.64   1
   5  -4 -17 1571.73  242.97   1
   5   4 -17 1324.31  491.42   1
   5  -4 -18 2834.01  295.24   1
   5  -4 -18 2180.78  291.18   1
   5   4 -18 1990.81  580.19   1
   5   4 -18  850.69  323.86   1
   5  -4 -19   -1.20  210.42   1
   5  -4 -19   64.88   48.17   1
   5   4 -19  107.24  340.05   1
   5  -4 -20  -32.38   41.61   1
   5  -4 -20  181.28  206.46   1
  -5   5   113924.87 2905.73   1
   5  -5  -114253.00 2889.78   1
   5  -5  -113889.45 2169.93   1
  -5   5   2  878.56  176.14   1
   5  -5  -2  626.73  146.05   1
   5  -5  -2  572.60   99.67   1
  -5   5   311293.16 2450.21   1
   5  -5  -311879.56 2432.47   1
   5  -5  -311854.84 1824.13   1
  -5   5   4  644.34  189.55   1
   5  -5  -4  670.27  152.80   1
   5  -5  -4  657.91  101.46   1
  -5  -5   4  588.75  101.80   1
  -5   5   5  272.32  126.68   1
   5  -5  -5  259.30   91.11   1
   5  -5  -5  283.80   48.32   1
  -5  -5   5  301.41   54.05   1
  -5   5   6  466.45  175.04   1
   5  -5  -6  252.94  118.07   1
   5  -5  -6  349.24   58.58   1
  -5  -5   6  332.48   61.78   1
  -5   5   7  504.67  213.25   1
   5  -5  -7  710.56  170.72   1
   5  -5  -7  622.12  102.55   1
  -5  -5   7  650.30  104.55   1
  -5   5   8  123.63  144.14   1
   5  -5  -8   50.34   79.30   1
   5  -5  -8   51.19   25.16   1
  -5  -5   8   12.94   25.93   1
  -5   5   9 3440.81 1750.59   1
   5  -5  -9 7292.15 1733.72   1
   5  -5  -9 8806.21 1286.12   1
   5   5  -9 9377.97 1732.09   1
   5   5  -9 9692.87 1713.91   1
  -5  -5   9 7135.30 1285.02   1
  -5   5  10  284.30  214.16   1
   5  -5 -10  509.70  154.07   1
   5  -5 -10  488.72   76.60   1
   5   5 -10  661.23  158.25   1
   5   5 -10  509.26  112.08   1
  -5  -5  10  336.89   76.83   1
   5  -5 -11 5448.14 1072.53   1
   5  -5 -11 4925.13  782.25   1
   5   5 -11 5235.67 1070.33   1
   5   5 -11 5034.62 1048.30   1
   5  -5 -12   57.27  100.15   1
   5  -5 -12   38.40   37.26   1
   5   5 -12   11.86  129.31   1
   5   5 -12   16.66   56.44   1
  -5  -5  12   35.24   37.51   1
   5  -5 -13  925.74  257.21   1
   5  -5 -13  911.33  141.42   1
   5   5 -13  577.42  261.36   1
   5  -5 -14   11.65   31.96   1
   5  -5 -14    2.07  193.87   1
   5   5 -14   14.53  191.82   1
   5  -5 -15 1595.02  355.08   1
   5  -5 -15 1270.47  210.77   1
   5  -5 -16  -28.03  179.46   1
   5  -5 -16   60.18   43.21   1
   5   5 -16  -22.41  261.30   1
   5  -5 -17  875.24  303.22   1
   5  -5 -17 1017.54  155.87   1
   5   5 -17  588.64  425.39   1
   5  -5 -18  281.10  219.26   1
   5  -5 -18  257.11   63.88   1
   5  -5 -19   95.24  191.29   1
   5  -5 -19   -9.76   50.35   1
  -5   6   1 3098.36  697.49   1
   5  -6  -1 3215.38  670.17   1
   5  -6  -1 3219.81  496.52   1
   5  -6  -2 2614.53  620.87   1
   5  -6  -2 3318.97  459.53   1
  -5   6   3  609.71  250.41   1
   5  -6  -3  695.30  175.33   1
   5  -6  -3  791.27  120.14   1
  -5   6   4  553.96  220.63   1
   5  -6  -4  563.34  139.19   1
   5  -6  -4  578.79   94.83   1
  -5  -6   4  605.86   95.60   1
  -5   6   5 1827.12  473.57   1
   5  -6  -5 1914.00  296.58   1
  -5   6   6 1027.44  346.20   1
   5  -6  -6 1439.54  274.62   1
   5  -6  -6 1070.87  184.89   1
  -5  -6   6 1210.49  187.11   1
  -5   6   7 4647.90 1137.06   1
   5  -6  -7 6131.68 1099.53   1
   5  -6  -7 5016.51  804.93   1
  -5  -6   7 5197.54  804.97   1
  -5   6   8  256.42  224.06   1
   5  -6  -8  146.65  109.08   1
   5  -6  -8  242.72   42.01   1
  -5  -6   8  171.84   45.38   1
   5  -6  -9  147.70   98.51   1
   5  -6  -9  196.61   35.72   1
  -5  -6   9   68.40   40.99   1
   5  -6 -10  116.71  102.67   1
   5  -6 -10  150.66   33.42   1
  -5  -6  10   57.89   38.78   1
   5  -6 -11 1366.36  325.91   1
   5  -6 -11 1289.59  205.40   1
   5  -6 -12 1989.83  340.07   1
   5  -6 -12 1758.35  211.15   1
   5   6 -12 1065.06  341.19   1
   5   6 -12  436.69  292.48   1
   5  -6 -13    9.85  141.96   1
   5  -6 -13   34.13   40.72   1
   5  -6 -14  550.23  194.81   1
   5  -6 -14  428.59   83.26   1
   5  -6 -15  519.15   85.30   1
   5   6 -15  134.49  252.30   1
   5  -6 -16  362.67  201.01   1
   5  -6 -16  364.70   74.76   1
   5  -6 -17    1.14  166.17   1
   5  -6 -17   34.26   46.93   1
   5  -6 -18   79.82  222.15   1
   5  -6 -18   56.42   61.98   1
  -5   7   1  555.92  263.25   1
   5  -7  -1  711.04  151.00   1
   5  -7  -1  517.60  100.49   1
  -5   7   2  704.69  239.06   1
  -5   7   3 3402.38 1113.49   1
   5  -7  -3 5583.85 1071.32   1
   5  -7  -3 5440.62  797.33   1
  -5  -7   3 4570.75  797.20   1
  -5   7   4  -39.73  194.49   1
   5  -7  -4  227.17  101.95   1
   5  -7  -4  128.78   41.79   1
  -5  -7   4   99.21   44.63   1
   5  -7  -5 5605.72 1158.58   1
   5  -7  -5 5513.29  859.92   1
   5  -7  -6 1425.45  251.05   1
   5  -7  -6 1161.38  165.20   1
  -5  -7   6  705.10  165.14   1
   5  -7  -7 2278.04  322.19   1
  -5  -7   7 1815.87  320.38   1
   5  -7  -8   37.24  123.95   1
   5  -7  -8   95.34   37.27   1
  -5  -7   8   55.49   38.85   1
   5  -7  -9 3988.42  518.62   1
   5  -7  -9 3953.31  351.47   1
   5  -7 -10   16.55  151.66   1
   5  -7 -10   12.71   38.90   1
   5  -7 -11   66.36  119.01   1
   5  -7 -11   68.69   42.96   1
   5  -7 -12  103.71  128.92   1
   5  -7 -12   89.26   44.46   1
   5  -7 -13   -5.98  129.89   1
   5  -7 -13    0.16   42.58   1
   5  -7 -14   56.91  150.45   1
   5  -7 -14  167.85   51.51   1
   5  -7 -15   23.54  160.16   1
   5  -7 -15    0.36   47.57   1
   5  -7 -16   24.18  177.05   1
   5  -7 -16  -10.88   71.28   1
   5  -7 -17  112.25   67.21   1
   5  -8  -1 4959.39 1033.95   1
   5  -8  -2  423.52  117.17   1
   5  -8  -2  234.97   64.82   1
   5  -8  -3 1231.23  253.87   1
   5  -8  -3  917.39  175.40   1
   5  -8  -4 2387.19  517.53   1
   5  -8  -5   61.16  106.12   1
   5  -8  -5   22.32   37.09   1
   5  -8  -6   25.11   48.33   1
   5  -8  -7   55.67  105.71   1
   5  -8  -7   38.16   40.47   1
   5  -8  -8 1547.14  304.31   1
   5  -8  -8  968.33  183.73   1
   5  -8  -9   -7.87  153.71   1
   5  -8  -9  -63.97   58.07   1
   5  -8 -10   37.09  186.33   1
   5  -8 -10   54.78   62.40   1
   5  -8 -11   28.21  190.87   1
   5  -8 -11   17.58   51.97   1
   5  -8 -12  -27.79  206.07   1
   5  -8 -12    8.68   55.92   1
   5  -8 -13   39.60  214.15   1
   5  -8 -13   52.12   56.72   1
   5  -8 -14   -1.93  196.45   1
   5  -8 -14   36.04   58.53   1
   5  -8 -15  -10.41   70.19   1
   5  -9  -2  173.61  114.57   1
   5  -9  -3  495.81  159.63   1
   5  -9  -3  374.96   96.75   1
   5  -9  -4  166.56  113.30   1
   5  -9  -4    1.71   70.88   1
   5  -9  -5  479.18  159.26   1
   5  -9  -5  -19.69   74.47   1
   5  -9  -6 -105.13   62.16   1
   5  -9  -7  -73.86  131.77   1
   5  -9  -7   19.43   49.32   1
   5  -9  -8   84.21  156.93   1
   5  -9  -8   40.14   54.71   1
   5  -9  -9    2.33  172.82   1
   5  -9  -9  -19.96   58.41   1
   5  -9 -10  167.45  177.61   1
   5  -9 -10  -23.42   59.79   1
   5  -9 -11  -12.90   60.58   1
   5  -9 -12   20.17   62.69   1
  -4   0   1   13.45   28.44   1
  -4   0   1   17.26   12.89   1
   4   0  -1    6.06   24.20   1
  -4   0   2  416.96  108.86   1
  -4   0   2  349.61   61.11   1
   4   0  -2  424.37   94.40   1
   4   0  -3    4.15   17.86   1
  -4   0   3   12.32   47.44   1
  -4   0   3    0.31   16.25   1
   4   0  -3    7.37   52.56   1
  -4   0   4 3801.21  837.84   1
  -4   0   4 4321.01  612.22   1
   4   0  -4 3794.44  833.49   1
   4   0  -4 3629.31  612.04   1
  -4   0   5   10.47   78.40   1
  -4   0   5    4.96   15.43   1
   4   0  -5  -28.81   59.90   1
   4   0  -5   25.37   20.58   1
  -4   0   642242.66 9540.85   1
  -4   0   643128.06 7165.77   1
   4   0  -646524.20 9527.86   1
   4   0  -650021.56 7166.00   1
  -4   0   7   44.44  118.43   1
  -4   0   7    2.25   21.01   1
   4   0  -7    8.67   76.67   1
   4   0  -7    6.03   20.89   1
  -4   0   8 5600.93 1447.66   1
  -4   0   8 6656.37 1059.98   1
   4   0  -8 7448.72 1437.60   1
   4   0  -8 7087.87 1060.08   1
  -4   0   9   46.68   55.83   1
  -4   0   9   13.64   20.51   1
   4   0  -9   72.15   99.89   1
   4   0  -9  -10.61   18.84   1
  -4   0  10 2124.95  513.40   1
  -4   0  10 2056.21  346.34   1
   4   0 -10 2365.63  508.97   1
   4   0 -10 2416.45  346.61   1
  -4   0  11  -21.64   23.35   1
   4   0 -11   36.42  125.37   1
   4   0 -11   19.06   21.60   1
   4   0 -12 1170.46  319.98   1
   4   0 -12 1235.95  192.38   1
   4   0 -13   17.43  143.53   1
   4   0 -13    9.81   23.51   1
   4   0 -14 9330.83 2231.36   1
   4   0 -1410808.45 1645.95   1
   4   0 -15  -22.98  177.25   1
   4   0 -15   17.22   25.65   1
   4   0 -16  203.86  201.31   1
   4   0 -16  268.31   58.18   1
   4   0 -17   31.00  188.53   1
   4   0 -17   21.11   43.76   1
   4   0 -18  144.93  195.61   1
   4   0 -18  107.53   91.29   1
   4   0 -19  -22.81  186.29   1
   4   0 -19   -6.54   89.88   1
   4   0 -20 1384.59  467.36   1
   4   0 -20 1969.19  308.87   1
   4   0 -21 -158.77  189.35   1
  -4   1   1  959.30  232.34   1
  -4   1   1  987.66  162.65   1
   4  -1  -1 1127.32  229.00   1
   4   1  -1 1036.30  225.49   1
  -4  -1   1 1130.79  227.33   1
  -4   1   2 1075.09  242.74   1
  -4   1   2  986.24  166.14   1
   4  -1  -2 1091.22  234.77   1
   4  -1  -2 1208.16  166.65   1
   4   1  -2 1088.71  232.83   1
  -4  -1   2 1093.88  242.40   1
  -4  -1   2  989.31  166.03   1
  -4   1   3  282.93   93.81   1
  -4   1   3  225.37   46.63   1
   4  -1  -3  289.27   98.29   1
   4  -1  -3  400.80   50.40   1
   4   1  -3  273.63   79.28   1
  -4  -1   3  325.73   87.46   1
  -4  -1   3  268.11   46.62   1
   4   1  -4 1138.52  220.65   1
  -4   1   4 1531.41  324.75   1
  -4   1   4 1575.17  222.93   1
   4  -1  -4 1550.27  320.39   1
   4  -1  -4 1524.98  223.28   1
   4   1  -4 1520.07  317.78   1
  -4  -1   4 1483.48  322.78   1
  -4  -1   4 1362.96  222.72   1
   4  -1  -5  115.72   21.75   1
  -4   1   5  130.91   87.42   1
  -4   1   5   93.66   26.87   1
   4  -1  -5  105.30   75.02   1
   4   1  -5  110.25   64.05   1
   4   1  -5   71.38   23.87   1
  -4  -1   5  137.26   88.61   1
  -4  -1   5  101.37   20.38   1
  -4   1   6 1692.25  376.10   1
  -4   1   6 1765.11  250.73   1
   4  -1  -6 1825.02  364.44   1
   4  -1  -6 1429.64  250.31   1
   4   1  -6 1399.25  362.14   1
   4   1  -6 1649.14  250.60   1
  -4  -1   6 1236.16  375.98   1
  -4  -1   6 1655.65  250.46   1
  -4   1   7 1492.58  228.06   1
   4  -1  -7 1671.59  204.19   1
  -4   1   7 1623.59  356.25   1
   4  -1  -7 1486.87  230.18   1
   4   1  -7 1517.35  337.16   1
   4   1  -7 1432.41  230.02   1
  -4  -1   7 1498.89  353.07   1
  -4  -1   7 1442.59  229.83   1
  -4   1   8 3758.69  719.43   1
  -4   1   8 5105.62 1010.72   1
   4  -1  -8 4095.45  991.22   1
   4  -1  -8 5115.27  725.55   1
   4   1  -8 5279.15  995.29   1
   4   1  -8 4759.56  725.21   1
  -4  -1   8 5058.74  725.30   1
  -4   1   9 3514.13  796.69   1
  -4   1   9 3628.84  567.72   1
   4  -1  -9 3756.07  788.97   1
   4  -1  -9 3761.67  567.83   1
   4   1  -9 4031.74  795.01   1
   4   1  -9 3827.91  567.73   1
  -4  -1   9 3259.93  799.89   1
  -4  -1   9 3442.97  567.42   1
  -4   1  10  726.04  287.77   1
  -4   1  10 1151.29  177.77   1
   4  -1 -10 1597.87  289.39   1
   4  -1 -10 1206.08  177.81   1
   4   1 -10  866.65  291.39   1
   4   1 -10 1240.60  177.89   1
  -4  -1  10  974.40  176.91   1
   4  -1 -11 1183.78  273.95   1
   4  -1 -11 1103.89  159.68   1
   4   1 -11  870.20  276.44   1
   4   1 -11 1053.11  159.40   1
  -4  -1  11  882.85  158.91   1
   4  -1 -12 4585.63  851.75   1
   4  -1 -12 4054.49  603.42   1
   4   1 -12 4436.65  853.07   1
   4   1 -12 3527.27  603.09   1
   4  -1 -13 1098.22  266.54   1
   4  -1 -13  870.52  144.10   1
   4   1 -13 1273.63  272.37   1
   4   1 -13  870.56  143.89   1
   4  -1 -14 2768.00  578.22   1
   4  -1 -14 2675.89  388.69   1
   4   1 -14 2820.21  581.67   1
   4   1 -14 2200.48  527.05   1
   4   1 -14 2517.48  389.03   1
   4  -1 -15 3088.75  533.93   1
   4  -1 -15 5198.32  784.16   1
   4   1 -15 2908.39  772.65   1
   4   1 -15 3689.15  538.14   1
   4  -1 -16 2361.84  512.82   1
   4  -1 -16 1985.90  328.83   1
   4   1 -16 1624.81  512.48   1
   4   1 -16 2254.57  331.75   1
   4  -1 -17   91.79  181.37   1
   4  -1 -17   68.17   43.23   1
   4   1 -17  166.33  144.89   1
   4   1 -17   52.92   72.57   1
   4  -1 -18 -116.41  179.77   1
   4  -1 -18  -25.07   45.31   1
   4   1 -18  -12.58  194.55   1
   4   1 -18   24.09   77.82   1
   4  -1 -19  205.98  187.91   1
   4  -1 -19  163.22   91.35   1
   4   1 -19 -102.59  201.31   1
   4   1 -19   84.40   87.38   1
   4  -1 -20   98.40  188.15   1
   4  -1 -20  195.70  102.89   1
   4   1 -20  137.28  199.54   1
   4   1 -20  133.12   89.96   1
   4  -1 -21   29.70  188.11   1
   4  -1 -21   42.63   98.20   1
   4   1 -21   78.14  222.74   1
  -4   2   1 2511.91  434.14   1
  -4   2   1 2037.92  309.46   1
   4  -2  -1 1963.57  423.87   1
   4  -2  -1 2198.59  309.63   1
   4   2  -1 1767.09  418.58   1
  -4  -2   1 1910.45  421.76   1
  -4   2   2  139.92   62.97   1
  -4   2   2  133.75   24.65   1
   4  -2  -2  166.81   52.60   1
   4  -2  -2  139.68   26.70   1
   4   2  -2  140.34   40.37   1
  -4  -2   2   82.95   56.59   1
  -4   2   3 3740.34  790.16   1
  -4   2   3 3879.51  576.71   1
   4  -2  -3 4520.90  787.36   1
   4  -2  -3 3665.01  576.62   1
   4   2  -3 3460.54  775.63   1
  -4  -2   3 3584.22  576.53   1
  -4   2   4 1385.44  292.59   1
  -4   2   4 1278.04  196.35   1
   4  -2  -4 1293.32  284.44   1
   4  -2  -4 1310.41  196.09   1
   4   2  -4 1522.72  281.78   1
  -4  -2   4 1356.38  295.72   1
  -4  -2   4 1036.79  195.45   1
  -4   2   5  863.25  230.16   1
  -4   2   5  983.21  139.27   1
   4  -2  -5  911.76  213.83   1
   4  -2  -5  909.35  139.18   1
   4   2  -5  771.43  208.13   1
  -4  -2   5 1048.98  231.41   1
  -4  -2   5  799.63  138.43   1
  -4   2   6 4132.16  701.18   1
  -4   2   6 2946.60  494.77   1
   4  -2  -6 2798.45  682.95   1
   4  -2  -6 3528.11  495.01   1
   4   2  -6 2967.35  494.36   1
  -4  -2   6 3280.55  698.76   1
  -4  -2   6 3263.02  494.53   1
   4  -2  -7 8293.49 1250.97   1
  -4   2   7 9130.10 1717.39   1
  -4   2   7 8262.15 1261.27   1
   4  -2  -7 8508.18 1702.24   1
   4   2  -7 7151.11 1699.45   1
   4   2  -7 7972.04 1260.96   1
  -4  -2   7 8110.18 1260.91   1
  -4   2   833629.70 6854.33   1
  -4   2   833942.49 5135.57   1
   4  -2  -830766.66 6835.95   1
   4  -2  -834678.58 5135.56   1
   4   2  -831723.96 6838.32   1
   4   2  -829808.53 5135.01   1
  -4  -2   828277.24 6854.63   1
  -4  -2   835002.23 5135.29   1
  -4   2   9 2644.68  871.99   1
  -4   2   9 4052.44  625.25   1
   4  -2  -9 3575.66  859.83   1
   4  -2  -9 4216.49  625.37   1
   4   2  -9 5309.50  869.29   1
   4   2  -9 4433.96  625.11   1
  -4  -2   9 3656.74  624.57   1
  -4   2  10 3577.58  996.88   1
   4  -2 -10 5583.12  987.44   1
   4  -2 -10 4946.06  717.54   1
   4   2 -10 4920.09  995.88   1
   4   2 -10 4495.12  717.03   1
  -4  -2  10 4318.98  716.74   1
   4  -2 -11  202.70   79.88   1
  -4   2  11  225.57  149.12   1
   4  -2 -11  318.40   52.07   1
   4   2 -11  251.94  147.87   1
   4   2 -11  297.84   51.97   1
  -4  -2  11  230.97   51.28   1
   4  -2 -12 3651.51  766.14   1
   4  -2 -12 3567.47  544.53   1
   4   2 -12 3165.81  773.39   1
   4   2 -12 3481.07  731.19   1
   4   2 -12 3908.20  544.34   1
  -4  -2  12 3155.79  544.30   1
   4  -2 -13  641.19  135.97   1
   4  -2 -13  826.81  125.18   1
   4   2 -13  724.29  243.77   1
   4   2 -13  746.87  177.29   1
   4   2 -13  774.80  124.36   1
   4  -2 -14  191.60  149.65   1
   4  -2 -14  172.29   40.39   1
   4   2 -14  138.79  161.66   1
   4   2 -14  208.37   77.24   1
   4   2 -14  188.83   60.62   1
   4  -2 -15  101.11  160.52   1
   4  -2 -15   12.44   37.91   1
   4   2 -15   68.47  159.40   1
   4   2 -15   19.07   48.19   1
   4  -2 -16   91.22  171.05   1
   4  -2 -16  103.74   44.53   1
   4   2 -16  183.78  194.64   1
   4   2 -16  136.58   56.34   1
   4  -2 -17  563.08  235.43   1
   4  -2 -17  614.25  109.69   1
   4   2 -17  950.91  268.10   1
   4   2 -17  639.58  118.91   1
   4  -2 -18   37.10  169.60   1
   4  -2 -18  107.04   46.85   1
   4   2 -18  108.26  262.37   1
   4   2 -18   66.61   70.69   1
   4  -2 -19   40.53   38.69   1
   4  -2 -19 -122.14  173.07   1
   4   2 -19 -150.03  317.75   1
   4   2 -19   -0.28   82.29   1
   4  -2 -20  130.70  196.01   1
   4  -2 -20  274.82   64.94   1
   4   2 -20  155.80  271.71   1
   4  -2 -21  -67.71  187.56   1
  -4   3   118187.45 4970.63   1
  -4   3   125831.53 3732.92   1
   4  -3  -124709.86 4962.41   1
   4  -3  -126493.76 3732.97   1
   4   3  -122392.51 4958.29   1
  -4   3   2 2970.09  606.29   1
  -4   3   2 2791.52  438.27   1
   4  -3  -2 2653.18  594.38   1
   4  -3  -2 2907.74  438.45   1
   4   3  -2 2866.88  589.66   1
  -4  -3   2 2934.07  601.25   1
  -4   3   329702.37 6811.75   1
  -4   3   332763.50 5116.86   1
   4  -3  -340650.39 6803.09   1
   4  -3  -333687.37 5116.90   1
   4   3  -329332.33 6792.90   1
  -4  -3   332038.77 6810.68   1
  -4  -3   334903.96 5117.02   1
  -4   3   4  654.56  217.22   1
  -4   3   4  918.51  137.86   1
   4  -3  -4  776.54  211.73   1
   4  -3  -4  961.17  138.10   1
  -4  -3   4  838.97  137.28   1
  -4   3   5  638.91  211.59   1
  -4   3   5  831.70  126.60   1
   4  -3  -5  863.17  197.43   1
   4  -3  -5  801.49  126.80   1
   4   3  -5  759.03  190.07   1
  -4  -3   5  727.97  205.07   1
  -4  -3   5  824.46  126.09   1
  -4   3   612484.54 2530.82   1
  -4   3   613042.05 1874.77   1
   4  -3  -611745.77 2509.49   1
   4  -3  -612162.98 1874.58   1
   4   3  -610919.49 2507.85   1
  -4  -3   611557.32 1874.08   1
  -4   3   710655.13 2271.00   1
  -4   3   710905.03 1679.20   1
   4  -3  -7 8751.08 2253.57   1
   4  -3  -711158.06 1679.25   1
   4   3  -712367.71 2254.64   1
  -4  -3   710707.38 1678.65   1
  -4   3   8  144.63  121.33   1
   4  -3  -8  111.96   95.85   1
   4  -3  -8  139.23   32.53   1
   4   3  -8  100.17   73.35   1
   4   3  -8  101.42   23.89   1
  -4  -3   8  103.19   24.94   1
  -4   3   9  696.41  160.51   1
   4  -3  -9 1053.70  263.67   1
   4  -3  -9 1256.08  168.26   1
   4   3  -9 1072.39  167.07   1
  -4  -3   9  917.77  166.17   1
   4  -3 -10   46.74   61.88   1
  -4   3  10  -71.46  115.75   1
   4  -3 -10  100.60   32.64   1
   4   3 -10   25.78   91.72   1
   4   3 -10  130.88   50.24   1
   4   3 -10   79.73   26.51   1
  -4  -3  10  100.25   30.16   1
  -4   3  11 3706.02 1030.43   1
   4  -3 -11 3383.05 1006.59   1
   4  -3 -11 5310.53  735.59   1
   4   3 -11 4654.82  984.62   1
   4   3 -11 4592.31  734.83   1
   4  -3 -12 1539.84  367.11   1
   4  -3 -12 1767.22  244.11   1
   4   3 -12 2209.76  392.87   1
   4   3 -12 1692.43  333.60   1
  -4  -3  12 1174.56  242.38   1
   4  -3 -13  578.08  182.88   1
   4  -3 -13  546.45   89.17   1
   4   3 -13  659.47  198.90   1
   4   3 -13  408.27  131.32   1
   4   3 -13  611.66  103.02   1
   4  -3 -14  362.01  209.61   1
   4  -3 -14  635.96  104.27   1
   4   3 -14  791.40  223.88   1
   4   3 -14  626.21  112.08   1
   4  -3 -15  292.84  103.68   1
   4  -3 -15  359.72   67.01   1
   4   3 -15  273.78  226.37   1
   4  -3 -16    1.94  156.96   1
   4  -3 -16   30.38   39.13   1
   4   3 -16   19.90  244.29   1
   4   3 -16   11.14   69.08   1
   4  -3 -17  797.64  155.37   1
   4  -3 -17  936.75  134.90   1
   4   3 -17  803.98  373.21   1
   4   3 -17  593.03  160.95   1
   4  -3 -18  105.53  168.68   1
   4  -3 -18   47.66   44.52   1
   4   3 -18  -86.95  255.69   1
   4   3 -18  -28.75   96.57   1
   4  -3 -19  159.01  189.56   1
   4  -3 -19  144.47   52.37   1
   4   3 -19  277.02  266.62   1
   4   3 -19  101.40  134.74   1
   4  -3 -20    2.35  187.39   1
   4  -3 -20   26.31   52.50   1
   4   3 -20   15.75  314.70   1
  -4   4   114189.61 2224.62   1
  -4   4   111384.64 1657.83   1
   4  -4  -1 8677.24 2210.08   1
  -4   4   2 1595.75  395.67   1
  -4   4   2 1778.54  274.31   1
   4  -4  -2 1757.10  376.67   1
   4  -4  -2 1818.24  274.41   1
  -4   4   3  543.18  155.01   1
  -4   4   3  559.08   82.76   1
   4  -4  -3  379.30  127.12   1
   4  -4  -3  534.06   82.07   1
  -4   4   4   82.56   82.90   1
   4  -4  -4   36.97   64.54   1
   4  -4  -4   44.77   18.95   1
  -4   4   5 3995.56  782.81   1
   4  -4  -5 3506.51  763.85   1
   4  -4  -5 3623.18  558.11   1
  -4  -4   5 3552.71  557.67   1
  -4   4   6  660.90  251.73   1
   4  -4  -6  834.94  225.82   1
   4  -4  -6  880.94  147.37   1
   4   4  -6 1178.52  214.66   1
   4   4  -6  961.63  201.29   1
  -4  -4   6  957.39  145.85   1
  -4   4   7 4687.14  985.34   1
   4  -4  -7 4728.16  962.22   1
   4  -4  -7 4430.69  704.98   1
   4   4  -7 4460.89  957.85   1
   4   4  -7 4671.38  942.43   1
  -4  -4   7 4524.09  704.22   1
  -4   4   8 1785.41  700.27   1
   4  -4  -8 2845.97  677.41   1
   4  -4  -8 3431.72  488.78   1
   4   4  -8 3256.82  655.44   1
  -4  -4   8 2971.06  487.62   1
  -4   4   9 1891.45  774.42   1
   4  -4  -9 3543.67  763.63   1
   4  -4  -9 3711.63  550.62   1
   4   4  -9 4803.22  767.13   1
   4   4  -9 3421.39  737.97   1
  -4  -4   9 3472.87  549.43   1
  -4   4  10 4148.09 1106.90   1
   4  -4 -10 6496.25 1091.87   1
   4  -4 -10 5112.97  795.40   1
   4   4 -10 6949.69 1091.95   1
   4   4 -10 5473.16 1063.62   1
  -4  -4  10 4341.31  794.41   1
   4  -4 -1112012.22 2004.25   1
   4  -4 -1110588.49 1483.12   1
   4   4 -11 9765.88 1975.96   1
  -4  -4  11 8070.45 1481.75   1
   4  -4 -12  870.11  221.93   1
   4  -4 -12  783.17  123.16   1
   4   4 -12  905.87  244.51   1
   4   4 -12  640.89  174.58   1
   4   4 -12  794.50  125.47   1
   4  -4 -13  152.77  120.04   1
   4  -4 -13  212.39   50.98   1
   4   4 -13  323.86  162.48   1
   4   4 -13  154.79   85.81   1
   4   4 -13  247.23   66.00   1
   4  -4 -14  342.62  164.05   1
   4  -4 -14  211.65   52.19   1
   4   4 -14  344.66  214.17   1
   4   4 -14  146.94   73.53   1
   4  -4 -15  544.29  199.27   1
   4  -4 -15  450.41   81.67   1
   4   4 -15  434.87  219.12   1
   4   4 -15  400.57  102.06   1
   4  -4 -16 3150.02  436.26   1
   4  -4 -16 2788.59  639.94   1
   4   4 -16 3070.54  685.45   1
   4   4 -16 2084.36  447.24   1
   4  -4 -17  278.14  198.22   1
   4  -4 -17  312.47   65.65   1
   4   4 -17  366.32  329.60   1
   4  -4 -18  164.62  192.89   1
   4  -4 -18  121.55   50.40   1
   4   4 -18  265.23  357.27   1
   4  -4 -19  868.19  290.44   1
   4  -4 -19  866.57  137.24   1
   4   4 -19  425.96  389.19   1
   4  -4 -20  206.08  223.67   1
   4  -4 -20  280.72   77.51   1
  -4   5   1 1491.79  330.12   1
   4  -5  -1 1298.14  305.51   1
   4  -5  -1 1541.14  221.78   1
  -4   5   2 1890.51  395.83   1
   4  -5  -2 1772.43  376.64   1
   4  -5  -2 1718.21  272.37   1
  -4   5   3 1047.32  261.81   1
   4  -5  -3  925.53  228.64   1
   4  -5  -3 1101.54  161.27   1
  -4   5   411823.64 2964.85   1
   4  -5  -413137.03 2943.33   1
   4  -5  -414621.03 2206.21   1
  -4  -5   414830.31 2206.16   1
  -4   5   5  493.50  192.47   1
   4  -5  -5  494.55  144.51   1
   4  -5  -5  517.24   82.07   1
  -4   5   6 1607.51  466.78   1
   4  -5  -6 2063.90  311.36   1
  -4  -5   6 1979.86  310.57   1
  -4   5   7 1343.95  431.95   1
   4  -5  -7 1781.88  403.48   1
   4  -5  -7 1926.16  281.98   1
  -4  -5   7 1735.74  280.93   1
  -4   5   8  830.39  337.01   1
   4  -5  -8 1440.98  316.77   1
   4  -5  -8 1585.14  212.72   1
   4   5  -8 1318.28  288.11   1
  -4  -5   8 1180.55  210.89   1
  -4   5   9  627.36  225.49   1
   4  -5  -9  980.69  200.52   1
   4  -5  -9  823.66  119.27   1
   4   5  -9  835.06  165.98   1
  -4  -5   9  543.51  116.08   1
  -4   5  10  834.91  354.32   1
   4  -5 -10 1154.37  289.37   1
   4  -5 -10 1189.02  187.76   1
   4   5 -10 1231.92  258.75   1
   4  -5 -11   80.94  107.82   1
   4  -5 -11   58.05   34.05   1
   4   5 -11  110.62  132.81   1
   4   5 -11   46.05   50.38   1
  -4  -5  11   39.90   29.48   1
   4  -5 -12 1489.02  309.20   1
   4  -5 -12 1190.83  182.00   1
   4   5 -12  979.61  253.40   1
   4  -5 -13   -1.16   31.25   1
   4  -5 -13   22.95  157.37   1
   4   5 -13  -40.93  185.91   1
   4  -5 -14   32.77  169.85   1
   4  -5 -14  120.10   44.00   1
   4   5 -14  111.84  177.49   1
   4  -5 -15  138.19  180.68   1
   4  -5 -15   76.22   43.68   1
   4   5 -15   49.96  203.68   1
   4  -5 -16   13.97   33.24   1
   4  -5 -16 -131.24  184.75   1
   4  -5 -17  997.23  269.17   1
   4  -5 -17  903.39  144.07   1
   4   5 -17  543.08  386.77   1
   4  -5 -18  155.42  220.41   1
   4  -5 -18   80.93   47.72   1
   4  -5 -19  385.92  251.40   1
   4  -5 -19  465.38  101.64   1
   4  -6  -1 1832.39  467.69   1
   4  -6  -1 2617.00  344.38   1
  -4   6   2  -45.94  164.87   1
   4  -6  -2    8.13   29.33   1
   4  -6  -2   24.62   24.04   1
  -4   6   3 3576.88  821.38   1
   4  -6  -3 3625.87  783.94   1
   4  -6  -3 3840.08  580.25   1
  -4   6   4  901.07  274.71   1
   4  -6  -4  869.41  201.18   1
   4  -6  -4  865.41  138.97   1
  -4  -6   4  905.60  140.05   1
  -4   6   5 6168.57 1422.46   1
   4  -6  -5 6283.79 1380.46   1
   4  -6  -5 6473.36 1025.46   1
  -4  -6   5 7107.03 1025.77   1
  -4   6   6  389.23  233.23   1
   4  -6  -6  360.31  156.46   1
   4  -6  -6  567.09   88.52   1
  -4  -6   6  589.17   89.87   1
  -4   6   7 1825.59  500.97   1
   4  -6  -7 2189.96  461.11   1
   4  -6  -7 2114.42  324.64   1
  -4  -6   7 2046.87  323.78   1
  -4   6   8  336.97  238.82   1
   4  -6  -8  335.38  143.27   1
   4  -6  -8  500.34   68.40   1
  -4  -6   8  273.40   65.01   1
  -4   6   9  646.13  314.92   1
   4  -6  -9  979.01  239.89   1
   4  -6  -9 1360.90  149.15   1
  -4  -6   9  489.53  143.88   1
   4  -6 -10 3295.24  837.15   1
   4  -6 -10 4034.01  605.94   1
   4  -6 -11 1938.86  371.56   1
   4  -6 -11 1999.12  247.29   1
   4   6 -11  723.93  338.18   1
   4  -6 -12  378.29  165.75   1
   4  -6 -12  292.85   60.70   1
   4   6 -12  183.37  161.19   1
   4  -6 -13 2021.31  311.84   1
   4  -6 -13 2756.90  479.33   1
   4   6 -13 1149.68  480.96   1
   4  -6 -14  865.54  236.92   1
   4  -6 -14  572.28  106.32   1
   4  -6 -15  760.23  282.37   1
   4  -6 -15  878.67  142.41   1
   4  -6 -16   30.39  179.06   1
   4  -6 -16  174.03   51.50   1
   4  -6 -17   50.57  522.10   1
   4  -6 -17 2631.50  355.62   1
   4  -6 -18   56.09  175.11   1
   4  -6 -18   80.38   71.09   1
  -4   7   1 2901.61 1131.53   1
   4  -7  -1 5672.03 1094.89   1
  -4   7   2 2017.20  553.85   1
   4  -7  -2 2555.15  489.04   1
   4  -7  -2 2122.10  355.52   1
  -4   7   3 1215.18  443.54   1
   4  -7  -3 1696.64  257.84   1
  -4  -7   3 1643.11  258.66   1
  -4   7   4  200.60  244.05   1
   4  -7  -4   65.09   83.30   1
   4  -7  -4   30.68   34.64   1
  -4  -7   4   29.74   34.70   1
  -4   7   5  354.37  297.48   1
   4  -7  -5 1113.77  234.05   1
   4  -7  -5 1003.77  156.86   1
  -4  -7   5  958.41  158.27   1
   4  -7  -6  157.62  126.07   1
   4  -7  -6  226.51   48.52   1
  -4  -7   6  143.26   46.34   1
   4  -7  -7   46.42  141.11   1
   4  -7  -7   60.02   33.58   1
  -4  -7   7   33.43   22.33   1
   4  -7  -8  549.49  197.60   1
   4  -7  -8  423.97   75.52   1
   4  -7  -9  166.24  135.58   1
   4  -7  -9  108.07   40.81   1
   4  -7 -10 1411.59  320.70   1
   4  -7 -10 1282.75  207.46   1
   4  -7 -11   23.37  117.13   1
   4  -7 -11   44.45   39.54   1
   4  -7 -12  921.12  322.96   1
   4  -7 -12 1316.39  200.57   1
   4  -7 -13  116.73  156.04   1
   4  -7 -13  141.67   48.47   1
   4  -7 -14  119.04  176.69   1
   4  -7 -14  326.13   64.51   1
   4  -7 -15  -15.79  182.48   1
   4  -7 -15  268.94   58.34   1
   4  -7 -16    2.49  176.02   1
   4  -7 -16   32.98   68.45   1
   4  -7 -17   48.23   72.16   1
   4  -8  -1 1728.07  374.47   1
  -4   8   2  -26.31  313.84   1
   4  -8  -2  514.37  128.22   1
   4  -8  -3 3990.10  619.75   1
   4  -8  -4 1522.78  319.58   1
   4  -8  -4 1700.19  225.85   1
  -4  -8   4  911.32  227.92   1
   4  -8  -5  699.76   90.89   1
  -4  -8   5  333.18   92.92   1
   4  -8  -6   71.32   92.90   1
   4  -8  -6   20.12   35.18   1
   4  -8  -7  515.99   90.39   1
   4  -8  -8 2372.15  578.42   1
   4  -8  -8 2636.40  403.31   1
   4  -8  -9  -90.56  420.66   1
   4  -8  -9 2219.45  282.58   1
   4  -8 -10   86.13  183.29   1
   4  -8 -10   12.94   51.88   1
   4  -8 -11   92.81  190.22   1
   4  -8 -11   58.38   53.97   1
   4  -8 -12   94.44  144.09   1
   4  -8 -12  -21.55   54.69   1
   4  -8 -14  -75.12  199.21   1
   4  -8 -14   81.29   58.86   1
   4  -8 -15   46.01   60.09   1
   4  -9  -1  551.93  261.81   1
  -4  -9   1 1500.61  187.98   1
   4  -9  -2  106.16   98.43   1
  -4  -9   2  223.18   49.86   1
   4  -9  -3   14.21   95.27   1
   4  -9  -3  -38.92   63.44   1
   4  -9  -4  -49.64  108.08   1
  -4  -9   4   43.60   38.65   1
   4  -9  -5   -4.87   55.82   1
   4  -9  -6  819.69  163.81   1
   4  -9  -6  -32.23   61.20   1
   4  -9  -7  125.21  163.22   1
   4  -9  -7  -25.27   52.79   1
   4  -9  -8  -14.25  134.53   1
   4  -9  -8   21.89   53.74   1
   4  -9  -9   14.41  164.30   1
   4  -9  -9  -29.10   56.63   1
   4  -9 -10    6.75  184.26   1
   4  -9 -10   24.05   60.19   1
   4  -9 -11   13.43   62.22   1
   4  -9 -12   -0.00   64.36   1
  -3   0   1 3658.02  777.32   1
  -3   0   1 3688.57  575.75   1
   3   0  -1 3840.66  775.81   1
  -3   0   2  -34.19   38.50   1
  -3   0   2   -3.09   15.26   1
   3   0  -2   -7.09   36.78   1
   3   0  -2    6.77   18.99   1
   3   0  -3 3361.52  541.27   1
  -3   0   3 3731.34  749.30   1
  -3   0   3 3734.83  545.98   1
   3   0  -3 3212.73  745.88   1
  -3   0   4    3.98   72.94   1
  -3   0   4    7.75   14.81   1
   3   0  -4   33.51   61.67   1
   3   0  -4  -14.44   19.89   1
  -3   0   5 6573.18 1361.08   1
  -3   0   5 6676.01  994.38   1
   3   0  -5 5082.45 1344.74   1
   3   0  -5 6507.73  994.27   1
  -3   0   6   60.10   92.66   1
  -3   0   6    7.15   12.61   1
   3   0  -6  123.64   93.71   1
   3   0  -6  -17.88   17.22   1
  -3   0   740973.50 8226.16   1
  -3   0   739866.57 6175.01   1
   3   0  -740422.37 8222.97   1
   3   0  -739856.43 6174.98   1
  -3   0   8   12.41   67.75   1
  -3   0   8   14.15   18.82   1
   3   0  -8   11.75  106.35   1
   3   0  -8    6.65   19.75   1
   3   0  -9  730.27  123.84   1
  -3   0   9  723.53  111.47   1
   3   0  -9  683.07  111.13   1
   3   0 -10   26.04  122.99   1
   3   0 -10    9.75   20.49   1
   3   0 -11 4683.30  584.67   1
   3   0 -11 4405.75  686.52   1
   3   0 -12  -37.39  138.28   1
   3   0 -12   37.67   23.84   1
   3   0 -13 1876.69  371.47   1
   3   0 -13 1372.30  313.40   1
   3   0 -13 1479.98  228.12   1
   3   0 -14  -18.76  145.34   1
   3   0 -14  -58.20   50.32   1
   3   0 -14  -13.72   27.56   1
   3   0 -1529240.01 4108.38   1
   3   0 -1518448.26 3055.96   1
   3   0 -16    4.38  177.77   1
   3   0 -16   -7.62   38.94   1
   3   0 -17 5568.38 1104.56   1
   3   0 -17 4968.65  782.79   1
   3   0 -18   83.24  210.45   1
   3   0 -18   30.34   84.63   1
   3   0 -19  689.05  340.28   1
   3   0 -19 1067.30  189.04   1
   3   0 -20  -80.50  223.01   1
   3   0 -20  -16.69  108.54   1
   3   0 -21   87.53  212.87   1
  -3   1   1 5474.69  961.72   1
  -3   1   1 4559.50  711.70   1
   3  -1  -1 4489.13  954.99   1
   3  -1  -1 4928.13  711.80   1
   3   1  -1 4208.37  953.52   1
  -3  -1   1 4418.44  955.06   1
  -3   1   236124.76 8795.80   1
   3  -1  -251900.58 8794.74   1
  -3  -1   248340.52 8794.54   1
  -3  -1   239619.43 6618.18   1
   3   1  -3  809.39  151.32   1
  -3   1   3 1180.31  233.90   1
  -3   1   3  991.48  153.52   1
   3  -1  -3 1141.44  230.40   1
   3  -1  -3 1114.55  153.69   1
   3   1  -3 1100.92  224.42   1
  -3  -1   3  973.75  228.62   1
  -3  -1   3  868.48  152.61   1
  -3   1   4 4704.76 1121.93   1
  -3   1   4 5534.95  819.32   1
   3  -1  -4 4711.71 1111.80   1
   3  -1  -4 4888.09  819.21   1
   3   1  -4 4381.85 1111.53   1
   3   1  -4 5235.58  819.07   1
  -3  -1   4 5565.20 1120.14   1
  -3  -1   4 6003.10  819.26   1
  -3   1   5 8930.39 2159.00   1
  -3   1   5 9677.45 1598.00   1
   3  -1  -512211.10 2145.62   1
   3  -1  -511365.07 1598.24   1
   3   1  -5 8455.06 2145.28   1
   3   1  -510472.21 1597.95   1
  -3  -1   5 9987.61 1597.85   1
  -3   1   6  124.31  110.14   1
  -3   1   6  104.91   27.24   1
   3  -1  -6  102.43   92.22   1
   3  -1  -6  126.57   28.68   1
   3   1  -6  100.06   94.22   1
   3   1  -6  147.68   25.07   1
  -3  -1   6  107.74   86.27   1
  -3  -1   6   79.45   25.89   1
  -3   1   7   33.78   93.27   1
  -3   1   7   70.71   22.48   1
   3  -1  -7  108.27  108.39   1
   3  -1  -7   78.43   26.26   1
   3   1  -7   45.02  100.24   1
   3   1  -7   69.04   22.47   1
  -3  -1   7  164.02   88.81   1
  -3  -1   7   52.84   19.03   1
  -3   1   814960.17 3419.10   1
  -3   1   818721.24 2548.19   1
   3  -1  -816340.18 3416.81   1
   3  -1  -816945.58 2547.95   1
   3   1  -817326.30 3416.23   1
   3   1  -815293.35 2547.51   1
  -3  -1   815045.01 2547.51   1
  -3   1   9   47.70  110.74   1
   3  -1  -9   18.58  120.88   1
   3  -1  -9   77.68   29.23   1
   3   1  -9  166.09  114.11   1
   3   1  -9   87.79   21.84   1
  -3  -1   9   94.23   26.06   1
   3  -1 -1011583.49 1716.20   1
   3  -1 -10 8335.16 1260.48   1
   3   1 -10 9377.14 1720.03   1
   3   1 -10 7024.85 1259.85   1
  -3  -1  10 8386.46 1260.20   1
   3  -1 -11 3346.31  571.19   1
   3  -1 -11 2499.52  389.93   1
   3   1 -11 2129.45  569.73   1
   3   1 -11 2448.85  389.23   1
   3  -1 -12  109.23  146.50   1
   3  -1 -12  222.94   38.65   1
   3   1 -12  225.24  150.15   1
   3   1 -12   94.83   51.20   1
   3   1 -12  134.13   31.79   1
   3  -1 -13 6517.33  803.86   1
   3  -1 -13 3941.02  559.58   1
   3   1 -13 4557.68  801.13   1
   3   1 -13 3100.22  751.46   1
   3   1 -13 3153.52  558.47   1
   3  -1 -14  975.41  157.40   1
   3  -1 -14  910.32  132.14   1
   3   1 -14 1204.50  263.62   1
   3   1 -14  727.59  188.99   1
   3   1 -14  717.49  129.81   1
   3  -1 -15  147.49  213.00   1
   3  -1 -15  521.87   76.13   1
   3   1 -15  472.75  207.80   1
   3   1 -15  317.51   69.97   1
   3  -1 -16 1148.09  308.85   1
   3  -1 -16  958.04  156.95   1
   3   1 -16 1070.57  302.74   1
   3   1 -16  948.02  160.18   1
   3  -1 -17   18.76   34.90   1
   3  -1 -17   42.01  202.44   1
   3   1 -17  147.16  193.39   1
   3   1 -17   66.49  104.16   1
   3  -1 -18  190.78  161.56   1
   3  -1 -18   82.65   49.22   1
   3   1 -18  181.61  216.29   1
   3   1 -18  164.89   90.80   1
   3  -1 -19  -69.40  211.67   1
   3  -1 -19    6.65   75.87   1
   3   1 -19   19.97  227.64   1
   3   1 -19   87.58   91.09   1
   3  -1 -20  174.98  226.01   1
   3  -1 -20  271.16  105.60   1
   3   1 -20  142.96  246.52   1
   3   1 -20  228.09  107.77   1
   3  -1 -21 -132.45  204.47   1
   3   1 -21  191.14  232.06   1
  -3   2   1 9401.94 1892.15   1
  -3   2   1 9081.71 1411.00   1
   3  -2  -1 8387.54 1882.30   1
   3  -2  -1 9863.74 1411.04   1
  -3  -2   1 9018.24 1882.02   1
  -3   2   2 4315.67  943.63   1
   3  -2  -2 5780.49  940.63   1
   3  -2  -2 4600.49  694.26   1
   3   2  -2 3913.20  930.13   1
  -3   2   3  834.04  252.13   1
  -3   2   3  991.74  168.21   1
   3  -2  -3 1012.20  247.21   1
   3  -2  -3 1201.81  168.69   1
   3   2  -3 1384.30  241.87   1
  -3  -2   3 1081.76  257.32   1
  -3  -2   3 1049.92  168.26   1
  -3   2   4 2177.85  503.88   1
  -3   2   4 2150.82  349.84   1
   3  -2  -4 2417.71  489.62   1
   3  -2  -4 2327.57  350.10   1
  -3  -2   4 2268.81  349.59   1
  -3   2   523346.37 5152.95   1
  -3   2   526430.89 3855.56   1
   3  -2  -525559.43 5138.55   1
   3  -2  -525892.95 3855.56   1
   3   2  -530100.58 5137.69   1
   3   2  -522362.73 3854.98   1
  -3  -2   523748.13 5147.22   1
  -3  -2   523546.24 3855.03   1
   3  -2  -6  718.24  118.55   1
  -3   2   6  790.00  221.24   1
  -3   2   6  802.21  124.53   1
   3  -2  -6  869.77  125.56   1
   3   2  -6  988.72  206.78   1
   3   2  -6  696.89  123.29   1
  -3  -2   6  782.18  123.15   1
  -3   2   7   47.65   90.94   1
  -3   2   7   27.82   21.74   1
   3  -2  -7   44.38   90.67   1
   3  -2  -7   26.46   24.65   1
   3   2  -7   46.90   99.11   1
   3   2  -7   39.02   15.14   1
  -3   2   8 4415.32 1007.90   1
   3  -2  -8 5305.48 1004.84   1
   3  -2  -8 5263.54  727.27   1
   3   2  -8 4546.13 1002.70   1
   3   2  -8 4353.38  726.30   1
  -3  -2   8 4461.88  726.24   1
  -3   2   9  139.11  126.14   1
   3  -2  -9  125.27  139.74   1
   3  -2  -9  300.00   41.79   1
   3   2  -9  259.46  143.05   1
   3   2  -9  197.84   38.65   1
  -3  -2   9  190.53   38.01   1
   3  -2 -10   34.39   20.75   1
   3  -2 -10  -66.84  132.69   1
   3   2 -10   95.47  116.57   1
   3   2 -10   49.21   28.88   1
   3   2 -10   35.43   20.88   1
  -3  -2  10   41.77   20.63   1
   3  -2 -11  224.41  158.17   1
   3  -2 -11  251.92   47.08   1
   3   2 -11  222.26  169.28   1
   3   2 -11  219.76   64.18   1
   3   2 -11  245.28   46.31   1
   3  -2 -12  511.34  197.72   1
   3  -2 -12  508.86   83.11   1
   3   2 -12  531.26  191.58   1
   3   2 -12  459.86  114.37   1
   3   2 -12  474.77   79.97   1
   3  -2 -1313709.69 2459.38   1
   3  -2 -1311784.19 1817.23   1
   3   2 -1314853.38 2464.18   1
   3   2 -1311038.72 2420.38   1
   3   2 -1311699.45 1817.14   1
   3  -2 -14 1130.29  264.47   1
   3  -2 -14  654.92  119.05   1
   3   2 -14  819.08  244.31   1
   3   2 -14  752.71  123.21   1
   3  -2 -15 1068.41  203.59   1
   3  -2 -15 1173.41  187.68   1
   3   2 -15  909.38  324.86   1
   3   2 -15 1234.19  193.64   1
   3  -2 -16 1641.42  421.87   1
   3  -2 -16 1545.78  248.76   1
   3   2 -16 1755.76  417.69   1
   3   2 -16 1573.68  255.02   1
   3  -2 -17 3702.71  710.88   1
   3  -2 -17 3196.63  474.39   1
   3   2 -17 2267.24  700.33   1
   3   2 -17 2872.13  481.76   1
   3  -2 -18  326.05  214.13   1
   3  -2 -18  156.93   50.22   1
   3   2 -18  170.30  281.80   1
   3   2 -18   94.52   78.37   1
   3  -2 -19  111.57  203.86   1
   3  -2 -19  131.64   52.03   1
   3   2 -19   50.02  314.10   1
   3   2 -19  128.76   81.79   1
   3  -2 -20  -17.61  193.11   1
   3  -2 -20   61.10   81.54   1
   3   2 -20  105.95  309.24   1
   3  -2 -21  111.25  199.61   1
  -3   3   1  214.56   83.72   1
  -3   3   1  251.15   41.24   1
   3  -3  -1  216.07   68.16   1
   3  -3  -1  303.38   41.70   1
   3   3  -1  246.45   60.94   1
  -3  -3   1  308.15   66.54   1
  -3   3   233111.01 6678.73   1
  -3   3   231728.42 5016.81   1
   3  -3  -233197.71 6668.03   1
   3  -3  -232788.89 5016.84   1
  -3   3   3 4329.00  743.79   1
  -3   3   3 3529.94  537.47   1
   3  -3  -3 3681.13  734.48   1
   3  -3  -3 3608.55  537.60   1
  -3  -3   3 2947.49  537.06   1
  -3   3   4  475.01  158.13   1
  -3   3   4  578.78   84.88   1
   3  -3  -4  567.44  143.22   1
   3  -3  -4  498.35   85.23   1
   3   3  -4  510.98  131.40   1
  -3   3   5   44.39   92.49   1
   3  -3  -5   52.11   64.48   1
   3  -3  -5    6.72   21.50   1
  -3  -3   5    1.93   14.18   1
  -3   3   619371.42 3790.18   1
   3  -3  -620828.95 3776.22   1
   3  -3  -621223.28 2825.80   1
   3   3  -616457.47 3753.76   1
  -3  -3   617386.26 2824.70   1
  -3   3   7 2098.20  590.21   1
   3  -3  -7 2806.77  574.82   1
   3  -3  -7 2598.36  409.31   1
   3   3  -7 2364.73  581.87   1
  -3  -3   7 2745.97  408.35   1
  -3   3   8  101.02   93.02   1
   3  -3  -8  -44.49   86.66   1
   3  -3  -8   22.91   22.44   1
   3   3  -8   43.18   97.31   1
   3   3  -8   32.79   23.21   1
  -3  -3   8   10.57   13.89   1
  -3   3   9  187.01  126.94   1
   3  -3  -9  142.22  116.60   1
   3  -3  -9  183.11   37.15   1
   3   3  -9  256.14  126.77   1
   3   3  -9  197.73   53.03   1
   3   3  -9  157.91   36.24   1
  -3  -3   9  189.05   36.30   1
   3  -3 -10  280.57  129.88   1
   3  -3 -10  143.38   36.68   1
   3   3 -10  113.41  140.93   1
   3   3 -10  193.33   55.84   1
  -3  -3  10  178.45   36.30   1
   3  -3 -11 3476.27  444.56   1
   3  -3 -11 2820.99  643.73   1
   3   3 -11 3341.46  644.24   1
   3   3 -11 2865.24  601.96   1
   3   3 -11 2057.32  445.78   1
   3  -3 -12  495.49  182.44   1
   3  -3 -12  389.01   68.99   1
   3   3 -12  662.22  179.35   1
   3   3 -12  372.64  102.98   1
   3   3 -12  466.02   78.84   1
   3  -3 -13  804.62  124.92   1
   3  -3 -13  943.48  248.32   1
   3   3 -13  670.31  241.83   1
   3   3 -13  590.60  175.57   1
   3   3 -13  964.86  131.09   1
   3  -3 -14  139.36  177.05   1
   3  -3 -14   10.95   39.09   1
   3   3 -14  -23.56  152.07   1
   3   3 -14   33.00   62.65   1
   3  -3 -15  -36.32  181.36   1
   3  -3 -15   27.44   39.76   1
   3   3 -15   84.29  224.63   1
   3   3 -15  -12.92   71.60   1
   3  -3 -16 1531.82  322.23   1
   3  -3 -16 1106.93  169.79   1
   3   3 -16 1074.76  355.39   1
   3   3 -16  835.78  185.91   1
   3  -3 -17  485.61  207.75   1
   3  -3 -17  335.36   64.53   1
   3   3 -17  379.74  290.45   1
   3   3 -17  159.92  110.99   1
   3  -3 -18  379.76  205.90   1
   3  -3 -18  348.89   65.14   1
   3   3 -18  263.59  327.52   1
   3   3 -18  187.36  114.89   1
   3  -3 -19   79.91  181.94   1
   3  -3 -19   -0.89   45.89   1
   3   3 -19   89.96  321.17   1
   3  -3 -20  -33.83  114.54   1
   3  -3 -20  101.43   73.81   1
  -3   4   1 2695.51  640.16   1
   3  -4  -1 3058.45  627.04   1
   3  -4  -1 3022.03  462.38   1
  -3   4   213065.82 2606.21   1
   3  -4  -212477.38 1944.13   1
  -3   4   311340.81 2519.60   1
   3  -4  -312007.69 2502.60   1
   3  -4  -312222.22 1870.30   1
  -3   4   4 1672.39  318.41   1
   3  -4  -4 1528.71  295.54   1
  -3  -4   4 1181.46  202.07   1
  -3   4   5 3310.93  737.49   1
   3  -4  -5 3246.27  715.08   1
   3  -4  -5 3678.08  520.46   1
  -3  -4   5 3124.16  519.32   1
  -3   4   6 3318.37  711.30   1
   3  -4  -6 3744.12  686.84   1
   3  -4  -6 3697.75  496.70   1
   3   4  -6 3256.67  665.44   1
  -3  -4   6 2573.78  494.98   1
  -3   4   7  327.48  192.38   1
   3  -4  -7  774.59  179.49   1
   3  -4  -7  732.12  104.38   1
   3   4  -7  654.26  167.28   1
   3   4  -7  715.32  145.93   1
  -3  -4   7  537.90  101.91   1
  -3   4   8  855.05  238.44   1
   3  -4  -8  968.02  221.73   1
   3  -4  -8  835.75  133.78   1
   3   4  -8  982.25  219.06   1
   3   4  -8  977.23  186.38   1
  -3  -4   8  714.40  131.70   1
  -3   4   9  507.42  215.00   1
   3  -4  -9  965.23  190.52   1
   3  -4  -9  642.22  106.01   1
   3   4  -9  732.13  200.45   1
   3   4  -9  814.13  150.85   1
  -3  -4   9  511.29  103.46   1
   3  -4 -10  -44.33  102.99   1
   3  -4 -10   34.73   24.66   1
   3   4 -10   91.29  165.72   1
   3   4 -10   23.27   43.91   1
  -3  -4  10   20.47   24.94   1
   3  -4 -11  691.16  221.40   1
   3  -4 -11  815.98  127.79   1
   3   4 -11  807.67  180.68   1
   3   4 -11  792.41  130.29   1
   3  -4 -12 2765.31  620.27   1
   3  -4 -12 3060.17  435.44   1
   3   4 -12 1998.65  651.48   1
   3   4 -12 2603.04  588.74   1
   3   4 -12 2840.28  436.32   1
   3  -4 -13 2243.33  388.45   1
   3  -4 -13 1842.97  246.73   1
   3   4 -13 1262.39  339.64   1
   3   4 -13 1307.09  247.63   1
   3  -4 -14 1358.27  298.07   1
   3  -4 -14 1140.73  171.93   1
   3   4 -14  856.94  178.09   1
   3  -4 -15 4026.28  612.97   1
   3  -4 -15 5389.41  876.20   1
   3   4 -15 6090.67  915.01   1
   3   4 -15 3075.23  623.10   1
   3  -4 -16 1509.56  237.05   1
   3  -4 -16 1953.62  245.10   1
   3   4 -16 1539.76  464.58   1
   3   4 -16  766.84  256.08   1
   3  -4 -17   -6.04  178.48   1
   3  -4 -17   98.76   46.08   1
   3   4 -17  394.93  380.36   1
   3   4 -17   61.90  118.68   1
   3  -4 -18   62.25  188.32   1
   3  -4 -18  171.99   51.05   1
   3   4 -18   20.88  315.47   1
   3  -4 -19  226.98  204.46   1
   3  -4 -19  206.95   76.63   1
   3  -4 -20   96.17  205.50   1
  -3   5   1   88.02   79.09   1
   3  -5  -1   45.56   31.63   1
   3  -5  -1   45.80   14.60   1
  -3   5   2 1619.12  391.35   1
   3  -5  -2 1705.02  360.70   1
  -3   5   3 2474.60  557.14   1
   3  -5  -3 2390.04  529.52   1
   3  -5  -3 2536.63  386.35   1
  -3   5   4   -4.91   95.96   1
   3  -5  -4   62.33   63.18   1
   3  -5  -4   50.78   23.16   1
  -3  -5   4   61.30   20.61   1
  -3   5   5 1181.01  474.39   1
   3  -5  -5 2579.82  446.75   1
   3  -5  -5 1976.22  315.63   1
  -3  -5   5 2014.93  314.67   1
  -3   5   6   -9.02  120.80   1
   3  -5  -6   16.41   75.83   1
   3  -5  -6  111.14   29.01   1
  -3  -5   6   86.79   20.27   1
  -3   5   7 1368.09  420.36   1
   3  -5  -7 1517.25  403.99   1
   3  -5  -7 2083.31  279.37   1
  -3  -5   7 1639.25  277.01   1
  -3   5   8   56.18  119.77   1
   3  -5  -8   -1.02   88.09   1
   3  -5  -8   71.46   25.14   1
   3   5  -8   44.02   35.10   1
   3  -5  -9   14.20   20.75   1
   3  -5  -9   55.80  114.71   1
   3   5  -9   64.27  104.33   1
   3   5  -9  -14.11   36.64   1
  -3  -5   9    8.57   13.08   1
   3  -5 -10  629.56   89.50   1
   3   5 -10  446.98  126.76   1
   3  -5 -11  901.96  217.33   1
   3  -5 -11  820.55  116.26   1
   3   5 -11  514.04  235.37   1
   3   5 -11  618.64  167.50   1
   3  -5 -12  499.90  202.29   1
   3  -5 -12  824.54  108.38   1
   3   5 -12  427.32  152.61   1
   3  -5 -13   22.30  148.30   1
   3  -5 -13   24.08   42.06   1
   3   5 -13   44.18  217.51   1
   3  -5 -14    4.16   34.27   1
   3  -5 -14   56.81  155.90   1
   3   5 -14   44.54  200.43   1
   3  -5 -15   88.16  164.16   1
   3  -5 -15   35.12   42.98   1
   3   5 -15   28.58  267.27   1
   3  -5 -16   19.34  172.98   1
   3  -5 -16    4.98   42.55   1
   3   5 -16  117.17  330.90   1
   3  -5 -17  328.09  213.43   1
   3  -5 -17  347.52   69.00   1
   3   5 -17  178.36  364.95   1
   3  -5 -18   15.11   34.97   1
   3  -5 -18   95.06  200.29   1
   3  -5 -19   43.46  211.62   1
   3  -5 -19    4.63   69.18   1
   3  -6  -1  159.62   68.01   1
   3  -6  -1  162.11   32.39   1
  -3   6   2  112.80  159.80   1
   3  -6  -2  296.10   89.96   1
   3  -6  -2  273.88   48.42   1
  -3   6   3   86.68  141.78   1
   3  -6  -3   66.76   45.31   1
   3  -6  -3   67.99   24.84   1
  -3  -6   3   93.86   27.25   1
  -3   6   4 1225.27  330.78   1
   3  -6  -4 1002.20  249.00   1
   3  -6  -4 1119.13  171.73   1
  -3   6   5 3873.93 1324.29   1
   3  -6  -5 5532.66 1300.86   1
   3  -6  -5 6485.68  961.06   1
  -3  -6   5 6347.16  959.92   1
  -3   6   6  978.52  304.60   1
   3  -6  -6  815.66  238.67   1
   3  -6  -6 1128.65  159.33   1
  -3  -6   6  926.48  155.46   1
  -3   6   7   58.84  206.88   1
   3  -6  -7   38.07   96.74   1
   3  -6  -7   55.25   29.71   1
   3  -6  -812120.57 2242.23   1
   3  -6  -810432.63 1667.61   1
   3  -6  -9  825.72  249.89   1
   3  -6  -9 1025.32  156.61   1
   3  -6 -10 2647.85  720.61   1
   3  -6 -10 4018.92  518.11   1
   3   6 -10 2521.42  697.52   1
   3  -6 -11  345.11  146.98   1
   3  -6 -11  420.07   67.25   1
   3   6 -11  188.15   96.99   1
   3  -6 -12 1306.05  399.37   1
   3  -6 -12 1701.27  254.30   1
   3   6 -12 1379.31  402.99   1
   3  -6 -13   14.09   35.47   1
   3  -6 -13  118.78  175.62   1
   3   6 -13   -8.82  237.49   1
   3  -6 -14   39.75   35.73   1
   3  -6 -14  180.48  200.78   1
   3   6 -14   40.41  248.78   1
   3  -6 -15  124.65  178.15   1
   3  -6 -15  104.41   45.30   1
   3   6 -15  -34.04  291.90   1
   3  -6 -16  -49.83  225.83   1
   3  -6 -16  595.16   93.84   1
   3  -6 -17   33.13  197.84   1
   3  -6 -17  146.62   67.07   1
   3  -6 -18 1518.05  248.31   1
  -3   7   1  660.55  248.47   1
   3  -7  -1  693.49  167.11   1
   3  -7  -1  725.10  113.09   1
  -3   7   2  120.49  178.22   1
   3  -7  -2  392.94   95.81   1
   3  -7  -2  232.47   52.34   1
  -3   7   3  875.85  374.90   1
   3  -7  -3 1428.33  314.16   1
   3  -7  -3 1452.11  221.20   1
   3  -7  -4  431.20  125.28   1
   3  -7  -4  401.21   71.63   1
   3  -7  -5  311.53  136.42   1
   3  -7  -5  418.74   62.73   1
  -3  -7   5  322.47   61.77   1
   3  -7  -6 6179.25  925.23   1
   3  -7  -6 3841.87  669.20   1
   3  -7  -7  438.45  189.16   1
   3  -7  -7  489.60   81.62   1
   3  -7  -8 1400.91  340.09   1
   3  -7  -8 1343.25  213.86   1
   3  -7  -9  337.74  192.01   1
   3  -7  -9  382.97   72.11   1
   3  -7 -10 1096.95  375.12   1
   3  -7 -10 1490.01  225.88   1
   3  -7 -11   75.83  128.31   1
   3  -7 -11   -4.34   41.70   1
   3  -7 -12   92.56  138.70   1
   3  -7 -12   18.81   42.28   1
   3  -7 -13   70.88  149.71   1
   3  -7 -13   76.54   45.62   1
   3  -7 -14   15.41  162.02   1
   3  -7 -14   44.84   45.83   1
   3  -7 -15   50.78   37.76   1
   3  -7 -15  -43.48  175.06   1
   3  -7 -16  106.43  187.72   1
   3  -7 -16   56.46   66.16   1
  -3   8   1  785.36  355.99   1
   3  -8  -1 1129.91  286.29   1
   3  -8  -1 1573.53  207.43   1
   3  -8  -2 3190.24  776.66   1
   3  -8  -2 4199.55  574.92   1
  -3  -8   2 3506.39  575.02   1
  -3   8   3  777.11  297.12   1
   3  -8  -3  798.92  191.98   1
   3  -8  -3  839.88  127.27   1
  -3  -8   3  708.24  124.29   1
   3  -8  -4  326.53  156.63   1
   3  -8  -4  699.60   90.17   1
  -3  -8   4  440.11   92.23   1
   3  -8  -5  731.40  192.96   1
   3  -8  -6  389.26  149.63   1
   3  -8  -6  284.60   59.57   1
   3  -8  -7 3683.24  572.46   1
   3  -8  -8  474.60  209.54   1
   3  -8  -8  409.13   79.48   1
   3  -8  -9    3.85   43.39   1
   3  -8 -10  -32.41  180.74   1
   3  -8 -10  157.21   50.45   1
   3  -8 -11  -11.16  185.18   1
   3  -8 -11  623.38   96.21   1
   3  -8 -12   -4.12  176.89   1
   3  -8 -12   26.10   46.71   1
   3  -8 -13   34.22  155.45   1
   3  -8 -13  -15.61   48.38   1
   3  -8 -14   54.24   53.61   1
   3  -8 -15  -11.58   57.41   1
  -3  -9   1  151.49   46.92   1
   3  -9  -2   65.81   54.90   1
  -3  -9   2   99.64   47.90   1
   3  -9  -3   26.27   75.92   1
   3  -9  -3   35.64   49.32   1
  -3  -9   3  -19.56   36.74   1
   3  -9  -4  792.85  135.62   1
   3  -9  -5  998.91  147.18   1
   3  -9  -5   42.21   77.77   1
   3  -9  -6 3045.82  268.61   1
   3  -9  -6  -38.99  146.93   1
   3  -9  -7   23.49   65.65   1
   3  -9  -8   24.92  137.37   1
   3  -9  -8   -3.84   67.10   1
   3  -9  -9  120.94  178.62   1
   3  -9  -9   48.45   56.82   1
   3  -9 -10 -103.02  170.57   1
   3  -9 -10   33.47   69.83   1
   3  -9 -11    9.42   71.55   1
   3  -9 -12  -11.53   61.72   1
  -2   0   1    3.28    9.35   1
  -2   0   1   28.76   29.04   1
   2   0  -1   23.26   23.40   1
   2   0  -1    0.13   10.74   1
  -2   0   2 1303.03  277.07   1
  -2   0   2 1141.69  190.21   1
   2   0  -2 1412.62  274.33   1
   2   0  -2 1254.98  190.42   1
  -2   0   3   47.56   64.80   1
  -2   0   3   -9.25   12.85   1
   2   0  -3  -24.42   55.06   1
   2   0  -3    5.51   13.74   1
  -2   0   423054.91 4770.73   1
  -2   0   422572.89 3570.52   1
   2   0  -426249.00 4768.04   1
  -2   0   5  -32.01   80.31   1
  -2   0   5   -0.37   13.27   1
   2   0  -5  -24.29   93.17   1
   2   0  -5   18.50   19.66   1
  -2   0   6 4527.25  944.95   1
  -2   0   6 4334.12  681.94   1
   2   0  -6 5133.80  951.98   1
   2   0  -6 4402.65  682.11   1
  -2   0   7   21.72   19.77   1
   2   0  -7  -10.24   86.72   1
   2   0  -7    2.53   23.00   1
   2   0  -8   17.80  121.98   1
   2   0  -8   59.72   25.18   1
   2   0  -9   54.54   79.62   1
   2   0  -9   16.22   25.01   1
   2   0 -10 1048.16  298.23   1
   2   0 -10 1111.03  173.25   1
   2   0 -11   99.66  145.87   1
   2   0 -11   27.44   29.80   1
   2   0 -11   15.22   26.83   1
   2   0 -12 6954.19 1712.49   1
   2   0 -12 8134.18 1668.98   1
   2   0 -12 8162.57 1251.14   1
   2   0 -13   -2.52  165.32   1
   2   0 -13   -8.50   50.02   1
   2   0 -13   28.51   29.17   1
   2   0 -1412294.01 2786.65   1
   2   0 -1413405.56 2058.13   1
   2   0 -15   -4.04  141.93   1
   2   0 -15   14.79   30.57   1
   2   0 -16  306.61  214.22   1
   2   0 -16  252.35   57.00   1
   2   0 -17   45.66  111.27   1
   2   0 -17  -53.26   54.72   1
   2   0 -18  424.38  235.99   1
   2   0 -18  371.79   85.35   1
   2   0 -19   45.60  209.33   1
   2   0 -19  -25.37   94.74   1
   2   0 -20  225.55  262.07   1
   2   0 -20  341.07  120.09   1
  -2   1   1 9221.61 1629.46   1
  -2   1   1 7691.28 1213.99   1
   2  -1  -1 8471.22 1624.70   1
   2  -1  -1 8600.54 1214.10   1
   2   1  -1 6439.88 1620.17   1
  -2  -1   1 7422.95 1623.91   1
  -2   1   2 2165.14  394.25   1
  -2   1   2 1944.94  277.48   1
   2  -1  -2 1440.76  389.87   1
   2  -1  -2 1824.08  277.36   1
  -2  -1   2 1662.02  277.35   1
  -2   1   316497.10 2965.71   1
  -2   1   313721.43 2210.47   1
   2  -1  -312051.13 2955.41   1
   2  -1  -316768.73 2210.71   1
   2   1  -311441.87 2954.59   1
   2   1  -314759.13 2210.27   1
  -2  -1   315645.65 2969.27   1
  -2  -1   312774.94 2210.26   1
   2  -1  -420017.91 2815.24   1
  -2   1   422062.67 3805.14   1
  -2   1   418815.03 2838.81   1
   2  -1  -420167.75 3796.96   1
   2   1  -425043.35 3797.91   1
   2   1  -415675.49 2838.48   1
  -2  -1   412729.17 3799.84   1
  -2  -1   418472.59 2838.53   1
  -2   1   5 1999.04  494.01   1
  -2   1   5 2302.89  338.31   1
   2  -1  -5 1791.93  489.12   1
   2  -1  -5 2315.09  338.45   1
   2   1  -5 2585.99  495.54   1
   2   1  -5 2131.75  337.85   1
  -2  -1   5 2202.13  489.27   1
  -2  -1   5 2014.89  337.76   1
  -2   1   6 1671.13  425.09   1
  -2   1   6 1963.69  288.98   1
   2  -1  -6 2316.57  429.80   1
   2  -1  -6 1740.63  288.42   1
   2   1  -6 1487.65  430.27   1
   2   1  -6 1909.45  288.26   1
  -2  -1   6 1841.47  288.18   1
  -2   1   7 7184.68 1560.18   1
   2  -1  -7 6992.06 1558.93   1
   2  -1  -7 8383.87 1142.87   1
   2   1  -7 7835.41 1558.01   1
   2   1  -7 6728.34 1142.25   1
  -2  -1   7 7046.37 1142.29   1
   2  -1  -8 1018.39  263.92   1
   2  -1  -8  910.78  146.46   1
   2   1  -8  991.54  252.86   1
   2   1  -8  958.23  146.20   1
  -2  -1   8  931.25  146.35   1
   2  -1  -9   54.83   18.31   1
   2  -1  -9   42.12  136.10   1
   2   1  -9  -44.91  114.24   1
   2   1  -9   26.03   18.24   1
   2  -1 -1011927.66 2264.07   1
   2  -1 -1010543.46 1668.30   1
   2   1 -1012383.92 2258.77   1
   2   1 -1011018.46 2221.11   1
   2   1 -1010483.38 1668.06   1
   2  -1 -11  262.62  157.84   1
   2  -1 -11  116.61   27.77   1
   2   1 -11   91.06  137.85   1
   2   1 -11   94.13   38.85   1
   2   1 -11   69.95   25.52   1
   2  -1 -12  792.05  251.54   1
   2  -1 -12  617.44  167.28   1
   2  -1 -12  881.60  120.22   1
   2   1 -12  553.59  242.54   1
   2   1 -12  715.77  167.74   1
   2   1 -12  800.44  119.03   1
   2  -1 -13 5092.06 1020.58   1
   2  -1 -13 3865.92  969.08   1
   2  -1 -13 5443.17  723.59   1
   2   1 -13 4162.88 1018.21   1
   2   1 -13 4820.12  969.97   1
   2   1 -13 4525.86  722.50   1
   2  -1 -14 1371.01  317.61   1
   2  -1 -14 1121.38  176.03   1
   2   1 -14 1026.69  325.88   1
   2   1 -14 1067.06  174.64   1
   2  -1 -15 5125.97  878.72   1
   2  -1 -15 4028.56  609.76   1
   2   1 -15 4342.26  887.08   1
   2   1 -15 3612.22  609.70   1
   2  -1 -16 3205.02  390.62   1
   2  -1 -16 2934.48  429.57   1
   2   1 -16 2189.04  647.76   1
   2   1 -16 2549.99  430.15   1
   2  -1 -17   95.85  191.36   1
   2  -1 -17   29.37   41.73   1
   2   1 -17   13.58   81.75   1
   2  -1 -18   86.93  209.73   1
   2  -1 -18   -9.24   55.61   1
   2   1 -18  139.57  147.76   1
   2   1 -18   63.82   91.90   1
   2  -1 -19  103.85  223.00   1
   2  -1 -19   42.82   61.45   1
   2   1 -19   59.43  224.52   1
   2   1 -19   45.36  106.85   1
   2  -1 -20   15.54  234.28   1
   2  -1 -20   35.24   83.48   1
   2   1 -20   32.33  244.08   1
  -2   2   2 3782.40  798.77   1
  -2   2   2 3676.37  582.65   1
   2  -2  -2 3630.29  793.85   1
   2  -2  -2 3910.34  582.77   1
   2   2  -2 3717.74  783.37   1
  -2  -2   2 4289.70  809.44   1
  -2   2   310433.03 2486.52   1
  -2   2   312681.11 1849.78   1
   2  -2  -3 8132.34 2476.29   1
   2  -2  -312287.24 1849.73   1
   2   2  -314696.42 2477.38   1
  -2  -2   311423.41 2489.08   1
  -2  -2   311572.97 1849.30   1
  -2   2   4 9707.11 2180.41   1
  -2   2   410785.62 1612.89   1
   2  -2  -410908.61 2164.02   1
   2  -2  -410482.97 1612.86   1
   2   2  -410684.32 1612.32   1
  -2  -2   4 9782.53 1612.29   1
  -2   2   5 5196.35 1133.64   1
   2  -2  -5 4918.03 1124.34   1
   2  -2  -5 5443.73  821.29   1
   2   2  -5 5460.00 1131.96   1
   2   2  -5 5477.52  820.62   1
  -2  -2   5 5107.39  820.69   1
  -2   2   6 1280.73  325.29   1
   2  -2  -6 1413.62  328.61   1
   2  -2  -6 1372.85  211.36   1
   2   2  -6 1389.12  210.79   1
  -2  -2   6 1328.09  210.33   1
  -2   2   7  -28.42   91.80   1
   2  -2  -7    0.68  105.95   1
   2  -2  -7   14.58   17.89   1
   2   2  -7   -4.12   87.42   1
   2   2  -7   10.00   22.45   1
   2   2  -7   11.82   14.68   1
  -2  -2   7   -9.67   11.39   1
   2  -2  -8 2404.95  463.45   1
   2  -2  -8 2007.96  311.94   1
   2   2  -8 2044.78  461.87   1
   2   2  -8 2046.49  421.91   1
   2   2  -8 1959.00  311.29   1
  -2  -2   8 1960.26  311.13   1
   2  -2  -9  492.22   81.34   1
   2  -2  -9  784.03  185.69   1
   2   2  -9  401.86  176.91   1
   2   2  -9  550.37  117.36   1
   2   2  -9  478.80   82.12   1
   2  -2 -10 4033.47  657.24   1
   2  -2 -10 3948.91  927.52   1
   2   2 -10 4773.46  928.42   1
   2   2 -10 4488.49  887.96   1
   2   2 -10 4306.61  661.98   1
   2  -2 -11  637.72  224.53   1
   2  -2 -11  693.70  107.86   1
   2   2 -11  558.38  219.30   1
   2   2 -11  683.06  151.72   1
   2   2 -11  664.82  106.58   1
   2  -2 -12  182.96   38.66   1
   2  -2 -12  289.45  162.74   1
   2  -2 -12  180.30   39.20   1
   2   2 -12  208.36   58.74   1
   2   2 -12  200.38   36.79   1
   2  -2 -13 5216.71 1111.95   1
   2  -2 -13 4558.68 1068.14   1
   2  -2 -13 5494.36  797.57   1
   2   2 -13 5621.62 1119.60   1
   2   2 -13 5231.45 1068.22   1
   2   2 -13 5204.25  798.00   1
   2  -2 -14 3116.29  734.50   1
   2  -2 -14 3354.27  506.68   1
   2   2 -14 3230.33  744.22   1
   2   2 -14 3185.98  507.30   1
   2  -2 -15 3631.99  769.26   1
   2  -2 -15 3644.99  531.14   1
   2   2 -15 3805.75  787.18   1
   2   2 -15 3064.47  532.50   1
   2  -2 -16  153.62  200.96   1
   2  -2 -16  171.91   49.43   1
   2   2 -16    3.75  217.68   1
   2  -2 -17  155.53  203.70   1
   2  -2 -17   85.84   44.82   1
   2   2 -17   60.37  207.95   1
   2   2 -17   80.02   78.61   1
   2  -2 -18   66.39  229.13   1
   2  -2 -18  245.96   57.41   1
   2   2 -18  284.34  227.02   1
   2   2 -18  195.24   94.72   1
   2  -2 -19  380.97  263.94   1
   2  -2 -19  432.82   84.61   1
   2   2 -19  451.11  309.41   1
   2  -2 -20  102.38  231.04   1
   2  -2 -20  180.04   76.18   1
   2   2 -20    0.86  332.73   1
   2  -3  -1  941.73  219.86   1
   2  -3  -1 1032.42  154.94   1
  -2   3   2 3616.72  756.89   1
   2  -3  -2 3531.80  747.50   1
   2  -3  -2 3536.93  547.80   1
  -2   3   3  125.06   91.49   1
   2  -3  -3  151.64   69.24   1
   2  -3  -3  100.07   20.61   1
  -2  -3   3   86.08   19.32   1
  -2   3   4 8176.01 1561.61   1
   2  -3  -410200.84 1546.79   1
   2  -3  -4 7744.12 1145.24   1
   2   3  -4 6966.57 1526.45   1
  -2  -3   4 6806.45 1144.48   1
  -2   3   515702.34 3438.46   1
   2  -3  -519662.82 3421.31   1
   2  -3  -516278.61 2560.03   1
   2   3  -520058.00 3430.55   1
  -2  -3   515779.69 2559.23   1
  -2   3   6   23.26   96.33   1
   2  -3  -6   22.58   80.05   1
   2  -3  -6    1.26   18.33   1
   2   3  -6   -2.75   81.49   1
   2   3  -6    9.49   11.32   1
  -2  -3   6   12.90   10.51   1
  -2   3   7 3235.87  685.99   1
   2  -3  -7 4257.76  682.33   1
   2  -3  -7 3340.22  479.99   1
   2   3  -7 3382.73  683.31   1
   2   3  -7 3051.32  644.15   1
  -2  -3   7 2661.11  478.57   1
   2  -3  -8  281.10  134.39   1
   2  -3  -8  199.32   33.84   1
   2   3  -8   77.66  107.60   1
   2   3  -8  170.19   48.91   1
   2   3  -8  161.48   30.52   1
  -2  -3   8  148.85   28.38   1
   2  -3  -9  570.10  177.81   1
   2  -3  -9  487.04   75.18   1
   2   3  -9  424.23  177.46   1
   2   3  -9  495.75  107.98   1
   2   3  -9  360.05   73.25   1
   2  -3 -10 -104.34  137.18   1
   2  -3 -10   95.02   24.33   1
   2   3 -10  195.12  119.52   1
   2   3 -10   89.10   37.20   1
   2   3 -10   66.54   23.59   1
   2  -3 -11 2334.32  598.08   1
   2  -3 -11 2633.22  409.53   1
   2   3 -11 2523.92  553.69   1
   2   3 -11 2819.46  409.84   1
   2  -3 -12 4780.99 1401.84   1
   2  -3 -12 6686.05 1021.34   1
   2   3 -12 8089.26 1415.63   1
   2   3 -12 6655.90 1366.09   1
   2   3 -12 6526.01 1021.27   1
   2  -3 -13 1092.57  357.83   1
   2  -3 -13 1481.28  213.35   1
   2   3 -13 1554.57  368.15   1
   2   3 -13 1031.50  296.36   1
   2   3 -13 1521.26  216.75   1
   2  -3 -14  -56.13  178.75   1
   2  -3 -14    8.95   39.58   1
   2   3 -14  -82.88  174.40   1
   2   3 -14   40.57   53.87   1
   2  -3 -15   86.94  193.93   1
   2  -3 -15   57.65   43.39   1
   2   3 -15  -50.18  205.57   1
   2   3 -15   10.90   50.89   1
   2  -3 -16  605.77  315.39   1
   2  -3 -16 1127.92  158.80   1
   2   3 -16 1063.01  339.17   1
   2   3 -16  789.55  164.99   1
   2  -3 -17  492.11  249.13   1
   2  -3 -17  481.66   79.73   1
   2   3 -17  515.74  291.37   1
   2   3 -17  261.34  116.33   1
   2  -3 -18 1092.36  340.82   1
   2  -3 -18 1257.35  165.00   1
   2   3 -18  821.74  386.03   1
   2   3 -18  524.39  183.76   1
   2  -3 -19   71.87  214.13   1
   2  -3 -19  111.84   50.86   1
   2   3 -19  334.70  323.60   1
   2  -3 -20  164.97  234.90   1
   2  -3 -20  416.34   97.72   1
  -2   4   1 1196.40  249.32   1
   2  -4  -1 1030.58  231.18   1
  -2   4   2 5449.34 1116.26   1
   2  -4  -2 6404.19 1098.19   1
   2  -4  -2 4794.51  812.61   1
  -2   4   336662.34 7385.96   1
   2  -4  -338343.59 7362.90   1
   2  -4  -334103.79 5536.67   1
  -2  -4   337205.11 5536.27   1
  -2   4   4  521.83  148.24   1
   2  -4  -4  395.65   65.41   1
  -2  -4   4  415.73   64.14   1
  -2   4   5 3618.27  937.49   1
   2  -4  -5 5004.16  920.81   1
   2  -4  -5 4477.87  672.35   1
  -2  -4   5 4144.34  671.16   1
  -2   4   6  -21.40   89.82   1
   2  -4  -6   33.13   74.92   1
   2  -4  -6  -10.12   18.46   1
   2   4  -6   13.35   62.00   1
   2   4  -6    3.66   12.00   1
  -2  -4   6   18.10    9.98   1
  -2   4   7 4433.75 1044.08   1
   2  -4  -7 4209.54 1022.81   1
   2  -4  -7 4984.03  749.28   1
   2   4  -7 5146.74 1036.70   1
   2   4  -7 5651.35 1002.40   1
  -2  -4   7 4103.08  747.75   1
   2  -4  -8  710.43  200.04   1
   2  -4  -8  775.96  114.75   1
   2   4  -8  946.70  216.79   1
   2   4  -8  791.81  160.69   1
  -2  -4   8  588.90  112.16   1
   2  -4  -9   84.63  115.84   1
   2  -4  -9  116.03   28.29   1
   2   4  -9   40.37  131.92   1
   2   4  -9  141.11   48.23   1
   2  -4 -10  607.74  189.14   1
   2  -4 -10  478.60   83.66   1
   2   4 -10  501.00  188.89   1
   2   4 -10  551.51  123.54   1
   2  -4 -11 4223.13  709.79   1
   2  -4 -11 3049.51  490.38   1
   2   4 -11 4085.55  733.72   1
   2   4 -11 3048.55  660.98   1
   2  -4 -12  162.01   32.51   1
   2  -4 -12  253.92  125.71   1
   2   4 -12  145.69  198.02   1
   2   4 -12  135.15   70.16   1
   2   4 -12  154.31   54.24   1
   2  -4 -13 1822.62  241.77   1
   2  -4 -13 1493.29  236.35   1
   2   4 -13 1174.52  411.06   1
   2  -4 -14  224.98   45.51   1
   2  -4 -14  266.34  200.55   1
   2   4 -14  -34.34  279.09   1
   2   4 -14  163.12   68.00   1
   2  -4 -15  303.99  206.97   1
   2  -4 -15  240.02   55.18   1
   2   4 -15  225.94  255.98   1
   2   4 -15  151.01   81.49   1
   2  -4 -16 1482.86  315.75   1
   2  -4 -16 1213.07  157.44   1
   2   4 -16 1354.91  407.14   1
   2   4 -16  339.35  178.77   1
   2  -4 -17 2061.03  555.45   1
   2  -4 -17 2401.07  360.62   1
   2   4 -17 1611.34  601.60   1
   2  -4 -18  102.29  203.17   1
   2  -4 -18  181.50   53.55   1
   2   4 -18  334.93  337.30   1
   2  -4 -19  137.79  210.48   1
   2  -4 -19  309.81   81.59   1
  -2   5   1  190.70   95.49   1
   2  -5  -1  153.19   52.44   1
   2  -5  -1  162.96   30.11   1
  -2   5   2 3584.98  911.10   1
   2  -5  -2 4597.26  879.32   1
   2  -5  -2 4067.89  651.40   1
   2  -5  -3 3083.58  869.81   1
   2  -5  -3 4070.88  638.36   1
  -2  -5   3 4577.36  638.18   1
  -2   5   4 1081.48  370.23   1
   2  -5  -4 1863.51  344.97   1
   2  -5  -4 1475.55  239.72   1
  -2  -5   4 1588.13  238.92   1
  -2   5   5 1640.51  527.38   1
   2  -5  -5 2309.72  506.86   1
   2  -5  -5 2396.44  361.99   1
  -2  -5   5 2353.48  360.55   1
  -2   5   6  112.88  110.83   1
   2  -5  -6  200.56   81.87   1
   2  -5  -6  103.49   25.95   1
  -2  -5   6  120.30   22.42   1
   2  -5  -7 8663.18 1538.69   1
   2  -5  -7 6725.35 1134.72   1
   2   5  -7 9208.88 1541.02   1
   2   5  -7 7555.95 1514.65   1
   2  -5  -8  160.75  100.11   1
   2  -5  -8   71.18   24.55   1
   2   5  -8  158.46  129.57   1
   2   5  -8   87.04   47.41   1
   2  -5  -9 5952.74 1026.58   1
   2  -5  -9 4390.89  745.26   1
   2   5  -9 5970.90 1037.97   1
   2   5  -9 4973.51 1000.56   1
   2  -5 -10  632.87  199.53   1
   2  -5 -10  689.64  108.25   1
   2   5 -10  709.31  242.16   1
   2   5 -10  661.50  156.34   1
   2  -5 -11 1729.97  447.56   1
   2  -5 -11 1990.78  302.36   1
   2   5 -11 2796.95  488.07   1
   2   5 -11 1782.60  413.29   1
   2  -5 -12  235.73  145.51   1
   2  -5 -12   91.10   37.42   1
   2   5 -12   22.24  229.22   1
   2   5 -12    0.43   57.92   1
   2  -5 -13 1803.11  565.12   1
   2  -5 -13 2497.87  378.86   1
   2   5 -13 2674.48  606.87   1
   2  -5 -14  737.58  314.37   1
   2  -5 -14 1070.97  165.55   1
   2   5 -14 1002.95  394.50   1
   2  -5 -15  506.38   87.76   1
   2  -5 -15  488.06  218.02   1
   2  -5 -16  183.46   54.13   1
   2  -5 -17   23.10  183.07   1
   2  -5 -17   56.98   45.01   1
   2   5 -17   13.45  368.01   1
   2  -5 -18  552.50  281.72   1
   2  -5 -18  822.12  139.88   1
   2  -5 -19   61.57   66.39   1
  -2   6   1  420.74  165.19   1
   2  -6  -1  429.28  107.46   1
   2  -6  -1  411.03   67.01   1
  -2   6   2   38.37  146.65   1
   2  -6  -2   39.97   48.44   1
   2  -6  -2   -9.50   21.73   1
  -2   6   3  906.12  317.38   1
   2  -6  -3 1254.18  190.35   1
  -2   6   4  605.92  185.38   1
   2  -6  -4  472.53  144.27   1
   2  -6  -4  451.95   80.07   1
  -2  -6   4  566.78   80.31   1
  -2   6   510210.07 2225.69   1
   2  -6  -510513.37 2196.28   1
   2  -6  -510639.80 1637.31   1
   2  -6  -6 2293.06  451.68   1
   2  -6  -6 1978.30  316.15   1
   2  -6  -7   90.06   25.16   1
   2  -6  -8   41.69   22.20   1
   2  -6  -9 1570.47  468.82   1
   2  -6  -9 2032.02  322.94   1
   2   6  -9 2342.43  465.67   1
   2   6  -9 2266.17  446.18   1
   2  -6 -10 1628.94  338.16   1
   2  -6 -10 1404.09  216.64   1
   2   6 -10 1419.54  341.53   1
   2   6 -10 1226.75  301.43   1
   2  -6 -11 2664.94  345.14   1
   2   6 -11 2598.73  530.89   1
   2   6 -11 1319.51  468.94   1
   2  -6 -12  173.36   43.78   1
   2  -6 -12  129.42  165.91   1
   2   6 -12  290.19  220.61   1
   2  -6 -13  156.83  163.02   1
   2  -6 -13  137.98   47.76   1
   2   6 -13  119.00  258.90   1
   2  -6 -14  -17.11  169.64   1
   2  -6 -14   86.10   44.83   1
   2  -6 -15 -103.27  172.18   1
   2  -6 -15   52.37   47.49   1
   2   6 -15  -31.35  306.26   1
   2  -6 -16   24.94  183.76   1
   2  -6 -16  -13.40   45.58   1
   2  -6 -17   54.22  199.19   1
   2  -6 -17    5.38   63.82   1
   2  -6 -18   52.30   65.78   1
  -2   7   1  499.90  219.94   1
   2  -7  -1  816.55  176.61   1
  -2   7   2  118.45  170.61   1
   2  -7  -2  258.04   82.67   1
   2  -7  -2  246.79   44.60   1
  -2   7   3  -24.39  163.41   1
   2  -7  -3   34.65   63.38   1
   2  -7  -3   30.70   26.57   1
   2  -7  -4 5135.48 1053.84   1
   2  -7  -4 4983.85  779.77   1
   2  -7  -5 1722.24  403.46   1
   2  -7  -5 1784.73  278.55   1
   2  -7  -6 1501.91  371.68   1
   2  -7  -6 1576.32  244.37   1
   2  -7  -7  143.78  137.08   1
   2  -7  -7   79.07   27.73   1
   2  -7  -8  726.05  246.86   1
   2  -7  -8  630.63  105.10   1
   2  -7  -9  291.20   60.29   1
   2  -7 -10  351.66   68.75   1
   2  -7 -11  -17.76  164.20   1
   2  -7 -11    7.70   41.55   1
   2  -7 -12   95.74  160.93   1
   2  -7 -12  222.38   54.27   1
   2  -7 -13    7.47  206.03   1
   2  -7 -13  254.03   58.07   1
   2  -7 -14   33.67  178.63   1
   2  -7 -14  141.64   51.63   1
   2  -7 -15   20.05  188.39   1
   2  -7 -15   19.32   46.07   1
   2  -7 -16 1871.28  300.18   1
   2  -8  -1  -29.36   33.51   1
  -2  -8   1   -4.67   29.22   1
   2  -8  -2  862.79  254.34   1
   2  -8  -2 1218.48  180.84   1
  -2  -8   2 1278.10  181.55   1
   2  -8  -3   29.95   78.07   1
   2  -8  -3   15.89   26.29   1
  -2  -8   3   17.27   25.55   1
   2  -8  -4 6961.37 1479.93   1
   2  -8  -4 7173.03 1100.92   1
   2  -8  -5  886.36  216.41   1
   2  -8  -5  841.75  137.45   1
   2  -8  -6 2082.96  325.79   1
   2  -8  -7 8748.98 1504.51   1
   2  -8  -7 6698.77 1103.39   1
   2  -8  -8  712.98  122.92   1
   2  -8  -9  310.19  257.86   1
   2  -8  -9  847.09  128.89   1
   2  -8 -10 1688.42  269.02   1
   2  -8 -11  122.50  176.57   1
   2  -8 -11  -14.95   50.60   1
   2  -8 -12   21.09  308.12   1
   2  -8 -12 1344.52  186.65   1
   2  -8 -13   50.84  182.67   1
   2  -8 -13  127.33   54.55   1
   2  -8 -14 1836.29  291.54   1
   2  -9  -1  927.61  184.17   1
  -2  -9   1 1323.13  184.20   1
   2  -9  -2  616.90  107.43   1
   2  -9  -3  161.32   52.92   1
   2  -9  -4   95.65   88.47   1
   2  -9  -4  259.47   51.20   1
   2  -9  -5 1088.36  140.86   1
   2  -9  -5   12.72   72.63   1
   2  -9  -6 2027.54  195.46   1
   2  -9  -6  -11.67   93.34   1
   2  -9  -7 1134.54  158.59   1
   2  -9  -7   14.49   68.27   1
   2  -9  -8   60.96   47.91   1
   2  -9  -9   -0.74   49.07   1
   2  -9 -10   58.21   51.29   1
   2  -9 -11   24.11   63.48   1
   2  -9 -12   -4.44   52.79   1
   2 -10  -5  -20.32   74.29   1
  -1   0   2   59.96   53.84   1
  -1   0   2    1.56   10.87   1
   1   0  -2    1.63   54.65   1
   1   0  -2    9.99   11.11   1
  -1   0   3 9849.98 2125.77   1
  -1   0   3 8727.12 1576.51   1
   1   0  -3 8969.61 2126.09   1
   1   0  -311953.61 1576.77   1
  -1   0   4  -55.46   69.06   1
  -1   0   4   11.43   13.00   1
   1   0  -4  -31.26   96.13   1
   1   0  -4   -0.46   13.29   1
  -1   0   5 9117.20 1483.62   1
   1   0  -5 9810.27 2008.98   1
   1   0  -510028.90 1483.73   1
   1   0  -6  -59.54  112.22   1
   1   0  -6   14.66   14.47   1
   1   0  -718116.33 3647.81   1
   1   0  -717536.14 2718.12   1
   1   0  -8   13.55  120.38   1
   1   0  -8    3.51   17.63   1
   1   0  -8    6.68   15.60   1
   1   0  -9  142.79  131.83   1
   1   0  -9   64.36   32.25   1
   1   0  -9   62.56   19.55   1
   1   0 -10   55.30  133.07   1
   1   0 -10   18.06   25.98   1
   1   0 -10    8.86   18.06   1
   1   0 -11   55.79   91.74   1
   1   0 -11  -33.29   26.73   1
   1   0 -11   -7.60   20.50   1
   1   0 -12  -23.86  146.44   1
   1   0 -12   36.80   31.64   1
   1   0 -12    7.52   22.58   1
   1   0 -1318277.13 3831.97   1
   1   0 -1317712.91 3791.95   1
   1   0 -1319247.57 2852.13   1
   1   0 -14   46.92  165.37   1
   1   0 -14  -15.82   33.15   1
   1   0 -15   61.13  212.06   1
   1   0 -15  123.26   39.03   1
   1   0 -16   97.93  222.18   1
   1   0 -16   -0.87   69.41   1
   1   0 -17 2378.20  623.00   1
   1   0 -17 2559.03  399.58   1
   1   0 -18  -29.13  219.63   1
   1   0 -18   18.03   59.24   1
   1   0 -19 -111.08  220.09   1
   1   0 -19   88.37   82.61   1
   1   0 -20    2.37  211.31   1
  -1   1   118535.12 2978.78   1
  -1   1   113664.99 2228.34   1
   1  -1  -113600.45 2974.56   1
  -1   1   224805.03 3969.86   1
  -1   1   219762.76 2968.01   1
   1  -1  -224717.29 3964.86   1
  -1  -1   223492.44 3969.90   1
  -1  -1   216628.21 2967.74   1
   1  -1  -3 1265.73  228.57   1
  -1   1   3 1744.72  350.42   1
  -1   1   3 1594.58  231.06   1
   1  -1  -3 1179.70  347.30   1
   1   1  -3 1863.91  349.69   1
   1   1  -3 1615.38  230.54   1
  -1  -1   3 1474.38  230.64   1
  -1   1   433993.08 7273.82   1
   1  -1  -428700.07 7275.46   1
   1   1  -443069.44 7274.92   1
  -1   1   5 8245.38 1981.67   1
   1  -1  -5 7823.49 1977.58   1
   1  -1  -510684.01 1462.76   1
   1   1  -5 9420.58 1977.61   1
   1   1  -5 9395.63 1462.19   1
  -1  -1   5 8678.04 1462.10   1
   1  -1  -6 1739.71  352.74   1
   1  -1  -6 1580.10  228.21   1
   1   1  -6 1588.38  349.83   1
   1   1  -6 1381.97  310.01   1
   1   1  -6 1448.51  227.59   1
  -1  -1   6 1436.59  227.32   1
   1  -1  -7   20.13  106.21   1
   1  -1  -7    6.99   19.02   1
   1   1  -7   38.95  101.14   1
   1   1  -7  -11.15   20.78   1
   1   1  -7   -2.97   18.67   1
   1  -1  -8   99.02  115.49   1
   1  -1  -8   32.22   19.91   1
   1   1  -8  190.84  115.52   1
   1   1  -8   27.56   25.15   1
   1   1  -8   43.79   19.39   1
   1  -1  -9 4543.93  964.99   1
   1  -1  -9 4456.01  691.29   1
   1   1  -9 3582.68  963.91   1
   1   1  -9 4281.09  925.45   1
   1   1  -9 4804.32  691.24   1
   1  -1 -10 3549.14  891.11   1
   1  -1 -10 4084.77  850.56   1
   1  -1 -10 4174.31  634.41   1
   1   1 -10 4014.13  895.36   1
   1   1 -10 3968.29  850.44   1
   1   1 -10 4247.77  634.44   1
   1  -1 -11  300.01  173.43   1
   1  -1 -11  343.73   86.74   1
   1  -1 -11  373.16   58.03   1
   1   1 -11  455.50  176.06   1
   1   1 -11  341.44   85.85   1
   1   1 -11  318.74   59.70   1
   1  -1 -12  250.93  168.06   1
   1  -1 -12  237.37   76.01   1
   1  -1 -12  242.31   43.54   1
   1   1 -12  295.18  160.35   1
   1   1 -12  173.15   65.89   1
   1   1 -12  284.83   46.53   1
   1   1 -13 2001.33  255.95   1
   1  -1 -13 1743.75  466.82   1
   1  -1 -13 1797.98  418.03   1
   1  -1 -13 2029.05  305.55   1
   1   1 -13 1761.03  472.88   1
   1   1 -13 2036.00  305.72   1
   1  -1 -14 1168.63  351.86   1
   1  -1 -14 1118.70  183.53   1
   1   1 -14 1268.76  327.24   1
   1   1 -14 1189.11  183.73   1
   1  -1 -15  731.77  268.15   1
   1  -1 -15  486.82   91.13   1
   1   1 -15  492.12  250.66   1
   1   1 -15  516.03   90.62   1
   1  -1 -16  295.52  242.94   1
   1  -1 -16  398.10   70.40   1
   1   1 -16  158.23  256.89   1
   1   1 -16  317.46   71.81   1
   1  -1 -17  215.36  222.72   1
   1  -1 -17  143.21   50.67   1
   1   1 -17   67.08  247.03   1
   1   1 -17  187.74   63.99   1
   1  -1 -18  309.42  139.71   1
   1  -1 -18  376.65   82.08   1
   1   1 -18  320.68  251.78   1
   1   1 -18  315.22  109.58   1
   1  -1 -19   75.70  213.88   1
   1  -1 -19  -43.14   60.97   1
   1   1 -19  -61.15  218.49   1
   1   1 -19    3.37  105.53   1
   1  -1 -20   91.88  211.55   1
   1  -1 -20  -17.44   84.65   1
   1   1 -20   95.35  154.01   1
  -1   2   3   68.00   82.06   1
   1  -2  -3  105.35   85.40   1
   1  -2  -3   82.17   23.03   1
   1   2  -3  114.24   70.91   1
   1   2  -3   89.46   30.97   1
  -1  -2   3  189.68   19.32   1
  -1   2   417138.70 3720.46   1
   1  -2  -417877.77 3715.84   1
   1  -2  -417587.22 2777.21   1
   1   2  -416640.42 3690.30   1
   1   2  -417595.61 2776.46   1
  -1  -2   420890.12 2776.54   1
  -1   2   5 4812.17 1050.53   1
   1  -2  -5 5097.62 1051.75   1
   1  -2  -5 5209.65  759.64   1
   1   2  -5 4931.92 1014.99   1
   1   2  -5 4451.25  758.71   1
  -1  -2   5 5004.22  758.77   1
   1  -2  -6 3836.10  792.77   1
   1  -2  -6 3836.16  560.68   1
   1   2  -6 3704.28  783.75   1
   1   2  -6 3608.96  751.18   1
   1   2  -6 3340.65  559.71   1
   1  -2  -7   57.86  123.45   1
   1  -2  -7   10.48   19.89   1
   1   2  -7  -38.43   92.24   1
   1   2  -7   22.53   23.61   1
   1   2  -7   28.96   11.11   1
   1  -2  -8   50.27  131.94   1
   1  -2  -8   66.84   23.81   1
   1   2  -8   97.21  108.39   1
   1   2  -8   86.92   30.77   1
   1   2  -8   69.52   18.84   1
   1  -2  -9 8255.89 2296.82   1
   1  -2  -910951.72 1697.39   1
   1   2  -9 8307.47 2293.21   1
   1   2  -911374.04 2259.31   1
   1   2  -911201.33 1696.75   1
   1  -2 -10 1831.72  403.50   1
   1  -2 -10 1522.04  342.96   1
   1  -2 -10 1881.57  252.15   1
   1   2 -10 1637.84  397.69   1
   1   2 -10 1492.25  342.75   1
   1   2 -10 1541.96  251.09   1
   1  -2 -11 8870.57 1492.02   1
   1  -2 -11 6436.30 1442.22   1
   1  -2 -11 7374.70 1080.44   1
   1   2 -11 8059.16 1488.09   1
   1   2 -11 7281.49 1442.54   1
   1   2 -11 6467.10 1079.64   1
   1  -2 -12 1073.01  160.44   1
   1  -2 -12 1121.19  308.22   1
   1  -2 -12 1035.48  228.55   1
   1   2 -12 1252.89  293.68   1
   1   2 -12  876.51  224.72   1
   1   2 -12 1060.75  161.97   1
   1  -2 -13  142.47  138.18   1
   1  -2 -13  122.13   29.32   1
   1   2 -13  212.12  159.56   1
   1   2 -13   91.72   57.73   1
   1   2 -13   95.39   44.73   1
   1  -2 -14 2281.44  503.45   1
   1  -2 -14 1989.54  308.76   1
   1   2 -14 1805.64  480.02   1
   1   2 -14 1939.52  309.33   1
   1  -2 -15 8346.35 1284.32   1
   1  -2 -1510642.79 1784.30   1
   1   2 -1510869.32 1783.33   1
   1   2 -15 7808.91 1294.72   1
   1  -2 -16 5422.05 1082.79   1
   1  -2 -16 5461.64  763.98   1
   1   2 -16 5198.16 1095.76   1
   1   2 -16 4235.07  763.86   1
   1  -2 -17  103.10  200.76   1
   1  -2 -17   -9.82   44.98   1
   1   2 -17   16.31  242.62   1
   1   2 -17   59.01   93.11   1
   1  -2 -18   54.34  149.89   1
   1  -2 -18   31.51   46.06   1
   1   2 -18 -156.43  235.08   1
   1   2 -18   77.85  114.59   1
   1  -2 -19  112.89  234.48   1
   1  -2 -19  151.48   67.24   1
   1   2 -19  231.36  295.29   1
   1  -2 -20   63.70  237.67   1
   1  -2 -20  100.27   74.03   1
   1   2 -20  159.40  264.26   1
  -1   3   1 7050.77 1159.90   1
   1  -3  -1 5016.47 1144.69   1
   1  -3  -1 5418.99  847.65   1
  -1   3   229955.35 5500.08   1
   1  -3  -225458.23 5478.11   1
  -1   3   3 1692.86  323.22   1
   1  -3  -3 1615.02  305.75   1
   1  -3  -3 1264.93  208.10   1
   1   3  -3 1210.63  312.07   1
  -1   3   4 1393.13  335.93   1
   1  -3  -4 1987.24  330.65   1
   1  -3  -4 1444.75  220.65   1
   1   3  -4 1293.80  329.03   1
   1   3  -4 1317.06  300.18   1
  -1  -3   4 1435.73  219.24   1
   1  -3  -5 4637.53  776.31   1
  -1   3   5 5888.90 1084.18   1
   1  -3  -5 5916.35 1077.22   1
   1   3  -5 6942.31 1076.74   1
   1  -3  -6 6246.63 1378.17   1
   1  -3  -6 6874.69 1010.68   1
   1   3  -6 7027.50 1348.29   1
   1   3  -6 5973.63 1009.20   1
  -1  -3   6 6082.81 1009.34   1
   1  -3  -720103.09 3245.70   1
   1  -3  -723146.91 4380.11   1
   1   3  -725137.62 4381.17   1
   1   3  -721602.65 4348.29   1
   1  -3  -8  956.32  335.58   1
   1  -3  -8 1322.59  212.15   1
   1   3  -8 1414.56  332.86   1
   1   3  -8 1374.75  290.07   1
   1   3  -8 1455.79  210.92   1
   1  -3  -9  441.50  175.09   1
   1  -3  -9  388.25   67.53   1
   1   3  -9  305.60  175.42   1
   1   3  -9  451.36   96.38   1
   1   3  -9  384.51   64.81   1
   1  -3 -10  377.95   54.45   1
   1  -3 -10  345.69  179.16   1
   1  -3 -10  362.09   61.94   1
   1   3 -10  463.22  166.90   1
   1   3 -10  355.89   89.55   1
   1   3 -10  364.07   63.77   1
   1  -3 -11   57.57  150.60   1
   1  -3 -11   90.47   40.50   1
   1  -3 -11   61.23   25.41   1
   1   3 -11   35.33  137.55   1
   1   3 -11   80.48   47.06   1
   1   3 -11   50.43   35.13   1
   1  -3 -12  362.53   59.63   1
   1  -3 -12  319.77  187.65   1
   1  -3 -12  349.94  100.28   1
   1   3 -12   33.97  176.28   1
   1   3 -12  343.20   96.17   1
   1   3 -12  411.23   68.80   1
   1  -3 -13   41.82  163.30   1
   1  -3 -13   11.68   29.88   1
   1   3 -13   77.62  183.36   1
   1   3 -13   14.67   44.71   1
   1  -3 -14 1875.13  386.87   1
   1  -3 -14 1478.79  224.80   1
   1   3 -14 1575.26  399.22   1
   1   3 -14 1266.71  227.85   1
   1  -3 -15  564.16  244.72   1
   1  -3 -15  606.01   99.07   1
   1   3 -15  491.83  278.09   1
   1   3 -15  545.04  109.83   1
   1  -3 -16  476.84  231.30   1
   1  -3 -16  438.29   72.26   1
   1   3 -16  430.85  264.44   1
   1   3 -16  239.45   90.97   1
   1  -3 -17   54.40   38.54   1
   1  -3 -17 -126.09  206.95   1
   1   3 -17  -27.68  245.55   1
   1   3 -17   -0.24   88.19   1
   1  -3 -18   52.67  230.12   1
   1  -3 -18   79.44   48.87   1
   1   3 -18  282.22  276.08   1
   1  -3 -19  507.76  303.03   1
   1  -3 -19  676.03  113.53   1
   1   3 -19  429.85  363.62   1
   1  -3 -20   51.45  236.44   1
  -1   4   1 3647.10  703.97   1
   1  -4  -1 2685.19  678.29   1
   1  -4  -1 3441.37  500.10   1
   1  -4  -211244.60 1915.34   1
   1  -4  -2 8692.10 1428.57   1
  -1   4   318823.41 5930.17   1
   1  -4  -329011.27 4442.00   1
  -1  -4   329569.06 4441.11   1
  -1   4   414236.38 2918.17   1
   1  -4  -414767.85 2903.63   1
   1  -4  -414326.72 2169.33   1
   1   4  -416214.41 2888.01   1
  -1  -4   412209.04 2168.01   1
  -1   4   5  588.00  178.26   1
   1  -4  -5  539.33   88.62   1
   1   4  -5  441.67  160.79   1
   1   4  -5  589.78  123.99   1
   1  -4  -6 7955.42 1265.08   1
   1  -4  -6 5658.52  924.39   1
   1   4  -6 4327.50 1265.98   1
   1   4  -6 6262.01 1235.07   1
   1  -4  -7 2923.95  777.41   1
   1  -4  -7 3607.47  552.61   1
   1   4  -7 3109.67  777.53   1
   1   4  -7 3652.00  741.11   1
   1  -4  -816185.49 3140.45   1
   1  -4  -815035.71 2335.40   1
   1   4  -815482.15 3142.85   1
   1   4  -814997.22 3105.76   1
   1  -4  -9 2550.74  608.52   1
   1  -4  -9 2336.80  419.90   1
   1   4  -9 2994.70  611.94   1
   1   4  -9 3145.75  567.58   1
   1  -4 -10 5516.01 1782.84   1
   1  -4 -10 7425.40 1748.68   1
   1  -4 -10 8775.56 1311.54   1
   1   4 -1010362.88 1794.68   1
   1   4 -1010345.28 1750.33   1
   1   4 -10 7385.13 1309.81   1
   1  -4 -11 2628.44  681.70   1
   1  -4 -11 2635.19  635.82   1
   1  -4 -11 3155.86  471.06   1
   1   4 -11 2578.19  680.01   1
   1   4 -11 3454.94  636.85   1
   1   4 -11 3001.45  470.56   1
   1  -4 -12 2039.55  810.08   1
   1  -4 -12 4028.06  569.47   1
   1   4 -12 3497.70  768.64   1
   1   4 -12 3573.76  569.24   1
   1  -4 -13  115.82  192.74   1
   1  -4 -13  177.78   39.99   1
   1   4 -13  155.01  256.22   1
   1   4 -13  134.24   59.88   1
   1  -4 -14  418.86  206.85   1
   1  -4 -14  208.58   49.94   1
   1   4 -14  191.33   75.51   1
   1  -4 -15 2375.47  462.85   1
   1  -4 -15 2114.51  273.67   1
   1   4 -15 2250.26  487.73   1
   1   4 -15  939.37  281.46   1
   1  -4 -16 -101.57  216.87   1
   1  -4 -16   54.06   42.98   1
   1   4 -16    5.01  246.88   1
   1   4 -16  -44.82   94.66   1
   1  -4 -17 1757.65  551.40   1
   1  -4 -17 2257.16  340.49   1
   1   4 -17 1713.56  576.07   1
   1  -4 -18  368.60  153.25   1
   1  -4 -18  341.87   74.85   1
   1   4 -18  494.37  405.54   1
   1  -4 -19  300.97   73.49   1
   1  -4 -19  238.62  236.48   1
   1  -5  -1 2954.65  654.66   1
   1  -5  -1 3263.01  484.93   1
   1  -5  -212928.87 2139.94   1
   1  -5  -2 9513.62 1598.17   1
  -1   5   3 1719.88  460.11   1
   1  -5  -3 2053.19  440.70   1
   1  -5  -3 1985.99  314.58   1
  -1  -5   3 2122.92  313.54   1
  -1   5   4 9226.33 2127.52   1
   1  -5  -410217.58 1567.89   1
   1  -5  -5  349.59  117.29   1
   1  -5  -5  356.39   58.99   1
   1  -5  -6 2974.21  697.92   1
   1  -5  -6 3021.48  500.78   1
   1   5  -6 3725.38  676.80   1
   1  -5  -7  810.47  271.97   1
   1  -5  -7 1041.34  177.35   1
   1   5  -7 1241.05  292.58   1
   1   5  -7 1342.49  247.03   1
   1  -5  -8 7979.95 1392.84   1
   1  -5  -8 5698.49 1021.22   1
   1   5  -8 8603.18 1405.69   1
   1   5  -8 7163.96 1364.68   1
   1  -5  -9   91.82  105.37   1
   1  -5  -9  -14.89   23.31   1
   1   5  -9  -52.63  148.11   1
   1   5  -9    2.95   32.05   1
   1  -5 -10 3362.13  540.88   1
   1  -5 -10 2003.12  494.05   1
   1  -5 -10 2484.09  363.96   1
   1   5 -10 3315.41  559.49   1
   1   5 -10 2149.78  496.59   1
   1  -5 -11 7120.92 1269.47   1
   1  -5 -11 6035.61  916.00   1
   1   5 -11 7977.36 1285.51   1
   1   5 -11 5121.10 1228.84   1
   1  -5 -12 1776.98  422.37   1
   1  -5 -12 1601.03  258.45   1
   1   5 -12 2072.79  471.84   1
   1  -5 -13 1108.09  335.30   1
   1  -5 -13 1113.86  179.88   1
   1   5 -13 1384.44  374.61   1
   1  -5 -14  706.79  251.80   1
   1  -5 -14  560.45   97.96   1
   1  -5 -15 5605.15 1453.80   1
   1  -5 -15 6978.37 1051.76   1
   1   5 -15 6367.87 1489.70   1
   1  -5 -16 1409.75  444.95   1
   1  -5 -16 1798.35  272.63   1
   1   5 -16 1435.33  556.58   1
   1  -5 -17   75.33  193.52   1
   1  -5 -17   34.83   45.79   1
   1   5 -17  -25.20  414.48   1
   1  -5 -18  498.00   92.94   1
   1  -5 -18  233.35  278.07   1
   1  -6  -1 4757.21  906.72   1
   1  -6  -1 4112.34  674.97   1
  -1   6   2 5831.79 1357.80   1
   1  -6  -2 6446.03  986.15   1
  -1  -6   2 6355.57  985.49   1
   1  -6  -3  806.39  147.95   1
   1  -6  -3  489.75   84.16   1
  -1  -6   3  509.07   82.76   1
  -1  -6   3  505.77   83.08   1
   1  -6  -4 2789.97  596.93   1
   1  -6  -4 2760.16  428.93   1
   1  -6  -5 1210.88  189.48   1
   1  -6  -6 6084.35  961.90   1
   1  -6  -6 4122.09  694.23   1
   1  -6  -7 1003.26  241.69   1
   1  -6  -7  895.50  144.33   1
   1  -6  -8  122.83   55.45   1
   1  -6  -8  111.80   30.08   1
   1   6  -8  139.38  129.81   1
   1  -6  -9  268.50   95.84   1
   1  -6  -9  330.69   54.31   1
   1   6  -9  342.54  189.94   1
   1  -6 -10 6553.56 1462.64   1
   1  -6 -10 7069.86 1068.77   1
   1   6 -10 6695.72 1431.35   1
   1  -6 -11 1396.05  333.75   1
   1  -6 -11 1130.69  186.98   1
   1   6 -11 1373.27  385.80   1
   1  -6 -12 2802.77  701.85   1
   1  -6 -12 3212.79  491.66   1
   1  -6 -13  335.34  230.18   1
   1  -6 -13  541.61   88.51   1
   1   6 -13  347.33  334.75   1
   1  -6 -14 1833.98  464.56   1
   1  -6 -14 1959.73  300.17   1
   1   6 -14 1533.02  573.40   1
   1  -6 -15  -54.87  217.58   1
   1  -6 -15  624.21   95.60   1
   1  -6 -16  208.42   48.36   1
   1  -6 -16   -3.16  190.64   1
   1  -6 -17  -31.80  240.42   1
   1  -6 -17  477.17   94.64   1
  -1  -7   1  112.23   28.23   1
   1  -7  -2   15.34   43.77   1
   1  -7  -2   16.44   30.14   1
   1  -7  -3 1800.49  379.08   1
   1  -7  -3 1734.64  274.13   1
   1  -7  -4 7484.86 1365.73   1
   1  -7  -4 6256.50 1012.22   1
   1  -7  -5 3634.63  693.78   1
   1  -7  -5 3100.46  495.07   1
   1  -7  -6  529.01  146.81   1
   1  -7  -6  231.42   80.01   1
   1  -7  -6  248.41   50.39   1
   1  -7  -7  457.78  174.84   1
   1  -7  -7  270.53   92.63   1
   1  -7  -7  339.47   56.69   1
   1  -7  -8 2106.19  413.34   1
   1  -7  -8 1494.87  249.02   1
   1  -7  -9  477.28   81.67   1
   1  -7 -10  374.68  223.23   1
   1  -7 -10  315.49   61.68   1
   1  -7 -11 2178.96  525.17   1
   1  -7 -11 2182.38  341.68   1
   1  -7 -12  -69.82  196.10   1
   1  -7 -12  -27.20   38.84   1
   1  -7 -13   15.81  175.20   1
   1  -7 -13   17.73   41.82   1
   1  -7 -14  -14.22  286.18   1
   1  -7 -14 1043.11  150.05   1
   1  -7 -15   39.96   39.97   1
   1  -7 -15   67.10  206.19   1
   1  -7 -16  352.02   87.90   1
   1  -8  -1 1220.32  197.22   1
  -1  -8   1 1293.83  197.43   1
  -1  -8   2  159.87   38.24   1
  -1  -8   2  142.56   42.05   1
   1  -8  -3 1344.81  296.82   1
   1  -8  -4  699.92  165.70   1
   1  -8  -4  411.28  150.93   1
   1  -8  -4  720.25  106.22   1
   1  -8  -5   75.92  107.71   1
   1  -8  -5   52.66   66.09   1
   1  -8  -5   62.16   37.29   1
   1  -8  -6  528.98  200.57   1
   1  -8  -6  583.47   98.15   1
   1  -8  -7   56.81   44.63   1
   1  -8  -8 2403.83  688.22   1
   1  -8  -8 3217.79  481.28   1
   1  -8  -9 1414.84  226.93   1
   1  -8 -10   28.13  608.54   1
   1  -8 -10 3215.83  424.93   1
   1  -8 -11  -24.28  159.40   1
   1  -8 -11   55.58   55.49   1
   1  -8 -12 -129.61  252.49   1
   1  -8 -12  695.80  102.02   1
   1  -8 -13   70.82  226.16   1
   1  -8 -13   43.77   47.32   1
   1  -8 -14    5.90   56.87   1
   1  -9  -1   51.78   44.04   1
  -1  -9   1   77.66   35.27   1
   1  -9  -3  778.00  126.64   1
   1  -9  -4   41.19   39.03   1
   1  -9  -5  -13.84   45.99   1
   1  -9  -6  -14.62   51.05   1
   1  -9  -7  348.09  153.16   1
   1  -9  -7  -23.71   66.41   1
   1  -9  -8   36.82  153.32   1
   1  -9  -8   -7.83   56.67   1
   1  -9  -9    4.09  239.42   1
   1  -9  -9  -35.50   57.58   1
   1  -9 -10  -13.76   58.00   1
   1  -9 -11   -2.62   55.12   1
   1 -10  -3    8.49   63.70   1
   1 -10  -5   40.89   61.07   1
   1 -10  -6  -23.71   44.62   1
   0   0  -3   -1.11   12.96   1
   0   0  -419209.30 3942.90   1
   0   0  -5    2.68    9.96   1
   0   0  -5   34.15   69.18   1
   0   0  -5    9.33   15.65   1
   0   0  -6 1015.20  263.06   1
   0   0  -6  965.71  216.83   1
   0   0  -6 1061.29  157.14   1
   0   0  -7  169.88   96.41   1
   0   0  -7  -18.99   21.82   1
   0   0  -7   16.54   16.00   1
   0   0  -8 8895.09 2062.17   1
   0   0  -810254.35 2029.77   1
   0   0  -8 9566.09 1523.88   1
   0   0  -9   15.86  121.27   1
   0   0  -9   -2.62   22.95   1
   0   0  -9  -23.69   19.49   1
   0   0 -10 8161.40 1638.18   1
   0   0 -10 7574.32 1598.25   1
   0   0 -10 7880.27 1198.27   1
   0   0 -11   11.32   17.17   1
   0   0 -11  -30.72  142.39   1
   0   0 -11   -9.39   19.17   1
   0   0 -1216094.66 3456.48   1
   0   0 -1217054.93 3414.56   1
   0   0 -1216286.72 2566.86   1
   0   0 -13  130.59  166.66   1
   0   0 -13    7.00   54.89   1
   0   0 -13   -7.21   22.80   1
   0   0 -1414292.52 2671.97   1
   0   0 -1412547.31 1971.53   1
   0   0 -15   93.18  195.99   1
   0   0 -15  -10.67   33.59   1
   0   0 -16 1624.46  368.05   1
   0   0 -16 1123.19  193.10   1
   0   0 -17   68.02  234.02   1
   0   0 -17   48.88   62.71   1
   0   0 -18  475.18  306.54   1
   0   0 -18  592.09  111.03   1
   0   0 -19    0.00  143.62   1
   0   0 -19    4.20   67.65   1
   0   0 -20  204.24  230.18   1
   0  -1  -1  350.31   93.43   1
   0   1  -1  287.24   64.56   1
   0  -1   1  267.32   65.03   1
   0  -1  -2  163.01   90.48   1
   0   1  -2  169.91   45.40   1
   0   1  -2  188.36   27.66   1
   0  -1   2  186.10   45.21   1
   0  -1  -3 5969.40 1173.84   1
   0   1  -3 5331.19 1143.97   1
   0   1  -3 5743.55  856.27   1
   0  -1  -4 5305.06 1240.15   1
   0   1  -4 5936.91 1209.49   1
   0   1  -4 5849.65  905.53   1
   0  -1  -512092.24 2890.80   1
   0  -1  -514573.69 2151.72   1
   0   1  -513396.23 2861.13   1
   0   1  -514110.47 2151.23   1
   0  -1  -6  899.87  140.51   1
   0  -1  -6  833.24  136.18   1
   0  -1  -6  881.31  190.36   1
   0   1  -6  893.42  190.13   1
   0   1  -6  909.81  136.49   1
   0  -1  -7 9144.57 1628.53   1
   0  -1  -7 7867.46 1592.54   1
   0  -1  -7 8245.39 1194.72   1
   0   1  -7 8858.03 1632.11   1
   0   1  -7 7374.49 1592.27   1
   0   1  -7 7147.15 1194.08   1
   0  -1  -8  635.89  199.87   1
   0  -1  -8  559.97  133.88   1
   0  -1  -8  633.94   94.76   1
   0   1  -8  862.07  188.63   1
   0   1  -8  582.95  133.41   1
   0   1  -8  579.74   93.50   1
   0  -1  -9 3780.09 1236.66   1
   0  -1  -9 6105.04 1200.05   1
   0  -1  -9 5631.78  897.62   1
   0   1  -9 6035.88 1236.40   1
   0   1  -9 5915.94 1199.59   1
   0   1  -9 5776.72  897.34   1
   0  -1 -10 1631.56  401.82   1
   0  -1 -10 1573.72  343.19   1
   0  -1 -10 1599.15  251.58   1
   0   1 -10 1629.01  398.61   1
   0   1 -10 1648.58  342.87   1
   0   1 -10 1637.39  251.04   1
   0  -1 -11 7373.62 1599.30   1
   0  -1 -11 7218.90 1554.55   1
   0  -1 -11 7432.52 1164.93   1
   0   1 -11 7578.67 1595.02   1
   0   1 -11 7623.66 1555.15   1
   0   1 -11 7875.08 1164.97   1
   0  -1 -12 2364.60  599.11   1
   0  -1 -12 2501.34  546.02   1
   0  -1 -12 2444.97  402.77   1
   0   1 -12 1906.95  595.95   1
   0   1 -12 2553.17  547.31   1
   0   1 -12 3029.85  403.76   1
   0  -1 -13 8031.43  989.52   1
   0  -1 -13 7497.78 1176.20   1
   0   1 -13 8853.67 1621.79   1
   0   1 -13 6272.68 1572.57   1
   0   1 -13 8695.39 1177.15   1
   0  -1 -14  213.31  192.44   1
   0  -1 -14   17.42   25.70   1
   0   1 -14  133.19  189.41   1
   0   1 -14  103.22   42.52   1
   0  -1 -15 5329.55 1130.50   1
   0  -1 -15 5249.54  798.76   1
   0   1 -15 4717.69 1126.42   1
   0   1 -15 5078.28  798.84   1
   0  -1 -16 1154.80  355.73   1
   0  -1 -16 1048.70  174.64   1
   0   1 -16 1300.67  347.22   1
   0   1 -16 1071.38  182.08   1
   0  -1 -17 2647.77  658.75   1
   0  -1 -17 2767.89  422.25   1
   0   1 -17 2699.06  660.51   1
   0   1 -17 2581.95  421.42   1
   0  -1 -18  -58.09  229.24   1
   0  -1 -18   41.88   65.11   1
   0   1 -18  -22.43  257.66   1
   0   1 -18   38.22   81.48   1
   0  -1 -19  469.28  310.79   1
   0  -1 -19  966.00  143.79   1
   0   1 -19  572.32  334.40   1
   0   1 -19  629.14  168.75   1
   0  -1 -20   65.85  208.56   1
   0   1 -20  -11.55  223.95   1
   0   2   1   46.06   60.40   1
   0  -2  -1   50.48   47.15   1
   0   2  -1   47.57   21.54   1
   0  -2   1   30.45   14.94   1
   0   2   299999.0020522.25   1
   0  -2  -3  965.41  254.39   1
   0   2  -3 1054.69  218.21   1
   0  -2   3 1001.76  217.72   1
   0  -2  -4 1606.21  350.33   1
   0   2  -4 1457.54  311.36   1
   0   2  -4 1489.18  227.69   1
   0  -2  -5 7008.61 1412.35   1
   0   2  -5 6459.23 1376.46   1
   0   2  -5 6857.44 1030.54   1
   0  -2  -646258.7711053.02   1
   0   2  -654594.5911020.52   1
   0  -2  -7   70.37  122.32   1
   0  -2  -7   29.56   24.68   1
   0  -2  -7   25.46   21.49   1
   0   2  -7   -5.13   20.83   1
   0   2  -7    1.47   13.44   1
   0  -2  -8 2452.33  499.69   1
   0  -2  -8 2116.16  449.02   1
   0  -2  -8 2191.61  332.10   1
   0   2  -8 2310.46  494.07   1
   0   2  -8 2138.50  449.72   1
   0   2  -8 2060.54  331.15   1
   0  -2  -9 2826.24  544.38   1
   0  -2  -9 2476.94  493.96   1
   0  -2  -9 2374.59  365.17   1
   0   2  -9 2542.43  535.23   1
   0   2  -9 2270.18  493.73   1
   0   2  -9 2222.68  364.50   1
   0  -2 -10    3.22  137.96   1
   0  -2 -10   54.99   36.86   1
   0  -2 -10   88.69   25.28   1
   0   2 -10  101.91   85.24   1
   0   2 -10   80.25   36.04   1
   0   2 -10  100.00   26.76   1
   0  -2 -11 7445.07 1220.09   1
   0  -2 -11 4852.87 1171.81   1
   0  -2 -11 5691.03  876.36   1
   0   2 -11 6825.52 1215.03   1
   0   2 -11 5483.47 1172.48   1
   0   2 -11 6147.24  876.09   1
   0  -2 -12 2356.36  607.24   1
   0  -2 -12 2455.42  555.45   1
   0  -2 -12 2757.72  409.97   1
   0   2 -12 2252.29  604.86   1
   0   2 -12 2228.77  553.86   1
   0   2 -12 3087.30  410.17   1
   0  -2 -13 3492.87  838.97   1
   0  -2 -13 3521.71  584.31   1
   0   2 -13 3596.31  841.52   1
   0   2 -13 4089.70  585.58   1
   0  -2 -14   24.27  210.60   1
   0  -2 -14   12.85   30.92   1
   0   2 -14   22.65  195.68   1
   0   2 -14  -56.10   46.42   1
   0  -2 -15 1150.21  382.98   1
   0  -2 -15 1364.59  199.80   1
   0   2 -15 1638.01  372.87   1
   0   2 -15 1086.17  203.03   1
   0  -2 -16 2491.15  503.70   1
   0  -2 -16 1801.31  292.58   1
   0   2 -16 1957.06  486.85   1
   0   2 -16 1837.93  295.37   1
   0  -2 -17   15.53  232.99   1
   0  -2 -17  185.29   53.47   1
   0   2 -17  190.26  257.73   1
   0   2 -17  162.36   98.57   1
   0  -2 -18  221.67  235.49   1
   0  -2 -18  351.57   66.09   1
   0   2 -18  374.77  287.29   1
   0   2 -18  139.46  121.53   1
   0  -2 -19  115.07  219.28   1
   0  -2 -19  218.36   77.84   1
   0   2 -19  281.24  273.88   1
   0  -2 -20  700.06  300.26   1
   0   3   117646.26 5037.88   1
   0   3  -127747.99 5023.59   1
   0   3   2    8.86   55.51   1
   0  -3  -2    9.78   53.33   1
   0   3  -2   13.19   16.10   1
   0  -3   2   11.49   11.09   1
   0  -3  -3  187.82   84.10   1
   0   3  -3  145.13   37.77   1
   0  -3   3  117.70   35.91   1
   0  -3  -4  140.91   98.72   1
   0   3  -4  109.54   34.11   1
   0  -3  -5 6945.86 1788.29   1
   0   3  -5 8676.82 1753.42   1
   0  -3  -6   -2.60  135.58   1
   0  -3  -6   70.89   23.65   1
   0   3  -6   94.02   28.98   1
   0  -3  -711385.20 2383.58   1
   0  -3  -712243.43 1763.97   1
   0   3  -711951.55 2347.76   1
   0   3  -7 9898.57 1762.31   1
   0  -3  -8  155.07  126.19   1
   0  -3  -8    1.90   27.74   1
   0  -3  -8   19.27   22.46   1
   0   3  -8  -65.83   91.48   1
   0   3  -8   14.09   25.83   1
   0   3  -8   21.52   13.26   1
   0  -3  -9 2773.38  567.99   1
   0  -3  -9 2283.06  518.04   1
   0  -3  -9 2617.20  383.65   1
   0   3  -9 2502.96  517.85   1
   0   3  -9 2410.44  382.25   1
   0  -3 -10  332.27  161.82   1
   0  -3 -10  130.01   52.18   1
   0  -3 -10  155.58   34.46   1
   0   3 -10  230.96  128.87   1
   0   3 -10  153.91   49.96   1
   0   3 -10  189.00   40.33   1
   0  -3 -11 3830.02  920.72   1
   0  -3 -11 3950.00  869.08   1
   0  -3 -11 4365.28  646.74   1
   0   3 -11 4236.22  911.90   1
   0   3 -11 4195.35  868.62   1
   0   3 -11 4157.41  646.20   1
   0  -3 -12 2614.89  429.17   1
   0  -3 -12 2551.29  646.96   1
   0   3 -12 2684.82  648.09   1
   0   3 -12 2659.54  586.23   1
   0   3 -12 3138.11  433.50   1
   0  -3 -1313753.10 2435.51   1
   0  -3 -1311726.02 1784.57   1
   0   3 -1311589.97 2426.60   1
   0   3 -1311027.64 1784.59   1
   0  -3 -14  321.42  230.68   1
   0  -3 -14  187.71   43.53   1
   0   3 -14  101.06  205.71   1
   0  -3 -15 1854.97  419.49   1
   0  -3 -15 1542.43  233.60   1
   0   3 -15 1336.82  240.51   1
   0  -3 -16  337.85  240.44   1
   0  -3 -16  473.50   73.05   1
   0   3 -16  423.95  257.39   1
   0   3 -16  248.00   96.61   1
   0  -3 -17  992.13  310.17   1
   0  -3 -17 1210.57  142.89   1
   0   3 -17  601.45  344.72   1
   0   3 -17  405.68  165.04   1
   0  -3 -18   41.97   40.63   1
   0  -3 -18   27.55  225.32   1
   0   3 -18   71.58  277.88   1
   0  -3 -19  -19.68  223.90   1
   0  -3 -19   28.66   67.87   1
   0   3 -19  -63.82  308.39   1
   0   4   020536.58 4444.73   1
   0  -4   021656.62 4416.46   1
   0   4  -1 1092.68  257.03   1
   0  -4  -2 5639.77  977.28   1
   0  -4   2 4437.51  959.97   1
   0  -4  -3   87.80   73.39   1
   0  -4  -4 7901.19 1656.21   1
   0  -4  -5 9063.33 2427.58   1
   0  -4  -511999.23 1802.71   1
   0  -4  -6  367.18   58.28   1
   0  -4  -6  376.96  142.82   1
   0   4  -6  338.43   84.95   1
   0  -4  -7 1842.52  376.02   1
   0  -4  -7 1429.85  329.27   1
   0  -4  -7 1451.42  241.83   1
   0   4  -7 1771.31  372.28   1
   0   4  -7 1773.98  331.51   1
   0  -4  -8  -27.02  119.71   1
   0  -4  -8   -2.94   28.74   1
   0  -4  -8   25.07   21.80   1
   0   4  -8    8.67   27.31   1
   0  -4  -9 3518.31  706.18   1
   0  -4  -9 2930.00  657.95   1
   0  -4  -9 2987.36  488.18   1
   0   4  -9 3903.14  697.65   1
   0   4  -9 3439.66  657.59   1
   0  -4 -10   86.82  146.27   1
   0  -4 -10   38.90   35.34   1
   0  -4 -10   27.67   24.19   1
   0   4 -10  -13.19  147.02   1
   0   4 -10   53.65   44.13   1
   0  -4 -11 1757.49  434.96   1
   0  -4 -11 1525.37  377.19   1
   0  -4 -11 1920.68  274.64   1
   0   4 -11 1610.69  430.52   1
   0   4 -11 1860.76  375.52   1
   0   4 -11 1665.74  273.71   1
   0  -4 -12  435.42  178.79   1
   0  -4 -12  121.12   38.97   1
   0   4 -12  185.35  191.85   1
   0   4 -12   99.02   44.40   1
   0  -4 -13 2604.77  581.52   1
   0  -4 -13 2656.62  380.17   1
   0   4 -13 3129.84  620.28   1
   0   4 -13 1916.92  380.57   1
   0  -4 -14  167.06  202.93   1
   0  -4 -14  222.78   44.92   1
   0   4 -14  265.57  221.84   1
   0   4 -14  116.98   62.18   1
   0  -4 -15  284.83  213.63   1
   0  -4 -15  213.98   44.51   1
   0   4 -15  151.66  230.87   1
   0   4 -15   61.07   79.46   1
   0  -4 -16 -128.86  216.19   1
   0  -4 -16  -21.53   39.53   1
   0  -4 -17   -9.68  227.73   1
   0  -4 -17    2.91   44.69   1
   0   4 -17  -40.23  287.92   1
   0  -4 -18  185.49  260.24   1
   0  -4 -18  419.36   90.40   1
   0   4 -18  196.43  312.46   1
   0  -5   0    3.89   14.03   1
   0  -5  -1   32.31   28.46   1
   0  -5  -1   45.55   17.84   1
   0  -5   1   48.18   13.82   1
   0  -5  -2 6572.97 1016.17   1
   0  -5  -3 8858.10 1746.78   1
   0  -5  -3 8291.21 1298.94   1
   0  -5  -4  294.47   51.96   1
   0  -5  -5 3252.78  868.22   1
   0  -5  -5 3973.71  632.06   1
   0   5  -5 4546.40  850.41   1
   0  -5  -6  759.81  228.64   1
   0  -5  -6  880.76  193.50   1
   0  -5  -6  860.23  138.77   1
   0   5  -6  897.48  258.70   1
   0   5  -6  946.36  197.47   1
   0  -5  -7  422.48  105.82   1
   0  -5  -7  429.95   71.55   1
   0   5  -7  421.96  187.42   1
   0   5  -7  461.53  106.17   1
   0  -5  -8  225.70  134.45   1
   0  -5  -8  122.08   52.69   1
   0  -5  -8   85.71   28.08   1
   0   5  -8  100.76  147.97   1
   0   5  -8  116.38   49.15   1
   0  -5  -9 2158.34  439.93   1
   0  -5  -9 1767.09  385.84   1
   0  -5  -9 1806.40  281.16   1
   0   5  -9 1955.22  434.87   1
   0   5  -9 1762.86  384.75   1
   0  -5 -10 3920.06  887.64   1
   0  -5 -10 3423.62  841.74   1
   0  -5 -10 4329.12  625.86   1
   0   5 -10 4376.50  892.86   1
   0   5 -10 4226.35  842.97   1
   0  -5 -11 3673.90  671.29   1
   0  -5 -11 2881.03  454.41   1
   0   5 -11 4691.20  700.59   1
   0   5 -11 2573.71  616.80   1
   0  -5 -12  479.09  252.07   1
   0  -5 -12  390.16   68.37   1
   0   5 -12   89.41  273.85   1
   0  -5 -13  129.39  208.09   1
   0  -5 -13  169.19   44.11   1
   0   5 -13  319.02  282.95   1
   0  -5 -14  186.66  223.84   1
   0  -5 -14  218.44   47.27   1
   0   5 -14  119.50  244.16   1
   0  -5 -15  889.31  422.34   1
   0  -5 -15 1573.42  235.55   1
   0   5 -15 1047.60  454.20   1
   0  -5 -16  381.13  242.52   1
   0  -5 -16  129.36   48.92   1
   0   5 -16  305.47  307.89   1
   0  -5 -17  120.39  230.44   1
   0  -5 -17   75.11   46.79   1
   0  -5 -18  -48.85  230.61   1
   0  -5 -18   26.59   63.80   1
   0  -6   0 3871.04  598.60   1
   0  -6  -111547.38 2499.17   1
   0  -6  -112375.08 1876.49   1
   0  -6   112262.72 1875.99   1
   0  -6  -2  398.69  112.23   1
   0  -6  -2  437.49   69.32   1
   0  -6  -3 2023.63  448.29   1
   0  -6  -3 2117.45  431.60   1
   0  -6  -3 2003.33  318.41   1
   0  -6  -4  278.91   72.95   1
   0  -6  -4  261.51   46.94   1
   0  -6  -5  622.75  186.56   1
   0  -6  -5  540.24  121.57   1
   0  -6  -5  464.43   82.06   1
   0  -6  -6    0.20   37.99   1
   0  -6  -6  -19.71   21.88   1
   0   6  -6   36.75   92.55   1
   0   6  -6  -26.49   74.89   1
   0  -6  -7 6827.25 1156.35   1
   0  -6  -7 5670.17 1121.91   1
   0  -6  -7 5010.46  836.99   1
   0   6  -7 5292.79 1161.29   1
   0  -6  -8  210.12  156.88   1
   0  -6  -8  165.59   82.15   1
   0  -6  -8  222.50   40.84   1
   0   6  -8  244.60  180.38   1
   0  -6  -9  -66.42  187.24   1
   0  -6  -9   49.34   31.25   1
   0   6  -9   41.37  197.41   1
   0   6  -9   18.51   62.80   1
   0  -6 -10   98.30  175.85   1
   0  -6 -10  212.36   44.81   1
   0   6 -10   64.95  210.68   1
   0   6 -10  183.39   89.11   1
   0  -6 -11 2096.66  493.98   1
   0  -6 -11 2284.22  325.18   1
   0   6 -11  -65.91  538.53   1
   0  -6 -12  742.99  122.53   1
   0  -6 -12  900.50  258.22   1
   0  -6 -13 2293.69  503.42   1
   0  -6 -13 2034.35  321.11   1
   0   6 -13 1895.08  595.61   1
   0  -6 -14   25.08  420.45   1
   0  -6 -14 1896.43  267.27   1
   0   6 -14 1608.71  543.16   1
   0  -6 -15    7.27  306.98   1
   0  -6 -15 1201.92  168.90   1
   0   6 -15  702.09  460.43   1
   0  -6 -16   34.99  226.75   1
   0  -6 -16  507.94   91.92   1
   0  -6 -17  115.96   61.64   1
   0  -7   0   11.37   20.94   1
   0  -7  -1  161.16   33.80   1
   0  -7   1  178.16   35.12   1
   0  -7  -2   33.53   30.20   1
   0  -7  -3  167.38   66.21   1
   0  -7  -3  279.05   49.47   1
   0  -7  -4 6210.29 1613.64   1
   0  -7  -4 7990.91 1595.34   1
   0  -7  -4 7838.49 1195.33   1
   0  -7  -5 3788.68  773.68   1
   0  -7  -5 3421.24  751.58   1
   0  -7  -5 3690.70  558.44   1
   0  -7  -6  407.05  106.43   1
   0  -7  -6  395.27   67.87   1
   0  -7  -7  379.28  196.40   1
   0  -7  -7  139.61   71.59   1
   0  -7  -7  205.71   40.31   1
   0  -7  -8  -84.35  219.49   1
   0  -7  -8   70.50   33.73   1
   0  -7  -9  228.44  206.76   1
   0  -7  -9  110.92   39.95   1
   0   7  -9  178.26  106.60   1
   0  -7 -10 1940.57  304.59   1
   0   7 -10 1978.93  515.28   1
   0  -7 -11  -27.57  246.83   1
   0  -7 -11  729.12  107.51   1
   0   7 -11  699.61  297.35   1
   0  -7 -12   55.26  227.59   1
   0  -7 -12  689.57  105.48   1
   0   7 -12  772.42  337.40   1
   0  -7 -13   46.04  177.59   1
   0  -7 -13    2.77   35.67   1
   0  -7 -14   76.37  195.17   1
   0  -7 -14   86.81   43.34   1
   0  -7 -15   57.75  269.55   1
   0  -7 -15  770.89  123.58   1
   0  -7 -16  -17.86   59.97   1
   0  -8   0   12.13   33.65   1
   0  -8  -1 1183.15  166.65   1
   0  -8   1  900.51  163.04   1
   0  -8  -2  734.97  117.54   1
   0  -8  -3  816.41  131.85   1
   0  -8  -4  182.54   88.13   1
   0  -8  -4   82.77   59.34   1
   0  -8  -5  496.73  168.41   1
   0  -8  -5  152.12  123.78   1
   0  -8  -5  638.33   79.61   1
   0  -8  -6  590.13  219.76   1
   0  -8  -6  645.31  113.59   1
   0  -8  -7  135.83   49.47   1
   0  -8  -8 2737.09  681.43   1
   0  -8  -8 3011.47  464.26   1
   0  -8  -9  130.40   50.20   1
   0  -8 -10 1251.29  199.17   1
   0  -8 -11  103.13  226.39   1
   0  -8 -11  676.64  103.52   1
   0  -8 -12  -30.32  183.72   1
   0  -8 -12   61.77   41.27   1
   0  -8 -13  587.05  104.68   1
   0  -8 -14  240.44   72.22   1
   0  -9   0    2.32   42.61   1
   0  -9  -1   -1.94   33.97   1
   0  -9  -2  484.09   91.87   1
   0  -9  -3    2.81   51.87   1
   0  -9  -4  182.80   51.46   1
   0  -9  -5   -2.64   46.11   1
   0  -9  -6  592.08  121.84   1
   0  -9  -6   22.69   55.01   1
   0  -9  -7  467.26  148.14   1
   0  -9  -7   14.38   51.78   1
   0  -9  -8  101.25  202.53   1
   0  -9  -8  -17.16   51.10   1
   0  -9  -9  -16.46   54.63   1
   0  -9 -10  -24.05   58.68   1
   0  -9 -11  -10.05   59.95   1
   0 -10  -2  -90.06   73.67   1
   0 -10  -3   76.46   51.04   1
   0 -10  -4    7.12   53.56   1
   0 -10  -6   -5.97   58.84   1
   1   0   2   -2.89   12.96   1
  -1   0  -2   -3.41   13.39   1
   1   0   3 2836.09  583.74   1
  -1   0  -3 2782.87  583.83   1
  -1   0  -4    4.26   14.94   1
  -1   0  -6   -8.40   20.10   1
  -1   0  -7 2468.75  500.38   1
  -1   0  -7 2312.44  370.63   1
  -1   0  -8    2.53   24.06   1
  -1   0  -8   10.88   18.60   1
  -1   0  -9 5045.26 1102.99   1
  -1   0  -9 5299.32 1061.89   1
  -1   0  -9 4987.25  793.33   1
  -1   0 -10  -33.04  110.53   1
  -1   0 -10   -6.78   26.82   1
  -1   0 -10   -8.43   19.45   1
  -1   0 -11 1355.89  185.16   1
  -1   0 -11 1379.05  355.68   1
  -1   0 -11 1464.20  220.83   1
  -1   0 -12  -33.28  150.25   1
  -1   0 -12  -15.90   56.21   1
  -1   0 -12    5.11   26.70   1
  -1   0 -13 4165.40 1144.50   1
  -1   0 -13 5394.90  818.97   1
  -1   0 -14  115.43  215.40   1
  -1   0 -14   16.46   24.40   1
  -1   0 -15  674.08  261.21   1
  -1   0 -15  567.73  105.05   1
  -1   0 -16   24.73  122.31   1
  -1   0 -16   -4.83   61.90   1
  -1   0 -17  137.84  228.45   1
  -1   0 -17   68.46   67.25   1
  -1   0 -18   26.92  252.93   1
  -1   0 -18   35.47   70.47   1
  -1   0 -19  187.01  285.76   1
  -1   1   015620.66 3600.89   1
   1  -1   019014.06 3599.19   1
  -1   1  -115521.46 2943.58   1
   1  -1   113244.96 2943.01   1
  -1  -1  -3  165.90   44.78   1
  -1   1  -3  157.62   44.50   1
   1  -1   3  192.76   44.86   1
  -1  -1  -4 9596.49 1999.03   1
  -1   1  -4 9675.71 1999.28   1
   1  -1   4 9872.84 1998.89   1
  -1  -1  -5 9030.83 1890.44   1
  -1   1  -5 9312.06 1891.02   1
  -1   1  -5 9289.88 1418.81   1
   1  -1   5 9134.68 1890.24   1
  -1  -1  -612646.42 2501.67   1
  -1   1  -611465.69 2502.09   1
  -1   1  -612345.46 1879.71   1
  -1  -1  -7 1958.65  414.76   1
  -1  -1  -7 1732.41  366.12   1
  -1   1  -7 1760.83  367.18   1
  -1   1  -7 1703.35  268.91   1
  -1  -1  -814176.80 2799.64   1
  -1  -1  -812987.58 2762.39   1
  -1  -1  -813526.18 2076.72   1
  -1   1  -813871.13 2763.36   1
  -1   1  -813337.87 2076.31   1
  -1  -1  -9  948.19  217.09   1
  -1  -1  -9  705.22  161.76   1
  -1  -1  -9  753.26  115.64   1
  -1   1  -9  732.29  162.67   1
  -1   1  -9  701.37  114.61   1
  -1  -1 -10 3033.61  731.18   1
  -1  -1 -10 3328.28  688.17   1
  -1  -1 -10 3293.92  511.56   1
  -1   1 -10 2767.47  732.51   1
  -1   1 -10 3207.11  688.74   1
  -1   1 -10 3456.76  511.50   1
  -1  -1 -11  244.19  182.60   1
  -1  -1 -11  378.68   95.93   1
  -1  -1 -11  427.35   65.19   1
  -1   1 -11  424.63  164.64   1
  -1   1 -11  374.35   95.76   1
  -1   1 -11  376.19   63.45   1
  -1  -1 -12  290.34  186.94   1
  -1  -1 -12  255.82   94.62   1
  -1  -1 -12  310.56   56.26   1
  -1   1 -12  400.80  175.72   1
  -1   1 -12  310.60   92.66   1
  -1   1 -12  370.99   54.58   1
  -1  -1 -13   41.72  217.02   1
  -1  -1 -13  141.27   33.69   1
  -1   1 -13   66.02  166.13   1
  -1   1 -13  172.40   48.84   1
  -1  -1 -14    7.54  194.51   1
  -1  -1 -14  -34.30   31.61   1
  -1   1 -14   44.35  225.01   1
  -1   1 -14   12.18   49.79   1
  -1  -1 -15   38.35  203.14   1
  -1  -1 -15  -12.68   35.50   1
  -1   1 -15   28.45  210.64   1
  -1   1 -15   12.84   46.65   1
  -1  -1 -16  641.38  277.20   1
  -1  -1 -16  566.01  107.77   1
  -1   1 -16  572.18  273.43   1
  -1   1 -16  687.32  125.69   1
  -1  -1 -17  735.68  318.35   1
  -1  -1 -17  833.17  127.01   1
  -1   1 -17  398.43  297.15   1
  -1   1 -17  602.28  135.93   1
  -1  -1 -18  979.72  361.89   1
  -1  -1 -18 1047.09  162.88   1
  -1   1 -18  770.46  359.51   1
  -1   1 -18  788.04  162.68   1
  -1  -1 -19  162.13  266.34   1
  -1  -1 -19   29.88   73.07   1
  -1   1 -19  100.37  295.00   1
  -1  -2   0 6855.85 1501.07   1
  -1   2   0 5917.31 1512.29   1
   1  -2   0 7221.90 1504.14   1
   1  -2   0 8358.85 1125.88   1
  -1  -2  -121909.18 4402.41   1
   1  -2   120868.80 4403.88   1
  -1  -2  -248730.0410020.04   1
  -1  -2  -327821.98 5771.94   1
  -1  -2  -326765.46 5741.12   1
   1  -2   329250.47 5741.23   1
  -1  -2  -411471.13 2436.37   1
  -1  -2  -411357.68 2404.08   1
  -1   2  -411633.47 2404.38   1
  -1   2  -411534.82 1805.82   1
   1  -2   412246.59 2404.02   1
  -1  -2  -5 2593.56  673.54   1
  -1  -2  -5 3208.76  639.52   1
  -1   2  -5 3079.38  639.81   1
  -1   2  -5 2907.22  474.72   1
   1  -2   5 3143.06  639.21   1
  -1  -2  -611277.01 3071.20   1
  -1  -2  -615461.65 3040.98   1
  -1   2  -614775.75 3040.91   1
  -1   2  -614543.54 2285.94   1
  -1  -2  -714661.38 3676.99   1
  -1  -2  -718740.60 3645.75   1
  -1   2  -717743.57 3645.13   1
  -1   2  -717134.96 2741.71   1
  -1  -2  -8 2868.22  601.08   1
  -1  -2  -8 2689.18  556.72   1
  -1  -2  -8 2775.73  413.07   1
  -1   2  -8 2662.14  556.69   1
  -1   2  -8 2505.70  411.94   1
  -1  -2  -9 1503.22  355.09   1
  -1  -2  -9 1267.52  297.90   1
  -1  -2  -9 1559.93  218.37   1
  -1   2  -9 1374.59  297.99   1
  -1   2  -9 1367.80  216.82   1
  -1  -2 -10 2417.74  594.54   1
  -1  -2 -10 2253.16  541.06   1
  -1  -2 -10 2713.24  400.97   1
  -1   2 -10 2828.18  592.43   1
  -1   2 -10 2651.02  541.26   1
  -1   2 -10 2690.29  400.43   1
  -1  -2 -11  382.93  203.34   1
  -1  -2 -11  442.19  109.56   1
  -1  -2 -11  410.07   70.51   1
  -1   2 -11  277.75  169.36   1
  -1   2 -11  346.67  101.98   1
  -1   2 -11  523.65   78.29   1
  -1  -2 -12 2621.18  663.57   1
  -1  -2 -12 2485.25  608.21   1
  -1  -2 -12 3032.38  449.05   1
  -1   2 -12 3077.84  654.40   1
  -1   2 -12 2518.80  607.03   1
  -1   2 -12 3406.63  450.41   1
  -1  -2 -13 1185.59  355.95   1
  -1  -2 -13 1102.32  197.21   1
  -1   2 -13 1042.37  324.20   1
  -1   2 -13 1446.28  199.36   1
  -1  -2 -14  962.53  312.70   1
  -1  -2 -14  996.78  151.35   1
  -1   2 -14  941.88  330.36   1
  -1   2 -14  880.38  155.37   1
  -1  -2 -15 1122.62  286.69   1
  -1  -2 -15  705.04  108.90   1
  -1   2 -15  708.53  285.37   1
  -1   2 -15  540.37  112.75   1
  -1  -2 -16  444.69  250.40   1
  -1  -2 -16  195.26   50.44   1
  -1   2 -16  251.27  231.95   1
  -1   2 -16  161.07   60.84   1
  -1  -2 -17  217.10  270.26   1
  -1  -2 -17  238.42   61.73   1
  -1   2 -17  293.63  251.85   1
  -1   2 -17  288.72  118.84   1
  -1  -2 -18  127.64  250.01   1
  -1  -2 -18   89.96   70.67   1
  -1   2 -18  177.98  272.97   1
  -1  -2 -19   -9.17  214.38   1
  -1  -2 -19   19.29   43.16   1
  -1   2 -19  -44.79  303.21   1
  -1   3   043478.71 7649.25   1
   1  -3   034967.03 7637.39   1
  -1  -3  -156240.2510216.50   1
  -1   3  -146312.4410205.16   1
  -1  -3  -2 8102.42 1543.45   1
  -1  -3  -2 7452.48 1513.31   1
  -1   3  -2 7589.58 1516.64   1
   1  -3   2 6990.59 1513.63   1
  -1  -3  -3 1234.19  465.34   1
  -1  -3  -3 2151.61  431.69   1
  -1  -3  -4  160.50  126.78   1
  -1  -3  -4  166.07   48.50   1
  -1   3  -4  200.83   48.62   1
   1  -3   4  192.00   48.04   1
  -1  -3  -514207.99 2920.37   1
  -1  -3  -513836.81 2884.13   1
  -1   3  -514832.73 2885.74   1
   1  -3   513597.83 2883.79   1
  -1  -3  -6 3919.21  777.28   1
  -1  -3  -6 3668.47  734.25   1
  -1   3  -6 3359.36  733.69   1
  -1  -3  -714251.48 3027.83   1
  -1  -3  -715511.51 2989.96   1
  -1   3  -715836.54 2989.61   1
  -1   3  -712207.43 2246.31   1
  -1  -3  -8 6551.38 1178.86   1
  -1  -3  -8 5615.56 1133.07   1
  -1  -3  -8 5375.87  847.15   1
  -1   3  -8 5944.70 1133.22   1
  -1   3  -8 4884.63  845.67   1
  -1  -3  -9 4694.06 1027.34   1
  -1  -3  -9 4349.42  981.91   1
  -1  -3  -9 4985.72  733.53   1
  -1   3  -9 4551.80  982.40   1
  -1   3  -9 5028.15  732.20   1
  -1  -3 -10  844.96  731.09   1
  -1  -3 -10 2875.55  690.30   1
  -1  -3 -10 3517.39  513.35   1
  -1   3 -10 4758.05  748.56   1
  -1   3 -10 3388.90  691.93   1
  -1   3 -10 3546.42  512.41   1
  -1  -3 -11 6028.37 1423.06   1
  -1  -3 -11 6847.95 1379.40   1
  -1  -3 -11 6568.62 1031.14   1
  -1   3 -11 6738.87 1379.36   1
  -1   3 -11 6625.65 1030.77   1
  -1  -3 -12  351.22  205.24   1
  -1  -3 -12  410.11   69.88   1
  -1   3 -12  311.20  179.33   1
  -1   3 -12  437.76   73.98   1
  -1  -3 -13  429.89  235.97   1
  -1  -3 -13  413.75   71.00   1
  -1   3 -13  404.55  201.87   1
  -1   3 -13  377.22   76.25   1
  -1  -3 -14  842.94  166.67   1
  -1  -3 -14  558.94   86.73   1
  -1   3 -14  406.84  276.46   1
  -1   3 -14  407.60   95.00   1
  -1  -3 -15  572.69  269.94   1
  -1  -3 -15  413.29   65.91   1
  -1   3 -15  505.17  254.51   1
  -1   3 -15  216.01   85.89   1
  -1  -3 -16  358.05  245.47   1
  -1  -3 -16   93.47   37.11   1
  -1   3 -16  171.35  235.39   1
  -1   3 -16  -51.14   83.31   1
  -1  -3 -17  -70.56  231.52   1
  -1  -3 -17    8.57   41.69   1
  -1   3 -17  -25.60  244.44   1
  -1  -3 -18  355.16   69.12   1
  -1  -3 -18   82.58  248.95   1
  -1   3 -18  415.75  304.82   1
  -1  -3 -19  -24.51  155.73   1
   1  -4   015667.86 3651.71   1
   1  -4   019317.07 2745.52   1
  -1  -4  -1 4246.22  941.60   1
   1  -4   1 4196.77  943.27   1
   1  -4   1 5288.90  703.14   1
  -1  -4  -2  287.17   96.94   1
  -1  -4  -2  286.84   62.27   1
  -1   4  -2  224.53   79.20   1
   1  -4   2  235.16   62.10   1
  -1  -4  -3   58.18   83.02   1
  -1  -4  -3   61.34   20.22   1
   1  -4   3   29.91   20.70   1
  -1  -4  -4 2057.27  393.42   1
  -1  -4  -4 1691.66  351.82   1
  -1   4  -4 1675.36  354.52   1
   1  -4   4 1603.04  351.04   1
  -1  -4  -5 5840.37 1269.13   1
  -1  -4  -5 6044.59 1228.65   1
  -1   4  -5 6090.87 1230.08   1
   1  -4   5 5768.30 1227.57   1
  -1  -4  -6 4420.18 1001.42   1
  -1  -4  -6 4618.61  959.09   1
  -1   4  -6 4664.57  959.42   1
  -1  -4  -7  191.85   57.25   1
  -1   4  -7  217.54   62.89   1
  -1  -4  -8  155.98  167.47   1
  -1  -4  -8   91.81   40.04   1
  -1  -4  -8  107.23   28.70   1
  -1   4  -8   91.10   46.10   1
  -1  -4  -9 4618.00 1114.11   1
  -1  -4  -9 4546.31 1066.02   1
  -1  -4  -9 5198.13  796.48   1
  -1   4  -9 5901.51 1068.92   1
  -1  -4 -1010593.02 1655.81   1
  -1  -4 -10 6630.23 1595.39   1
  -1  -4 -10 7562.04 1194.83   1
  -1   4 -1010628.51 1643.96   1
  -1   4 -10 8509.78 1597.44   1
  -1  -4 -11 3481.01  739.54   1
  -1  -4 -11 3109.09  502.04   1
  -1   4 -11 4183.56  726.32   1
  -1   4 -11 3277.30  680.95   1
  -1  -4 -12 1720.88  279.14   1
  -1  -4 -12 2393.55  480.16   1
  -1   4 -12 2151.20  475.05   1
  -1  -4 -13 2547.64  500.18   1
  -1  -4 -13 1850.08  292.05   1
  -1   4 -13 1406.41  478.45   1
  -1  -4 -14  815.38  268.89   1
  -1  -4 -14  623.90   88.16   1
  -1   4 -14  535.87  283.53   1
  -1   4 -14  219.04  103.68   1
  -1  -4 -15  457.49  265.36   1
  -1  -4 -15  525.74   88.43   1
  -1   4 -15  446.97  326.67   1
  -1  -4 -16  651.28  254.94   1
  -1  -4 -16  403.79   76.46   1
  -1   4 -16  361.96  285.28   1
  -1  -4 -17  312.80   60.26   1
  -1  -4 -17  284.14  248.09   1
  -1   4 -17  134.15  305.21   1
  -1  -4 -18  300.65  263.53   1
  -1  -4 -18  499.05   99.18   1
   1  -5   0  170.39   51.03   1
   1  -5   0  201.19   31.20   1
  -1  -5  -1   33.19   17.30   1
  -1   5  -1    5.11   46.29   1
   1  -5   1   61.07   13.05   1
  -1  -5  -2 3706.58  835.98   1
  -1  -5  -2 4231.79  820.29   1
  -1   5  -2 4735.67  837.89   1
   1  -5   2 3564.70  819.97   1
  -1  -5  -323936.54 4625.74   1
  -1  -5  -324586.48 4607.72   1
   1  -5   320189.52 4606.53   1
  -1  -5  -4  170.41   76.22   1
  -1  -5  -4   74.49   33.89   1
  -1   5  -4   -1.83   50.22   1
   1  -5   4   36.12   23.98   1
  -1  -5  -5   86.58   98.13   1
  -1  -5  -5   37.98   42.38   1
  -1   5  -5   56.38   43.02   1
  -1  -5  -6   82.32  106.68   1
  -1  -5  -6    4.69   38.34   1
  -1  -5  -6   20.59   16.51   1
  -1   5  -6    2.81   40.96   1
  -1  -5  -7  234.68  140.00   1
  -1  -5  -7  256.49   75.59   1
  -1  -5  -7  224.64   44.81   1
  -1   5  -7  247.35   74.78   1
  -1  -5  -8 1209.16  272.15   1
  -1  -5  -8  825.05  209.27   1
  -1  -5  -8  963.07  150.33   1
  -1   5  -8 1041.36  213.16   1
  -1  -5  -9 4717.64 1002.47   1
  -1  -5  -9 3935.74  957.36   1
  -1  -5  -9 4951.73  714.13   1
  -1   5  -9 4840.68  959.58   1
  -1  -5 -10  371.62   58.63   1
  -1  -5 -10  221.34  184.54   1
  -1   5 -10  296.26   92.99   1
  -1  -5 -11 6695.25 1091.37   1
  -1  -5 -11 8620.79 1519.79   1
  -1   5 -1110072.03 1532.20   1
  -1  -5 -12  569.38  258.20   1
  -1  -5 -12  664.15  109.93   1
  -1   5 -12  838.88  277.52   1
  -1  -5 -13   12.54  197.01   1
  -1  -5 -13   80.02   36.71   1
  -1   5 -13  140.03  238.40   1
  -1  -5 -14   67.73  204.98   1
  -1  -5 -14  -30.79   34.03   1
  -1   5 -14   24.94  293.72   1
  -1  -5 -15  241.73  225.36   1
  -1  -5 -15   97.17   37.52   1
  -1   5 -15   84.40  313.58   1
  -1  -5 -16  833.33  335.20   1
  -1  -5 -16  821.39  131.96   1
  -1   5 -16  437.73  375.45   1
  -1  -5 -17  122.19  302.51   1
  -1  -5 -17  559.08  100.76   1
  -1   6   0   49.22   93.57   1
   1  -6   0   70.44   38.96   1
   1  -6   0   96.50   24.68   1
   1  -6   1 3168.48  713.52   1
   1  -6   1 3682.85  530.97   1
  -1  -6  -2 3140.45  644.74   1
   1  -6   2 3057.31  644.01   1
  -1  -6  -3 1066.82  242.19   1
  -1   6  -3 1124.71  268.08   1
   1  -6   3 1190.91  241.72   1
  -1  -6  -4 3036.29  601.22   1
  -1  -6  -4 2659.83  569.84   1
  -1  -6  -4 2728.95  422.91   1
  -1  -6  -5 8203.97 1712.66   1
  -1  -6  -5 8472.39 1284.67   1
  -1   6  -5 7912.46 1729.62   1
  -1  -6  -6 1993.77  484.07   1
  -1  -6  -6 2559.22  358.06   1
  -1  -6  -7  109.43  168.63   1
  -1  -6  -7   62.28   40.97   1
  -1  -6  -7   37.35   26.40   1
  -1   6  -7  164.89  184.96   1
  -1   6  -7   51.96   53.85   1
  -1  -6  -8 5523.81  855.46   1
  -1  -6  -8 3185.77  801.69   1
  -1  -6  -8 4044.78  596.17   1
  -1   6  -8 4585.91  860.63   1
  -1  -6  -9  200.46  193.99   1
  -1  -6  -9   40.83   29.95   1
  -1   6  -9   50.43   67.98   1
  -1  -6 -10   36.43  211.45   1
  -1  -6 -10   72.22   31.96   1
  -1   6 -10   11.77  218.03   1
  -1  -6 -11 1651.87  463.47   1
  -1  -6 -11 1821.64  284.20   1
  -1   6 -11 1895.01  502.83   1
  -1  -6 -12 1455.84  238.21   1
  -1  -6 -12 2215.91  429.06   1
  -1  -6 -13  187.58   41.44   1
  -1  -6 -13   76.89  218.20   1
  -1   6 -13  265.33  309.51   1
  -1  -6 -14   60.91  222.37   1
  -1  -6 -14   93.32   37.27   1
  -1   6 -14    0.99  288.46   1
  -1  -6 -15   78.11  226.59   1
  -1  -6 -15   35.09   35.90   1
  -1   6 -15   88.40  401.23   1
  -1  -6 -16  156.87  225.26   1
  -1  -6 -16   48.10   51.58   1
  -1  -7   0  353.77   55.92   1
   1  -7   0  287.19   53.68   1
  -1  -7  -1   19.64   26.03   1
  -1  -7  -2 1414.21  221.67   1
  -1  -7  -3   86.90   41.09   1
  -1  -7  -3  109.65   26.99   1
  -1  -7  -4  732.08  191.51   1
  -1  -7  -4  934.96  135.24   1
  -1  -7  -5 6750.22 1444.52   1
  -1  -7  -5 7126.59 1080.36   1
  -1  -7  -6    3.77   80.88   1
  -1  -7  -6   36.11   46.60   1
  -1  -7  -7 2511.88  500.33   1
  -1  -7  -7 2073.78  327.05   1
  -1   7  -7 1660.51  499.10   1
  -1  -7  -8  687.57  261.92   1
  -1  -7  -8  595.55   94.67   1
  -1   7  -8  588.59  251.56   1
  -1   7  -8  298.75  185.34   1
  -1  -7  -9 2352.67  367.12   1
  -1  -7 -10  130.79  179.96   1
  -1  -7 -10    2.65   33.86   1
  -1  -7 -11  -11.39  168.03   1
  -1  -7 -11  243.76   49.67   1
  -1  -7 -12  -60.06  217.13   1
  -1  -7 -12  626.17   93.25   1
  -1   7 -12  515.49  372.86   1
  -1  -7 -13  -45.28  184.93   1
  -1  -7 -13  161.63   42.12   1
  -1  -7 -14   -0.70  196.91   1
  -1  -7 -14   95.48   39.28   1
  -1  -7 -15  643.64  114.77   1
  -1  -8   0  447.23   85.07   1
   1  -8   0  581.49   84.79   1
  -1  -8  -1 1334.73  210.41   1
  -1  -8  -2 1421.61  223.50   1
  -1  -8  -3  902.94  144.59   1
  -1  -8  -4 5013.04  777.43   1
  -1  -8  -5  948.43  226.98   1
  -1  -8  -5  249.69  171.28   1
  -1  -8  -5 1004.77  121.94   1
  -1  -8  -6 2390.10  611.66   1
  -1  -8  -6 2811.41  427.97   1
  -1  -8  -7   -7.86  214.41   1
  -1  -8  -7   25.73   43.37   1
  -1  -8  -8  -20.14  210.30   1
  -1  -8  -8   38.46   48.07   1
  -1  -8  -9  -62.02  231.35   1
  -1  -8  -9   93.10   37.43   1
  -1  -8 -10   71.79  170.07   1
  -1  -8 -10   14.24   35.66   1
  -1  -8 -11  136.28   37.23   1
  -1  -8 -12   76.33  226.46   1
  -1  -8 -12  317.32   59.62   1
  -1  -8 -13 1150.49  188.31   1
  -1  -9   0  -12.21   45.49   1
  -1  -9  -1  195.00   51.86   1
  -1  -9  -2    2.41   37.46   1
  -1  -9  -3    7.26   38.20   1
  -1  -9  -4   21.06   44.62   1
  -1  -9  -5   13.98   45.47   1
  -1  -9  -6   22.32   47.29   1
  -1  -9  -7   15.39   58.19   1
  -1  -9  -8   -3.10   49.39   1
  -1  -9  -9   13.32   50.02   1
  -1  -9 -10   41.58   50.95   1
  -1  -9 -11  -35.22   47.18   1
  -1 -10  -2   45.50   53.66   1
  -1 -10  -3   -4.14   42.93   1
  -1 -10  -4    3.84   33.69   1
  -1 -10  -5    1.76   77.10   1
  -1 -10  -6   -4.81   61.73   1
   2   0   1   13.98   15.75   1
  -2   0  -1    5.64   16.01   1
   2   0   3    8.18   10.41   1
  -2   0  -3   -2.05   14.96   1
   2   0   4  271.51   67.62   1
  -2   0  -4  285.20   67.09   1
   2   0   5    6.75   21.93   1
  -2   0  -5    1.93   20.13   1
  -2   0  -610715.64 2205.12   1
  -2   0  -7    0.00   22.71   1
  -2   0  -8  667.07  149.16   1
  -2   0  -9   -3.27   26.70   1
  -2   0  -9   25.36   20.51   1
  -2   0 -10  105.45  127.73   1
  -2   0 -10   -5.92   26.63   1
  -2   0 -10   -1.67   20.75   1
  -2   0 -11   94.48  126.66   1
  -2   0 -11    8.46   48.47   1
  -2   0 -11    1.67   15.56   1
  -2   0 -12 2644.83  680.92   1
  -2   0 -12 2727.31  637.65   1
  -2   0 -12 3323.12  471.97   1
  -2   0 -13  100.17  200.27   1
  -2   0 -13   -7.09   23.49   1
  -2   0 -14   64.52  218.94   1
  -2   0 -14  -29.99   40.24   1
  -2   0 -15  -70.36  227.60   1
  -2   0 -15  -10.87   48.11   1
  -2   0 -16  138.11  224.74   1
  -2   0 -16   87.30   58.52   1
  -2   0 -17   41.35  224.52   1
  -2   0 -17   15.90   68.03   1
  -2   0 -18  -19.36  249.26   1
  -2   0 -18  108.73   77.56   1
  -2   0 -19   -3.66  204.38   1
   2   1   111921.23 2634.69   1
  -2  -1  -112379.72 2634.67   1
  -2   1  -113167.38 2635.79   1
   2  -1   114080.18 2636.02   1
   2   1   2 3606.33  789.03   1
  -2  -1  -2 3789.87  789.18   1
  -2   1  -2 4258.26  791.20   1
   2  -1   2 3714.78  789.33   1
  -2  -1  -323971.82 5312.66   1
  -2   1  -329759.40 5312.41   1
   2  -1   323665.78 5312.48   1
   2   1   4  374.68   91.34   1
  -2  -1  -4  380.15   91.88   1
  -2   1  -4  477.97   91.58   1
   2  -1   4  360.04   90.69   1
  -2  -1  -5 1020.16  217.31   1
  -2   1  -5 1067.67  217.39   1
   2  -1   5  949.25  216.80   1
  -2  -1  -6  615.97  133.85   1
  -2   1  -6  563.15  133.15   1
   2  -1   6  615.77  133.53   1
  -2  -1  -7 9713.50 2049.59   1
  -2   1  -710176.72 2049.13   1
  -2  -1  -8  217.84   64.31   1
  -2   1  -8  246.04   63.59   1
  -2   1  -8  262.99   41.68   1
  -2  -1  -9  570.53  201.86   1
  -2  -1  -9  609.82  132.95   1
  -2   1  -9  565.42  131.65   1
  -2   1  -9  568.85   92.52   1
  -2  -1 -10 2814.31  572.89   1
  -2  -1 -10 2377.51  525.02   1
  -2  -1 -10 2653.76  387.98   1
  -2   1 -10 2408.69  523.99   1
  -2   1 -10 2486.08  387.23   1
  -2  -1 -11  257.79  143.27   1
  -2  -1 -11  195.59   77.68   1
  -2  -1 -11  183.38   40.55   1
  -2   1 -11  338.89  156.03   1
  -2   1 -11  230.38   68.97   1
  -2   1 -11  217.43   39.61   1
  -2  -1 -12  818.38  213.25   1
  -2  -1 -12  464.93   80.77   1
  -2   1 -12  527.72  193.50   1
  -2   1 -12  484.23   81.56   1
  -2  -1 -13 1116.74  388.14   1
  -2  -1 -13 1264.24  211.70   1
  -2   1 -13 1456.18  371.21   1
  -2   1 -13 1442.77  215.16   1
  -2  -1 -14 -147.29  229.70   1
  -2  -1 -14    6.86   33.52   1
  -2   1 -14  -42.60  212.15   1
  -2   1 -14   13.97   47.22   1
  -2  -1 -15  100.65  213.97   1
  -2  -1 -15   57.28   36.05   1
  -2   1 -15   61.28  241.83   1
  -2   1 -15  127.46   57.13   1
  -2  -1 -16  159.22  222.39   1
  -2  -1 -16   68.49   51.30   1
  -2   1 -16   92.33  234.59   1
  -2   1 -16   54.93   67.70   1
  -2   1 -17    8.09  136.63   1
  -2  -1 -17   69.78  229.03   1
  -2  -1 -17   53.84   60.49   1
  -2   1 -17   62.21   72.83   1
  -2  -1 -18  496.03  317.33   1
  -2  -1 -18  659.12  126.40   1
  -2   1 -18  623.59  308.48   1
  -2  -1 -19  216.80  288.98   1
  -2   1 -19   -5.51  292.60   1
   2   2   1 8914.81 1869.42   1
  -2  -2  -1 7715.38 1869.30   1
  -2   2  -110324.41 1873.73   1
  -2   2  -1 9682.29 1403.09   1
   2  -2   1 9555.80 1870.81   1
  -2  -2  -222320.43 4859.48   1
  -2   2  -227356.62 4861.06   1
   2  -2   222025.96 4859.54   1
  -2  -2  -3 1234.65  327.29   1
  -2   2  -3 1836.03  328.48   1
   2  -2   3 1616.42  327.43   1
  -2  -2  -4   26.30   23.53   1
  -2   2  -4   35.87   22.55   1
   2  -2   4   55.11   22.00   1
  -2  -2  -5 1022.63  210.97   1
  -2   2  -5 1018.31  210.72   1
   2  -2   5  901.38  210.56   1
  -2  -2  -625088.50 4974.88   1
  -2   2  -623557.95 4974.92   1
  -2   2  -624252.21 3744.44   1
   2  -2   624033.89 4974.42   1
  -2  -2  -7   78.33   70.93   1
  -2  -2  -7   71.48   31.83   1
  -2   2  -7   59.40   30.88   1
  -2   2  -7   57.12   14.60   1
  -2  -2  -8 2773.49  575.42   1
  -2  -2  -8 2424.60  530.47   1
  -2   2  -8 2610.34  530.88   1
  -2   2  -8 2534.53  391.79   1
  -2  -2  -9  750.63  209.02   1
  -2  -2  -9  563.01  148.79   1
  -2   2  -9  744.93  150.09   1
  -2  -2 -10  459.41   76.52   1
  -2  -2 -10  521.95  194.64   1
  -2  -2 -10  456.32  112.72   1
  -2   2 -10  520.86  113.06   1
  -2   2 -10  452.81   75.08   1
  -2  -2 -11  269.27   50.48   1
  -2  -2 -11  224.62  176.77   1
  -2  -2 -11  254.73   92.35   1
  -2   2 -11  247.20  138.81   1
  -2   2 -11  283.95   84.41   1
  -2   2 -11  357.72   56.14   1
  -2  -2 -12  405.22   74.47   1
  -2  -2 -12  320.96  214.45   1
  -2   2 -12  548.70  192.36   1
  -2   2 -12  531.87   82.42   1
  -2  -2 -13   87.60  233.25   1
  -2  -2 -13  244.55   50.41   1
  -2   2 -13  200.39  180.57   1
  -2   2 -13  280.39   59.55   1
  -2  -2 -14 2230.08  488.71   1
  -2  -2 -14 1894.70  295.09   1
  -2   2 -14 2043.59  489.36   1
  -2   2 -14 1809.52  296.42   1
  -2  -2 -15  -50.20  212.81   1
  -2  -2 -15   80.92   35.72   1
  -2   2 -15  -95.15  245.51   1
  -2   2 -15   25.35   48.61   1
  -2  -2 -16  101.82  228.01   1
  -2  -2 -16   40.53   35.31   1
  -2   2 -16  250.15  242.54   1
  -2   2 -16   70.35   61.67   1
  -2  -2 -17  355.29  259.57   1
  -2  -2 -17  196.92   58.37   1
  -2   2 -17  249.67  245.23   1
  -2   2 -17   13.45   90.09   1
  -2  -2 -18  474.07  294.48   1
  -2  -2 -18  141.09   70.09   1
  -2   2 -18  220.19  265.60   1
  -2  -2 -19  315.24  291.50   1
  -2  -3   0   50.75   54.47   1
  -2  -3   0   49.19   18.79   1
  -2   3   0   77.60   39.31   1
   2  -3   0   50.06   25.46   1
   2  -3   0   51.88   11.10   1
  -2  -3  -1  238.12   56.98   1
  -2   3  -1  270.57   68.14   1
   2  -3   1  219.43   59.64   1
  -2  -3  -212333.50 2508.55   1
  -2  -3  -212031.09 2477.84   1
  -2   3  -213982.25 2481.81   1
   2  -3   210950.63 2477.45   1
  -2  -3  -3   79.62   73.52   1
  -2  -3  -3   44.43   20.07   1
  -2   3  -3   29.12   25.11   1
   2  -3   3   55.92   23.68   1
  -2  -3  -4 2735.11  732.36   1
  -2  -3  -4 3356.47  698.10   1
  -2   3  -4 3435.64  699.40   1
   2  -3   4 3372.40  698.27   1
  -2  -3  -5 8753.12 1996.25   1
  -2  -3  -5 8944.69 1962.15   1
  -2   3  -5 9674.19 1963.53   1
   2  -3   510091.84 1962.34   1
  -2  -3  -6 1425.09  407.24   1
  -2  -3  -6 1725.04  366.46   1
  -2   3  -6 1752.38  368.53   1
  -2   3  -6 1780.88  267.74   1
   2  -3   6 1730.56  366.10   1
  -2  -3  -7 5308.66 1168.24   1
  -2  -3  -7 5689.53 1130.16   1
  -2   3  -7 5242.26 1131.10   1
  -2   3  -7 5755.86  843.76   1
   2  -3   7 5186.28 1129.36   1
  -2  -3  -8 2269.75  499.31   1
  -2  -3  -8 2023.02  448.84   1
  -2   3  -8 2067.96  448.72   1
  -2   3  -8 2284.84  329.86   1
  -2  -3  -9  145.67  146.05   1
  -2  -3  -9   38.41   32.99   1
  -2   3  -9   34.43   28.14   1
  -2   3  -9   36.39   25.99   1
  -2  -3 -10 8921.82 1548.67   1
  -2  -3 -1011880.50 2129.22   1
  -2  -3 -1010562.88 2082.76   1
  -2   3 -1010183.71 2081.29   1
  -2   3 -1010686.29 1560.57   1
  -2  -3 -11  -26.60  168.88   1
  -2  -3 -11   52.59   27.00   1
  -2   3 -11   22.87  104.81   1
  -2   3 -11   61.59   53.24   1
  -2   3 -11   52.13   31.33   1
  -2  -3 -12 1428.11  369.68   1
  -2  -3 -12 1329.69  203.13   1
  -2   3 -12 1221.19  204.68   1
  -2  -3 -13  282.72  219.33   1
  -2  -3 -13  292.66   50.44   1
  -2   3 -13  231.81  149.42   1
  -2   3 -13  187.40   57.54   1
  -2  -3 -14  327.95  216.81   1
  -2  -3 -14  110.67   36.93   1
  -2   3 -14  120.73  227.08   1
  -2   3 -14   37.09   53.92   1
  -2  -3 -15  637.89  312.78   1
  -2  -3 -15  921.58  128.83   1
  -2   3 -15  788.42  332.66   1
  -2   3 -15  613.11  145.69   1
  -2  -3 -16 1118.94  339.75   1
  -2  -3 -16 1024.76  132.90   1
  -2   3 -16 1259.84  342.13   1
  -2   3 -16  363.26  150.23   1
  -2  -3 -17  373.94  311.21   1
  -2  -3 -17  475.11   85.65   1
  -2   3 -17  476.94  296.96   1
  -2  -3 -18  398.77  295.14   1
  -2  -3 -18  574.57  105.70   1
  -2   3 -18  306.47  334.66   1
  -2   4   0 2462.72  579.78   1
   2  -4   0 2554.79  565.40   1
   2  -4   0 2902.08  418.24   1
  -2  -4  -1  897.16  205.97   1
  -2  -4  -1  775.13  177.03   1
   2  -4   1  755.90  179.64   1
   2  -4   1  943.69  126.75   1
  -2  -4  -2 9892.32 2120.15   1
  -2  -4  -2 9959.17 2088.02   1
  -2   4  -211128.66 2096.00   1
   2  -4   2 9939.03 2088.38   1
  -2  -4  -3  166.45   44.14   1
  -2   4  -3  179.34   48.61   1
   2  -4   3  148.36   45.07   1
  -2  -4  -4  184.64  135.95   1
  -2  -4  -4  293.83   68.95   1
  -2   4  -4  266.85   72.51   1
   2  -4   4  283.08   68.28   1
  -2  -4  -5 5605.88 1222.46   1
  -2  -4  -5 6130.54 1182.55   1
  -2   4  -5 5401.16 1183.75   1
   2  -4   5 5588.27 1181.87   1
  -2  -4  -6  320.47  167.51   1
  -2  -4  -6  294.70   76.19   1
  -2   4  -6  312.82   77.76   1
   2  -4   6  310.05   74.89   1
  -2  -4  -7  295.19  152.49   1
  -2  -4  -7  241.69   75.89   1
  -2   4  -7  333.05   78.70   1
  -2  -4  -8   52.12  134.37   1
  -2  -4  -8  -28.08   30.19   1
  -2   4  -8   35.43   34.67   1
  -2  -4  -9 1018.65  301.61   1
  -2  -4  -9 1056.13  240.85   1
  -2  -4  -9 1117.94  171.94   1
  -2   4  -9 1104.79  241.61   1
  -2  -4 -10  345.24   53.42   1
  -2  -4 -10  468.83  183.82   1
  -2  -4 -10  205.54   89.25   1
  -2   4 -10  314.71   89.05   1
  -2  -4 -11  -61.37  162.70   1
  -2  -4 -11    3.13   28.48   1
  -2   4 -11  146.89  167.92   1
  -2  -4 -12 1737.72  428.12   1
  -2  -4 -12 1508.46  245.05   1
  -2   4 -12 2055.40  452.43   1
  -2  -4 -13  -21.45  277.89   1
  -2  -4 -13   64.73   32.74   1
  -2   4 -13  116.15  219.92   1
  -2  -4 -14  330.15  253.11   1
  -2  -4 -14  218.84   49.48   1
  -2   4 -14  127.84  253.07   1
  -2  -4 -15  434.90  279.00   1
  -2  -4 -15  335.61   69.61   1
  -2   4 -15  783.42  356.99   1
  -2  -4 -16 -282.73  235.86   1
  -2  -4 -16   37.02   34.51   1
  -2   4 -16 -105.80  263.10   1
  -2  -4 -17  -44.97  232.48   1
  -2  -4 -17   25.44   49.79   1
  -2   4 -17  153.26  277.05   1
  -2   5   0   54.86   60.22   1
   2  -5   0   15.69   21.75   1
   2  -5   0    0.26   12.25   1
  -2  -5  -1 2136.93  434.80   1
   2  -5   1 2009.40  436.22   1
  -2  -5  -2  126.79   37.64   1
   2  -5   2  115.98   36.82   1
  -2  -5  -3 8123.66 1726.99   1
  -2   5  -311556.42 1743.30   1
   2  -5   3 7727.59 1726.79   1
  -2  -5  -4 3991.82  914.50   1
  -2  -5  -4 4523.37  881.81   1
   2  -5   4 4043.54  880.17   1
  -2  -5  -5  927.46  283.30   1
  -2  -5  -5 1087.88  227.33   1
  -2   5  -5 1039.13  230.35   1
   2  -5   5 1023.52  225.38   1
  -2  -5  -6 1665.26  416.10   1
  -2  -5  -6 1642.73  363.19   1
  -2   5  -6 1801.31  367.43   1
   2  -5   6 1720.89  361.37   1
  -2  -5  -7  898.55  274.94   1
  -2  -5  -7  737.26  188.42   1
  -2   5  -7  961.42  194.05   1
  -2  -5  -8 7777.83 1358.63   1
  -2  -5  -8 6333.40 1305.11   1
  -2  -5  -8 5805.53  974.82   1
  -2   5  -8 6902.56 1306.79   1
  -2  -5  -9 4874.51  899.05   1
  -2  -5  -9 3337.54  830.61   1
  -2  -5  -9 4276.21  616.99   1
  -2   5  -9 4069.70  832.32   1
  -2  -5 -10   -1.29  172.08   1
  -2  -5 -10   13.31   29.27   1
  -2   5 -10   -7.41  244.99   1
  -2  -5 -11  115.60  216.54   1
  -2  -5 -11   93.18   33.64   1
  -2   5 -11    8.52  248.63   1
  -2  -5 -12  350.60  240.63   1
  -2  -5 -12  348.79   62.69   1
  -2   5 -12  271.70  252.61   1
  -2  -5 -13 2410.57  648.58   1
  -2  -5 -13 2731.81  420.02   1
  -2   5 -13 2545.43  660.99   1
  -2  -5 -14 2134.75  480.65   1
  -2  -5 -14 1712.16  280.29   1
  -2   5 -14 2209.68  523.90   1
  -2  -5 -15  -73.04  234.14   1
  -2  -5 -15   69.63   36.28   1
  -2   5 -15   72.85  275.43   1
  -2  -5 -16  160.34  272.66   1
  -2  -5 -16  424.35   70.04   1
  -2   5 -16  -46.00  309.79   1
  -2  -5 -17  198.11   61.36   1
  -2   6   0 5954.27 1436.22   1
   2  -6   0 6840.60 1407.27   1
   2  -6   0 6893.51 1052.02   1
  -2   6  -1 1208.89  347.46   1
   2  -6   1 1530.81  315.64   1
  -2  -6  -2  698.77  159.03   1
   2  -6   2  737.15  159.05   1
  -2  -6  -3  388.83   92.06   1
  -2  -6  -4 5550.26 1141.54   1
   2  -6   4 5477.25 1140.87   1
  -2  -6  -5  504.17  185.81   1
  -2  -6  -5  311.51  104.54   1
  -2   6  -5  564.32  128.24   1
   2  -6   5  422.55  101.32   1
  -2  -6  -6 1983.66  562.36   1
  -2   6  -6 2494.17  511.29   1
  -2  -6  -7  709.91  224.95   1
  -2  -6  -7  500.69  142.23   1
  -2  -6  -7  585.34   91.72   1
  -2  -6  -8 1812.38  396.07   1
  -2  -6  -8 1202.79  330.10   1
  -2  -6  -8 1753.84  238.23   1
  -2   6  -8 1375.87  333.05   1
  -2  -6  -9   91.33  191.36   1
  -2  -6  -9   95.16   34.46   1
  -2   6  -9  183.58  291.37   1
  -2  -6 -10  107.20  217.10   1
  -2  -6 -10  269.96   52.46   1
  -2   6 -10  330.30  256.78   1
  -2  -6 -11 1134.82  327.89   1
  -2  -6 -11  775.47  129.86   1
  -2   6 -11  793.45  297.69   1
  -2  -6 -12  156.65  226.15   1
  -2  -6 -12  173.16   43.18   1
  -2   6 -12  166.84  267.55   1
  -2  -6 -13   13.39  233.94   1
  -2  -6 -13   -6.68   35.05   1
  -2   6 -13  -59.91  286.53   1
  -2  -6 -14   70.49  350.64   1
  -2  -6 -14 1114.03  161.73   1
  -2   6 -14  583.36  389.64   1
  -2  -6 -15   89.45  260.43   1
  -2  -6 -15   62.94   48.91   1
  -2  -6 -16  779.12  133.04   1
  -2   7   0  373.34  196.54   1
   2  -7   0  607.33   92.94   1
   2  -7   1  760.29  169.35   1
  -2   7  -2   58.22  119.66   1
   2  -7   2    7.74   33.07   1
  -2  -7  -3  620.56  151.72   1
  -2  -7  -3  366.16  120.63   1
  -2   7  -3  399.79  166.57   1
   2  -7   3  654.25  123.46   1
  -2  -7  -4 1680.54  265.92   1
  -2  -7  -4  797.03  209.87   1
  -2  -7  -4  899.52  149.17   1
  -2  -7  -5  501.04  143.39   1
  -2  -7  -5  668.39   97.47   1
  -2  -7  -6 1058.58  281.57   1
  -2  -7  -6 1441.07  201.51   1
  -2  -7  -7  755.71  233.47   1
  -2  -7  -7  629.58  106.68   1
  -2   7  -7  734.46  293.29   1
  -2  -7  -8 1596.21  250.71   1
  -2   7  -8 1617.25  450.95   1
  -2  -7  -9  829.06  324.95   1
  -2  -7  -9  974.88  152.99   1
  -2   7  -9  916.23  331.71   1
  -2  -7 -10   21.73 1225.37   1
  -2  -7 -10 6491.02  891.14   1
  -2   7 -10 4686.13 1268.75   1
  -2  -7 -11    6.70   27.55   1
  -2  -7 -11  -87.93  177.57   1
  -2   7 -11   -6.42  344.28   1
  -2  -7 -12  918.42  128.40   1
  -2  -7 -12  -87.08  273.30   1
  -2   7 -12  561.57  400.65   1
  -2  -7 -13   35.30   30.34   1
  -2  -7 -13   82.12  203.87   1
  -2  -7 -14   17.84   48.14   1
  -2  -8   0  551.75   91.96   1
  -2  -8  -1  943.13  149.78   1
  -2  -8  -2  157.43   37.71   1
  -2  -8  -3  343.68   61.60   1
  -2  -8  -4   19.26   31.10   1
  -2  -8  -5   92.31   39.27   1
  -2  -8  -6 3448.60  741.10   1
  -2  -8  -6 3276.90  513.95   1
  -2  -8  -7  -15.96  243.28   1
  -2  -8  -7   84.51   39.87   1
  -2  -8  -8  728.29  319.93   1
  -2  -8  -8  594.22  101.91   1
  -2  -8  -9    1.33  261.71   1
  -2  -8  -9   75.79   35.94   1
  -2  -8 -10   44.99  470.26   1
  -2  -8 -10 2075.84  288.85   1
  -2  -8 -11   87.29  254.35   1
  -2  -8 -11   90.76   40.12   1
  -2  -8 -12  464.53   83.33   1
  -2  -8 -13  193.62   58.56   1
  -2  -9   0  504.19   88.77   1
  -2  -9  -1  680.55  115.27   1
  -2  -9  -2   16.99   37.83   1
  -2  -9  -3   25.90   39.55   1
  -2  -9  -4   -6.86   40.72   1
  -2  -9  -5   42.60   42.60   1
  -2  -9  -6    8.34   46.94   1
  -2  -9  -7  -24.84   52.36   1
  -2  -9  -8   -3.52   53.12   1
  -2  -9  -9    9.96   51.13   1
  -2  -9 -10   42.92   51.02   1
  -2 -10  -1   28.93   52.80   1
  -2 -10  -2  -24.80   40.79   1
  -2 -10  -3    5.97   41.20   1
  -2 -10  -4   -3.46   54.12   1
  -2 -10  -5   -9.97   53.68   1
   3   0   0   31.34   20.78   1
  -3   0   0   -0.60   21.15   1
   3   0   1  374.53   84.46   1
  -3   0  -1  359.57   85.36   1
   3   0   2   -2.38   10.63   1
  -3   0  -2    0.92   16.90   1
   3   0   323736.42 5056.97   1
  -3   0  -325520.02 5056.86   1
   3   0   4    9.92   20.47   1
  -3   0  -4   12.07   21.85   1
   3   0   510876.42 2290.37   1
  -3   0  -511422.26 2291.13   1
   3   0   6   -3.38   24.30   1
  -3   0  -6    3.89   22.39   1
  -3   0  -714996.65 3082.86   1
  -3   0  -8   17.70   25.87   1
  -3   0  -9 1889.67  244.51   1
  -3   0 -10    6.65   41.91   1
  -3   0 -10    4.00   21.75   1
  -3   0 -11  -27.85  103.57   1
  -3   0 -11    4.55   47.10   1
  -3   0 -11   17.35   23.44   1
  -3   0 -12   73.14  164.35   1
  -3   0 -12   -5.19   23.67   1
  -3   0 -13  169.73  180.04   1
  -3   0 -13  218.94   43.58   1
  -3   0 -14  -84.88  216.18   1
  -3   0 -14  -33.29   47.94   1
  -3   0 -15   47.18  241.84   1
  -3   0 -15   46.75   48.52   1
  -3   0 -16  -17.91  246.29   1
  -3   0 -16  -28.70   54.16   1
  -3   0 -17 -169.38  236.48   1
  -3   0 -17  -43.58   67.16   1
  -3   0 -18   30.65  264.06   1
  -3   1   030055.56 4536.94   1
   3  -1   028643.80 6025.61   1
   3   1   1   46.65   20.62   1
  -3  -1  -1   47.39   22.63   1
  -3   1  -1   41.21   24.12   1
   3  -1   1   34.63   25.72   1
   3   1   2 4582.62 1053.54   1
  -3  -1  -2 5065.76 1053.43   1
  -3   1  -2 5177.47 1054.18   1
   3  -1   2 5594.89 1054.02   1
   3   1   3  597.34  142.52   1
  -3  -1  -3  648.25  143.13   1
  -3   1  -3  614.24  144.82   1
   3  -1   3  736.02  143.37   1
   3   1   4 1490.43  319.59   1
  -3  -1  -4 1590.43  320.04   1
  -3   1  -4 1555.00  320.01   1
   3  -1   4 1426.39  319.67   1
   3   1   5 6876.07 1393.94   1
  -3  -1  -5 6813.61 1394.20   1
  -3   1  -5 6907.81 1394.49   1
   3  -1   5 6456.32 1393.71   1
  -3  -1  -6   73.33   30.23   1
  -3   1  -6   70.49   30.77   1
   3  -1   6   55.45   29.98   1
  -3  -1  -7  458.01  101.94   1
  -3   1  -7  383.04  102.40   1
   3  -1   7  459.80  102.07   1
  -3  -1  -8 6302.81 1310.98   1
  -3   1  -8 6388.90 1311.74   1
  -3  -1  -9  150.59   51.15   1
  -3   1  -9  182.76   50.09   1
  -3   1  -9  168.84   32.46   1
  -3  -1 -10 1991.05  291.56   1
  -3  -1 -10 2132.30  429.27   1
  -3   1 -10 1906.61  428.80   1
  -3   1 -10 2023.56  314.49   1
  -3  -1 -11 1235.62  290.32   1
  -3  -1 -11  860.09  226.22   1
  -3  -1 -11 1146.10  161.34   1
  -3   1 -11  951.88  227.34   1
  -3   1 -11 1045.65  160.19   1
  -3   1 -12 1496.50  212.15   1
  -3  -1 -12 1422.20  342.53   1
  -3  -1 -12 1185.22  193.91   1
  -3   1 -12 1245.12  196.40   1
  -3  -1 -13  393.64  143.01   1
  -3  -1 -13  391.77   70.08   1
  -3   1 -13  455.42  176.37   1
  -3   1 -13  405.24   74.43   1
  -3  -1 -14  615.17  282.20   1
  -3  -1 -14  530.38   96.83   1
  -3   1 -14  819.16  253.29   1
  -3   1 -14  586.60  101.07   1
  -3  -1 -15  398.17  271.81   1
  -3  -1 -15  270.02   66.04   1
  -3   1 -15  263.73  249.41   1
  -3   1 -15  257.04   70.52   1
  -3  -1 -16 3821.31  818.19   1
  -3  -1 -16 3587.57  548.79   1
  -3   1 -16 3536.06  827.93   1
  -3   1 -16 3379.62  554.69   1
  -3  -1 -17  171.59  237.08   1
  -3  -1 -17  -17.90   58.10   1
  -3   1 -17  -92.48  240.40   1
  -3   1 -17   17.85   77.78   1
  -3  -1 -18 -129.14  268.42   1
  -3   1 -18   44.77  266.91   1
  -3  -2   0  974.62  205.75   1
  -3   2   0  880.85  211.59   1
  -3   2   0 1006.78  147.85   1
   3  -2   0  980.49  206.98   1
   3  -2   0  908.93  147.64   1
   3   2   1  262.72   72.28   1
  -3  -2  -1  312.78   73.12   1
  -3   2  -1  330.96   79.01   1
  -3   2  -1  335.51   48.66   1
   3  -2   1  334.90   75.73   1
   3   2   2  576.31  120.44   1
  -3  -2  -2  545.46  120.54   1
  -3   2  -2  555.99  122.16   1
   3  -2   2  493.71  120.34   1
   3   2   3 2810.70  620.27   1
  -3  -2  -3 2669.42  620.36   1
  -3   2  -3 3568.91  621.94   1
   3  -2   3 2965.54  620.34   1
  -3  -2  -410808.54 2507.93   1
  -3   2  -414219.41 2509.98   1
   3  -2   411948.67 2508.42   1
  -3  -2  -533319.11 7136.52   1
  -3   2  -536701.95 7138.74   1
   3  -2   534810.23 7136.19   1
  -3  -2  -6 2628.53  595.11   1
  -3   2  -6 3035.24  595.94   1
   3  -2   6 2901.72  594.64   1
  -3  -2  -7 2601.12  510.42   1
  -3   2  -7 2101.46  509.71   1
   3  -2   7 2589.05  509.76   1
  -3  -2  -8 2116.88  438.06   1
  -3   2  -8 2009.37  437.25   1
  -3   2  -8 2106.23  321.76   1
  -3  -2  -9 1522.52  367.50   1
  -3  -2  -9 1503.13  309.74   1
  -3   2  -9 1435.66  309.26   1
  -3   2  -9 1401.29  224.71   1
  -3  -2 -10 1344.22  362.36   1
  -3  -2 -10 1457.58  310.03   1
  -3   2 -10 1365.77  309.05   1
  -3   2 -10 1483.84  225.65   1
  -3  -2 -11  642.67  108.00   1
  -3  -2 -11  684.30  228.83   1
  -3   2 -11  615.81  155.75   1
  -3   2 -11  764.78  110.68   1
  -3  -2 -12   86.06  209.23   1
  -3  -2 -12   35.79   28.68   1
  -3   2 -12   97.14  182.79   1
  -3   2 -12   31.23   41.22   1
  -3  -2 -13 1617.73  285.84   1
  -3  -2 -13 1884.38  283.11   1
  -3   2 -13 1687.87  458.50   1
  -3   2 -13 1739.55  285.36   1
  -3  -2 -14  278.09  242.86   1
  -3  -2 -14  135.65   42.42   1
  -3   2 -14  420.23  216.46   1
  -3   2 -14  166.26   72.31   1
  -3  -2 -15 1592.51  428.80   1
  -3  -2 -15 1504.08  237.96   1
  -3   2 -15 1750.37  438.25   1
  -3   2 -15 1463.42  242.24   1
  -3  -2 -16  146.62  227.22   1
  -3  -2 -16   21.34   36.47   1
  -3   2 -16  -21.52  267.27   1
  -3   2 -16   48.29   86.74   1
  -3  -2 -17   52.48  254.60   1
  -3  -2 -17   81.28   53.68   1
  -3   2 -17   60.32  259.07   1
  -3  -2 -18  179.62  292.45   1
  -3  -3   034382.17 6975.98   1
  -3   3   034159.33 6989.45   1
   3  -3   033551.70 6977.29   1
  -3   3  -1 9846.85 1548.01   1
   3  -3   110215.10 2063.55   1
  -3  -3  -2 6807.64 1332.38   1
  -3   3  -2 6466.76 1336.15   1
  -3   3  -2 6357.29  997.02   1
   3  -3   2 6214.18 1332.15   1
  -3  -3  -3 1581.31  315.03   1
  -3   3  -3 1547.08  317.66   1
   3  -3   3 1362.59  314.97   1
  -3  -3  -4  153.91   44.64   1
  -3   3  -4  153.38   46.86   1
   3  -3   4  144.35   44.80   1
  -3  -3  -516848.20 3536.80   1
  -3   3  -519771.08 3538.04   1
  -3   3  -515568.66 2659.01   1
  -3   3  -515317.28 2658.89   1
   3  -3   518273.90 3536.50   1
  -3  -3  -6  239.60  117.85   1
  -3  -3  -6   49.33   36.14   1
  -3   3  -6   80.79   33.60   1
   3  -3   6   83.76   32.17   1
  -3  -3  -7 7277.65 1641.78   1
  -3  -3  -7 7342.58 1602.10   1
  -3   3  -7 8042.60 1604.04   1
  -3   3  -7 7720.72 1199.30   1
   3  -3   7 8016.65 1601.27   1
  -3  -3  -8  418.97  176.66   1
  -3  -3  -8  434.12  114.26   1
  -3   3  -8  463.32  116.45   1
  -3   3  -8  547.90   78.09   1
  -3  -3  -9  426.52  194.55   1
  -3  -3  -9  506.46  124.12   1
  -3   3  -9  454.38  125.84   1
  -3   3  -9  607.33   86.29   1
  -3  -3 -10 2864.39  685.74   1
  -3  -3 -10 2853.97  636.96   1
  -3   3 -10 2877.76  638.45   1
  -3   3 -10 3332.73  470.67   1
  -3  -3 -11   32.67  164.80   1
  -3  -3 -11   19.44   28.19   1
  -3  -3 -12 1084.36  326.17   1
  -3  -3 -12  830.17  139.69   1
  -3   3 -12 1180.31  302.02   1
  -3  -3 -13    1.95  220.14   1
  -3  -3 -13   45.10   30.77   1
  -3   3 -13   99.84  180.26   1
  -3   3 -13   14.99   44.71   1
  -3  -3 -14  486.32  245.66   1
  -3  -3 -14  465.04   69.69   1
  -3   3 -14  396.21  239.63   1
  -3   3 -14  246.85   81.29   1
  -3  -3 -15   59.36  132.37   1
  -3  -3 -15   17.63   35.96   1
  -3   3 -15   -8.91  246.51   1
  -3   3 -15   -2.65   61.74   1
  -3  -3 -16  177.44  250.15   1
  -3  -3 -16   -7.78   35.80   1
  -3   3 -16    8.51  280.12   1
  -3  -3 -17  473.34  340.75   1
  -3  -3 -17  626.97  104.49   1
  -3   3 -17  508.51  325.82   1
  -3   4   0   42.73   52.95   1
   3  -4   0   35.05   30.29   1
   3  -4   0   50.59   13.69   1
  -3  -4  -1  130.36   35.18   1
  -3   4  -1  127.97   65.70   1
   3  -4   1  109.86   39.38   1
  -3  -4  -2 1214.56  259.53   1
  -3  -4  -2 1121.31  220.92   1
  -3   4  -2  849.02  228.51   1
   3  -4   2 1008.00  220.88   1
  -3  -4  -3  227.73  104.33   1
  -3  -4  -3  207.34   51.53   1
   3  -4   3  184.16   51.86   1
  -3  -4  -4  842.82  249.07   1
  -3  -4  -4 1003.73  205.33   1
  -3   4  -4  935.99  210.00   1
   3  -4   4  909.42  206.14   1
  -3  -4  -5 3476.87  719.14   1
  -3   4  -5 3685.16  721.26   1
   3  -4   5 3274.76  718.27   1
  -3  -4  -6 6762.83 1548.63   1
  -3  -4  -6 6861.31 1509.40   1
  -3   4  -6 7606.77 1511.30   1
   3  -4   6 7572.26 1509.20   1
  -3  -4  -7  797.76  297.65   1
  -3  -4  -7  986.79  238.46   1
  -3   4  -7 1135.15  241.34   1
   3  -4   7 1209.32  238.13   1
  -3  -4  -8  284.35  180.23   1
  -3  -4  -8  390.29   98.01   1
  -3   4  -8  347.90   95.25   1
  -3  -4  -9  841.07  275.33   1
  -3  -4  -9  831.65  193.97   1
  -3   4  -9  880.67  193.53   1
  -3  -4 -10  664.29  217.64   1
  -3  -4 -10  410.11   73.01   1
  -3  -4 -11  164.58   35.50   1
  -3  -4 -11   60.07  203.81   1
  -3  -4 -12   58.57  206.55   1
  -3  -4 -12   51.41   30.14   1
  -3   4 -12  -25.15  238.41   1
  -3  -4 -13    7.50  214.41   1
  -3  -4 -13    8.45   29.82   1
  -3   4 -13  145.42  233.23   1
  -3  -4 -14   68.71  245.68   1
  -3  -4 -14  167.78   40.93   1
  -3   4 -14   -2.94  251.18   1
  -3  -4 -15 1060.71  167.03   1
  -3  -4 -15 1127.89  379.27   1
  -3   4 -15  842.94  389.59   1
  -3  -4 -16  133.76  270.42   1
  -3  -4 -16   60.30   36.24   1
  -3   4 -16 -148.56  293.60   1
  -3  -4 -17  -29.75  163.61   1
  -3  -4 -17  148.30   54.67   1
  -3   5   0    7.35   55.83   1
   3  -5   0   60.23   15.51   1
  -3  -5  -1 2701.72  694.03   1
  -3  -5  -1 3268.87  667.18   1
  -3   5  -1 3103.66  683.93   1
   3  -5   1 3249.57  668.64   1
  -3  -5  -2 1455.86  339.68   1
  -3  -5  -2 1451.29  301.17   1
  -3   5  -2 1587.54  322.69   1
   3  -5   2 1328.79  301.96   1
  -3  -5  -3   68.01  105.83   1
  -3  -5  -3   67.09   34.68   1
  -3   5  -3   55.58   60.37   1
   3  -5   3   67.20   30.10   1
  -3  -5  -4 7004.56 1524.15   1
  -3  -5  -4 7319.92 1486.25   1
   3  -5   4 7100.80 1486.52   1
  -3  -5  -5  965.30  198.37   1
  -3   5  -5  848.64  201.59   1
   3  -5   5  873.68  196.82   1
  -3  -5  -6   22.00  117.44   1
  -3  -5  -6   -4.95   36.93   1
  -3   5  -6  -12.53   42.74   1
   3  -5   6    4.30   21.88   1
  -3  -5  -7   42.23  138.77   1
  -3  -5  -7   13.85   52.97   1
  -3   5  -7   69.29   63.15   1
   3  -5   7  239.40   58.17   1
  -3  -5  -8 1752.51  357.90   1
  -3  -5  -8 1047.88  276.49   1
  -3   5  -8 1467.26  280.95   1
  -3  -5  -9 4046.38  868.74   1
  -3   5  -9 3876.20  818.02   1
  -3  -5 -10    1.19   23.76   1
  -3  -5 -10  124.67  173.69   1
  -3  -5 -11  248.93  277.07   1
  -3  -5 -11  156.82   40.35   1
  -3  -5 -12  110.13  236.41   1
  -3  -5 -12   32.01   31.04   1
  -3   5 -12   -6.11  242.98   1
  -3  -5 -13  239.29  362.25   1
  -3  -5 -13  135.39   38.46   1
  -3   5 -13  150.86  258.54   1
  -3  -5 -14  262.13  362.21   1
  -3  -5 -14  157.74   43.06   1
  -3   5 -14  134.84  284.25   1
  -3  -5 -15   53.28  301.53   1
  -3  -5 -15  105.20   40.42   1
  -3   5 -15  142.54  323.54   1
  -3  -5 -16 -171.49  255.96   1
  -3  -5 -16    2.31   49.48   1
  -3   6   0 3691.60 1001.13   1
   3  -6   0 4775.59  978.30   1
   3  -6   0 4872.45  727.72   1
  -3   6  -1  -25.97   99.65   1
   3  -6   1   34.68   36.87   1
  -3   6  -2 1892.30  394.04   1
   3  -6   2 1706.52  369.07   1
  -3  -6  -3 1911.60  376.98   1
  -3  -6  -3 1559.08  341.33   1
  -3   6  -3 1366.06  369.52   1
   3  -6   3 1677.98  343.34   1
  -3  -6  -4 5171.63 1281.85   1
  -3  -6  -4 6037.93 1243.94   1
   3  -6   4 6092.48 1243.34   1
  -3  -6  -5 1086.08  296.17   1
  -3  -6  -5 1011.72  226.79   1
  -3   6  -5  943.17  243.63   1
   3  -6   5 1052.11  226.72   1
  -3  -6  -6  529.77  217.19   1
  -3  -6  -6  396.19  113.08   1
  -3   6  -6  284.11  127.80   1
   3  -6   6  516.85  110.01   1
  -3  -6  -7 3706.77  642.24   1
  -3  -6  -7 2495.25  582.50   1
  -3   6  -7 2976.14  588.52   1
  -3  -6  -8  -82.38  223.98   1
  -3  -6  -8    4.26   19.63   1
  -3  -6  -9  -31.52  243.64   1
  -3  -6  -9   71.70   31.38   1
  -3  -6 -10   79.82  206.04   1
  -3  -6 -10  149.62   38.77   1
  -3  -6 -11  598.89  297.78   1
  -3  -6 -11  503.91   86.36   1
  -3   6 -11  518.81  297.39   1
  -3  -6 -12  -50.13  276.37   1
  -3  -6 -12  729.31  110.29   1
  -3  -6 -13   84.17  254.50   1
  -3  -6 -13  262.14   52.35   1
  -3   6 -13  212.05  379.31   1
  -3  -6 -14 1197.48  169.42   1
  -3  -6 -14 -171.90  401.29   1
  -3   6 -14  787.52  440.22   1
  -3  -6 -15  372.95   78.06   1
  -3   7   0   -6.54  132.06   1
   3  -7   0   35.68   40.13   1
  -3   7  -1  227.07  176.91   1
   3  -7   1  267.17   72.59   1
   3  -7   2  171.68   61.26   1
  -3  -7  -3 1851.39  477.05   1
  -3   7  -3 3006.16  517.24   1
   3  -7   3 2463.93  477.96   1
  -3  -7  -4  133.99  165.31   1
  -3  -7  -4  104.23   51.83   1
   3  -7   4   34.54   54.02   1
   3  -7   5  385.27  107.21   1
  -3   7  -6 1576.41  384.72   1
  -3  -7  -7  297.70  221.37   1
  -3  -7  -7  263.15   51.94   1
  -3  -7  -8 4671.10  970.95   1
  -3  -7  -8 4286.86  671.41   1
  -3  -7  -9 1223.29  542.26   1
  -3  -7  -9 2130.59  320.88   1
  -3  -7 -10  123.46  208.38   1
  -3  -7 -10   34.58   31.26   1
  -3   7 -10  -89.18  346.79   1
  -3  -7 -11   38.06  224.64   1
  -3  -7 -11  105.06   35.50   1
  -3   7 -11   66.45  359.35   1
  -3  -7 -12   36.91  241.08   1
  -3  -7 -12  177.50   44.68   1
  -3   7 -12  138.36  398.82   1
  -3  -7 -13  474.44   80.51   1
  -3  -7 -13  -78.27  268.72   1
  -3  -7 -14  661.58  117.23   1
  -3   8   0   31.10  202.23   1
   3  -8   0   52.10   43.37   1
   3  -8   1  707.36  164.02   1
   3  -8   2  -28.38   52.66   1
  -3  -8  -3 1575.15  217.30   1
   3  -8   3 1070.80  300.07   1
  -3  -8  -4  573.41   92.76   1
  -3   8  -4  325.38  271.37   1
  -3  -8  -5 1053.29  167.43   1
  -3  -8  -6  108.47   32.87   1
  -3  -8  -7 1459.37  219.02   1
  -3   8  -7  512.79  440.28   1
  -3  -8  -8   -1.93  320.12   1
  -3  -8  -8   60.59   33.47   1
  -3   8  -8  -21.74  292.58   1
  -3  -8  -9  126.64  254.69   1
  -3  -8  -9  344.64   61.29   1
  -3  -8 -10   57.93  405.93   1
  -3  -8 -10 1571.02  223.68   1
  -3  -8 -11  516.69   88.04   1
  -3  -8 -12   21.49   42.05   1
  -3  -9   0  154.40   48.65   1
  -3  -9  -1   23.83   34.97   1
  -3  -9  -2  -14.18   37.59   1
  -3  -9  -3    4.35   38.59   1
  -3  -9  -4   39.17   47.49   1
  -3  -9  -5   -7.97   38.75   1
  -3  -9  -6  -25.15   41.30   1
  -3  -9  -7    8.51   42.88   1
  -3  -9  -8  -29.33   45.59   1
  -3  -9  -9  -18.88   50.65   1
  -3  -9 -10   32.27   53.59   1
  -3 -10  -1   18.72   38.64   1
  -3 -10  -2    4.39   38.79   1
  -3 -10  -3   28.47   71.91   1
   4   0   0 1148.84  260.23   1
  -4   0   0 1335.36  263.31   1
   4   0   1   -4.64   17.46   1
  -4   0  -1   -2.22   21.38   1
   4   0   220931.46 4463.52   1
  -4   0  -222686.47 4464.52   1
   4   0   3   -7.58   23.44   1
  -4   0  -3   23.12   22.03   1
   4   0   4   72.32   30.88   1
  -4   0  -4   80.59   30.26   1
   4   0   5    7.41   23.00   1
  -4   0  -5    6.61   20.88   1
   4   0   618380.36 2278.86   1
  -4   0  -617654.99 3699.48   1
   4   0   7   -5.40   27.29   1
  -4   0  -7   -2.99   24.32   1
  -4   0  -8   21.26   29.30   1
  -4   0  -9  -10.93   29.09   1
  -4   0 -10 5949.51 1233.54   1
  -4   0 -11    0.23   23.93   1
  -4   0 -12  750.70  273.23   1
  -4   0 -12  749.81  120.36   1
  -4   0 -13  -14.00  174.68   1
  -4   0 -14 1968.69  486.67   1
  -4   0 -14 1896.12  300.98   1
  -4   0 -15  171.24  238.33   1
  -4   0 -15  -25.07   51.18   1
  -4   0 -16 -116.86  260.29   1
  -4   0 -16   23.29   54.37   1
  -4   0 -17  157.84  278.89   1
  -4   0 -17   74.76   68.56   1
  -4   0 -18  927.19  381.52   1
   4   1   0 2739.42  550.32   1
  -4  -1   0 2566.26  551.58   1
  -4   1   0 2858.75  553.53   1
  -4   1   0 2743.98  408.29   1
   4  -1   0 2344.03  551.35   1
   4   1   1 1568.01  327.53   1
  -4  -1  -1 1486.17  328.03   1
  -4   1  -1 1630.66  329.92   1
   4  -1   1 1546.87  329.40   1
   4   1   2 4405.04  946.07   1
  -4  -1  -2 4656.65  947.79   1
  -4   1  -2 4740.55  947.51   1
   4  -1   2 4534.56  946.02   1
   4   1   319916.89 4149.85   1
  -4  -1  -319687.84 4150.39   1
  -4   1  -321845.32 4151.12   1
   4  -1   319611.82 4149.84   1
   4   1   4  937.27  199.06   1
  -4  -1  -4  855.52  199.22   1
  -4   1  -4 1014.78  202.06   1
   4  -1   4  905.52  199.95   1
   4   1   511398.60 2504.47   1
  -4  -1  -511783.07 2505.23   1
  -4   1  -513769.70 2507.08   1
   4  -1   512128.38 2504.31   1
  -4   1  -6 4512.66  550.26   1
   4   1   6 4194.10  894.57   1
  -4  -1  -6 4483.72  896.02   1
   4  -1   6 4140.56  894.70   1
  -4  -1  -7 8603.89 1713.82   1
  -4   1  -7 7876.80 1712.93   1
   4  -1   7 8453.10 1712.75   1
  -4  -1  -8   29.32   18.71   1
  -4   1  -8   25.86   28.32   1
   4  -1   8   46.90   32.76   1
  -4  -1  -9 6338.37  800.87   1
  -4   1  -9 6248.13 1301.28   1
  -4  -1 -10   57.88   48.16   1
  -4   1 -10   46.02   47.98   1
  -4   1 -10   72.86   28.47   1
  -4  -1 -11  303.06  191.96   1
  -4  -1 -11  177.36   37.14   1
  -4   1 -11  167.84   44.66   1
  -4  -1 -12  704.39  268.70   1
  -4  -1 -12  748.13  124.08   1
  -4   1 -12  800.32  127.71   1
  -4  -1 -13  -31.09  171.27   1
  -4  -1 -13   19.55   30.67   1
  -4   1 -13   50.85  182.94   1
  -4   1 -13    2.24   53.57   1
  -4  -1 -14  227.52  237.10   1
  -4  -1 -14  134.77   50.39   1
  -4   1 -14  134.83  187.06   1
  -4   1 -14  107.06   53.34   1
  -4  -1 -15  426.35  317.71   1
  -4  -1 -15  695.61  123.67   1
  -4   1 -15  955.88  307.54   1
  -4   1 -15  713.84  125.23   1
  -4  -1 -16  670.33  297.28   1
  -4  -1 -16  500.36   91.32   1
  -4   1 -16  441.63  298.21   1
  -4   1 -16  376.89  101.54   1
  -4  -1 -17   52.37  259.63   1
  -4  -1 -17   -1.83   56.42   1
  -4   1 -17  320.58  283.12   1
  -4  -1 -18   52.90  275.77   1
   4   2   0  447.65  123.98   1
  -4  -2   0  589.19  126.10   1
  -4   2   0  610.47  131.30   1
  -4   2   0  606.02   87.78   1
   4  -2   0  615.14  127.95   1
   4   2   1  890.74  204.80   1
  -4  -2  -1 1005.76  205.29   1
  -4   2  -1 1086.03  209.00   1
  -4   2  -1  956.25  147.27   1
   4  -2   1  867.88  206.61   1
   4   2   2  693.30  152.71   1
  -4  -2  -2  680.99  154.05   1
  -4   2  -2  679.91  155.81   1
  -4   2  -2  738.74  108.52   1
   4  -2   2  709.71  153.43   1
   4   2   3  314.97   79.01   1
  -4  -2  -3  376.98   79.14   1
  -4   2  -3  338.16   82.28   1
   4  -2   3  303.80   79.70   1
   4   2   4 2160.25  450.04   1
  -4  -2  -4 1979.83  450.45   1
  -4   2  -4 2041.81  451.19   1
   4  -2   4 2402.91  451.14   1
  -4  -2  -5 4629.44  995.26   1
  -4   2  -5 5763.75  996.34   1
   4  -2   5 4135.50  994.48   1
  -4  -2  -6   32.55   27.65   1
  -4   2  -6   21.42   29.89   1
   4  -2   6   36.91   26.44   1
  -4  -2  -7  338.77   86.77   1
  -4   2  -7  331.00   89.12   1
   4  -2   7  379.52   86.31   1
  -4  -2  -8  219.21   71.49   1
  -4   2  -8  285.87   73.79   1
   4  -2   8  301.72   72.13   1
  -4  -2  -9  272.29   86.60   1
  -4   2  -9  243.17   81.73   1
  -4   2  -9  382.93   54.90   1
  -4  -2 -10  248.85  161.45   1
  -4  -2 -10  222.65   76.23   1
  -4   2 -10  186.06   79.56   1
  -4   2 -10  247.46   46.91   1
  -4  -2 -11 1575.82  381.15   1
  -4   2 -11 1415.15  225.66   1
  -4  -2 -12 1073.28  162.80   1
  -4  -2 -12 1067.07  321.61   1
  -4   2 -12  984.34  165.20   1
  -4  -2 -13  896.89  268.22   1
  -4  -2 -13  793.34  128.99   1
  -4   2 -13  851.60  289.81   1
  -4   2 -13  787.65  132.37   1
  -4  -2 -14   63.08  246.55   1
  -4  -2 -14   32.55   32.15   1
  -4   2 -14   32.06  188.19   1
  -4   2 -14   40.83   57.50   1
  -4  -2 -15  275.63  252.21   1
  -4  -2 -15   12.32   36.11   1
  -4   2 -15  -88.89  243.22   1
  -4  -2 -16  130.25  243.07   1
  -4  -2 -16  192.74   59.22   1
  -4   2 -16  -88.27  270.99   1
  -4  -2 -17 -108.71  273.24   1
  -4  -2 -17   86.59   54.19   1
  -4   2 -17   11.61  293.64   1
   4   3   0 7710.02 1677.98   1
  -4  -3   0 8236.32 1679.82   1
  -4   3   010822.25 1690.98   1
  -4   3   0 7844.39 1258.88   1
   4  -3   0 8241.93 1680.54   1
   4  -3   0 7798.17 1258.82   1
   4   3   1  375.56   90.47   1
  -4   3  -1  443.93   99.26   1
   4  -3   1  389.52   94.53   1
   4   3   2 1977.04  420.66   1
  -4  -3  -2 2231.87  421.84   1
  -4   3  -2 2012.52  424.83   1
  -4   3  -2 1963.07  309.96   1
   4  -3   2 1879.86  421.21   1
  -4  -3  -3 6139.16 1301.01   1
  -4   3  -3 6057.67 1304.59   1
  -4   3  -3 6453.09  973.58   1
   4  -3   3 6515.45 1301.79   1
  -4  -3  -4 2515.73  531.47   1
  -4   3  -4 2466.27  532.74   1
   4  -3   4 2631.07  531.85   1
  -4  -3  -510229.01 2320.71   1
  -4   3  -511603.59 2322.32   1
  -4   3  -511219.61 1741.82   1
   4  -3   512041.90 2320.79   1
  -4  -3  -6 5947.51 1440.83   1
  -4   3  -6 7456.04 1442.44   1
   4  -3   6 7527.12 1440.68   1
  -4  -3  -7 9650.65 2223.46   1
  -4   3  -711223.61 2224.63   1
  -4   3  -710062.51 1668.16   1
   4  -3   712297.43 2223.86   1
  -4  -3  -8 1109.97  281.32   1
  -4  -3  -8  812.57  215.43   1
  -4   3  -8  937.15  216.71   1
  -4   3  -8  930.15  154.08   1
   4  -3   8 1231.95  216.26   1
  -4  -3  -9 1455.49  311.42   1
  -4  -3  -9 1048.96  251.94   1
  -4   3  -9 1122.64  252.97   1
  -4   3  -9 1206.78  179.76   1
  -4  -3 -10  698.80  229.37   1
  -4   3 -10  716.43  115.15   1
  -4  -3 -11 3887.39  687.94   1
  -4   3 -11 2803.25  455.15   1
  -4  -3 -12 1656.25  259.96   1
  -4  -3 -12 1208.48  450.56   1
  -4   3 -12 1748.90  265.75   1
  -4  -3 -13 2919.78  550.11   1
  -4  -3 -13 2239.35  325.31   1
  -4   3 -13 2059.67  528.84   1
  -4   3 -13 1791.98  328.09   1
  -4  -3 -14 3330.20  389.98   1
  -4  -3 -14 2965.17  399.82   1
  -4   3 -14 2573.72  618.39   1
  -4   3 -14 1906.17  401.71   1
  -4  -3 -15  989.32  303.92   1
  -4  -3 -15  604.79  106.85   1
  -4   3 -15  669.00  313.99   1
  -4  -3 -16  -68.13  244.06   1
  -4  -3 -16   21.97   37.79   1
  -4   3 -16  101.45  278.84   1
  -4  -3 -17  121.31  299.96   1
  -4  -3 -17  106.86   54.11   1
  -4   3 -17  263.95  312.83   1
  -4   4   0 1229.56  192.84   1
   4  -4   0 1249.17  268.08   1
   4  -4   0 1271.92  192.92   1
  -4  -4  -113398.42 3015.99   1
  -4   4  -122967.75 3031.91   1
   4  -4   113052.99 3018.14   1
  -4  -4  -2  937.74  196.64   1
  -4   4  -2  825.37  204.12   1
   4  -4   2  914.63  196.10   1
  -4  -4  -3 1484.99  298.23   1
  -4   4  -3 1310.75  301.74   1
   4  -4   3 1385.87  298.62   1
  -4  -4  -4  105.06  115.92   1
  -4  -4  -4   64.88   28.35   1
  -4   4  -4   42.25   34.73   1
   4  -4   4   45.13   30.04   1
  -4  -4  -5 4736.23 1017.53   1
  -4  -4  -5 4746.41  977.07   1
  -4   4  -5 4633.59  979.94   1
   4  -4   5 4725.44  976.34   1
  -4  -4  -6 1750.21  603.90   1
  -4  -4  -6 2562.37  566.06   1
  -4   4  -6 2938.10  567.96   1
   4  -4   6 2739.10  564.17   1
  -4  -4  -7 1834.47  534.31   1
  -4  -4  -7 1978.98  484.75   1
   4  -4   7 2654.36  484.00   1
  -4  -4  -8   44.54  141.11   1
  -4  -4  -8    5.70   48.27   1
  -4   4  -8    4.74   48.31   1
   4  -4   8  120.06   38.02   1
  -4  -4  -9  317.12  169.19   1
  -4   4  -9  112.89   63.43   1
  -4  -4 -10 6014.05 1300.72   1
  -4  -4 -11   62.23  223.43   1
  -4  -4 -11   10.31   28.06   1
  -4  -4 -12 1148.95  325.31   1
  -4  -4 -12  883.81  145.08   1
  -4  -4 -13  174.22  222.25   1
  -4  -4 -13  -35.25   30.79   1
  -4   4 -13  -45.58  262.25   1
  -4  -4 -14    0.74  239.40   1
  -4  -4 -14  152.19   38.65   1
  -4   4 -14  -30.07  264.27   1
  -4  -4 -15  344.60  274.50   1
  -4  -4 -15  230.64   51.49   1
  -4   4 -15   75.34  286.96   1
  -4  -4 -16  196.09  300.07   1
  -4  -4 -16  166.71   58.98   1
  -4   4 -16  151.93  326.51   1
  -4   5   0  510.89  121.21   1
   4  -5   0  388.29   97.61   1
  -4  -5  -1  709.49  152.44   1
  -4   5  -1  812.51  186.84   1
   4  -5   1  599.56  152.04   1
  -4  -5  -2 4545.50 1051.77   1
  -4  -5  -2 5165.60 1016.37   1
  -4   5  -2 4332.50 1032.78   1
   4  -5   2 4870.24 1015.72   1
  -4  -5  -3 1121.45  299.46   1
  -4  -5  -3 1242.58  246.92   1
  -4   5  -3 1108.44  258.72   1
   4  -5   3 1066.37  246.14   1
  -4  -5  -4 9306.00 2007.29   1
  -4  -5  -4 9289.68 1964.86   1
  -4   5  -410656.73 1973.01   1
   4  -5   4 9216.45 1965.96   1
  -4  -5  -5  -96.79  152.19   1
  -4  -5  -5    2.65   32.34   1
  -4   5  -5   21.62   42.44   1
   4  -5   5   27.23   24.91   1
  -4  -5  -613566.56 3150.49   1
  -4  -5  -615449.21 3108.60   1
  -4   5  -615122.69 3112.82   1
   4  -5   614956.02 3107.44   1
  -4  -5  -7 2708.32  521.60   1
  -4  -5  -7 1915.57  460.28   1
  -4   5  -7 1922.54  463.87   1
   4  -5   7 2467.76  457.88   1
  -4  -5  -8  483.49  185.52   1
  -4   5  -8  237.38  108.68   1
   4  -5   8  296.07   90.90   1
  -4  -5  -9 1566.85  405.76   1
  -4  -5 -10 2332.75  565.76   1
  -4  -5 -11  -43.39  178.89   1
  -4  -5 -11   38.65   30.24   1
  -4  -5 -12 3915.59  683.34   1
  -4  -5 -12 2594.06  417.37   1
  -4   5 -12 2553.31  677.01   1
  -4  -5 -13  336.07   59.51   1
  -4  -5 -13   56.88  378.21   1
  -4   5 -13  505.81  302.20   1
  -4  -5 -14   26.11  444.18   1
  -4  -5 -14  899.57  130.17   1
  -4   5 -14   96.67  348.53   1
  -4  -5 -15  210.74  424.01   1
  -4  -5 -15  687.81  116.97   1
  -4   5 -15  431.89  370.15   1
  -4   6   0 4358.01  768.51   1
   4  -6   0 3580.36  742.93   1
   4  -6   0 3325.15  549.34   1
  -4   6  -1 6442.30 1322.03   1
   4  -6   1 6249.21 1299.46   1
  -4  -6  -2 1591.93  359.49   1
  -4  -6  -2 1393.48  317.74   1
  -4   6  -2 1487.11  348.23   1
   4  -6   2 1532.11  317.23   1
  -4  -6  -3 -128.83  139.11   1
  -4  -6  -3   19.19   40.73   1
  -4   6  -3   20.30  117.30   1
   4  -6   3   20.48   40.54   1
  -4  -6  -4  166.34  162.61   1
  -4  -6  -4   52.18   44.42   1
  -4   6  -4   -0.54   99.95   1
   4  -6   4   63.17   44.74   1
  -4  -6  -5  387.76  212.64   1
  -4  -6  -5  142.03   53.67   1
   4  -6   5  127.75   59.52   1
  -4  -6  -6 1169.33  260.23   1
  -4  -6  -6  248.83   76.29   1
  -4   6  -6   32.26  102.51   1
  -4  -6  -7  664.07  291.32   1
   4  -6   7  442.02  121.94   1
  -4  -6  -8 1611.30  475.64   1
  -4  -6  -9 1697.46  384.73   1
  -4  -6  -9 1092.51  178.18   1
  -4  -6 -10  312.77  336.31   1
  -4  -6 -10  121.39   37.47   1
  -4  -6 -11  158.28  342.39   1
  -4  -6 -11  131.15   39.36   1
  -4   6 -11  332.70  307.98   1
  -4  -6 -12   98.70  300.23   1
  -4  -6 -12    2.62   31.83   1
  -4   6 -12   80.77  357.21   1
  -4  -6 -13   60.74  251.23   1
  -4  -6 -13   37.78   32.36   1
  -4  -6 -14  -80.67  329.70   1
  -4  -6 -14  867.86  139.54   1
  -4   7   011448.82 2595.72   1
   4  -7   012560.53 2556.79   1
  -4   7  -1  300.20  150.55   1
   4  -7   1  315.98   90.54   1
  -4   7  -2 2587.45  608.03   1
   4  -7   2 2713.88  566.67   1
  -4  -7  -3 1981.98  576.90   1
  -4   7  -3 2394.57  607.27   1
   4  -7   3 3426.44  576.40   1
  -4  -7  -4  925.37  292.50   1
  -4   7  -4  399.63  267.62   1
   4  -7   4 1159.63  224.80   1
  -4  -7  -5  334.10  188.65   1
  -4  -7  -5  125.52   81.17   1
   4  -7   5  180.17   81.61   1
  -4  -7  -6  139.45  237.69   1
   4  -7   6  145.55   85.98   1
  -4  -7  -7   17.31  260.81   1
  -4  -7  -8 3507.86  538.79   1
  -4  -7  -8 3322.13  824.46   1
  -4  -7  -9  158.66  227.15   1
  -4  -7  -9  106.52   35.37   1
  -4  -7 -10  -73.40  273.95   1
  -4  -7 -10  469.81   73.33   1
  -4   7 -10  179.02  403.46   1
  -4  -7 -11  -12.05  318.46   1
  -4  -7 -11   27.84   32.21   1
  -4  -7 -12 1943.24  283.70   1
  -4  -7 -12   67.19  493.84   1
  -4  -7 -13   65.56   60.01   1
  -4   8   0   73.90  267.07   1
   4  -8   0   22.30   49.60   1
  -4   8  -1   28.33  182.63   1
   4  -8   1   35.30   51.83   1
   4  -8   2  362.23  110.23   1
   4  -8   3  188.00   93.51   1
   4  -8   4   39.32   76.71   1
  -4  -8  -5  738.33  117.95   1
  -4  -8  -6   83.46  308.31   1
  -4  -8  -6   16.29   26.70   1
  -4  -8  -7   11.79   31.55   1
  -4  -8  -8   72.38  292.25   1
  -4  -8  -8  433.07   70.90   1
  -4  -8  -9  -12.77  198.71   1
  -4  -8  -9   30.43   33.05   1
  -4  -8 -10 1242.05  197.34   1
  -4  -8 -11   64.52   59.98   1
  -4  -9   0   -6.09   39.05   1
  -4  -9  -1   -1.13   32.52   1
  -4  -9  -2    0.65   27.65   1
  -4  -9  -3    0.00   27.67   1
  -4  -9  -4    5.87   27.95   1
  -4  -9  -5    7.03   27.36   1
  -4  -9  -6   16.56   35.36   1
  -4  -9  -7    9.81   41.26   1
  -4  -9  -8    1.39   41.79   1
  -4  -9  -9   15.24   42.55   1
  -4 -10  -1   -7.35   41.90   1
  -4 -10  -2   18.06   40.35   1
  -4 -10  -3  -15.71   47.63   1
   5   0   0    3.90   24.15   1
  -5   0   0   -5.98   24.30   1
   5   0   1 2229.82  487.65   1
  -5   0  -1 2480.83  489.83   1
   5   0   2   -2.62   21.14   1
  -5   0  -2    3.94   24.20   1
   5   0   3  132.86   41.64   1
  -5   0  -3  121.64   41.44   1
   5   0   4   11.22   24.95   1
  -5   0  -4    6.78   25.92   1
   5   0   5 2229.54  465.70   1
  -5   0  -5 2210.17  468.63   1
   5   0   6   -2.08   26.38   1
  -5   0  -6   13.02   24.56   1
   5   0   7  186.90   32.19   1
  -5   0  -7  158.57   52.21   1
   5   0   8    8.83   19.54   1
  -5   0  -8   -5.90   25.15   1
  -5   0  -9  510.41  125.54   1
  -5   0 -11  929.36  147.48   1
  -5   0 -12  -49.57   47.07   1
  -5   0 -13  931.04  308.13   1
  -5   0 -13  930.51  155.43   1
  -5   0 -14  -88.40  184.03   1
  -5   0 -14   -9.48   49.85   1
  -5   0 -15 4588.42  995.16   1
  -5   0 -15 4382.13  686.41   1
  -5   0 -16 -118.26  266.85   1
  -5   0 -16    8.47   56.02   1
  -5   0 -17  845.96  372.82   1
   5   1   0 8412.46 1745.51   1
  -5  -1   0 8826.12 1748.61   1
  -5   1   0 8713.00 1748.68   1
  -5   1   0 8505.51 1309.81   1
   5  -1   0 8105.71 1746.17   1
   5   1   1  151.90   44.88   1
  -5  -1  -1  162.17   47.50   1
  -5   1  -1  174.42   49.60   1
   5  -1   1  150.87   47.36   1
   5   1   2 7658.05 1525.98   1
  -5  -1  -2 7569.56 1526.86   1
  -5   1  -2 7538.36 1527.89   1
   5  -1   2 6873.76 1526.20   1
   5   1   3 5218.87 1072.07   1
  -5  -1  -3 5344.91 1073.61   1
  -5   1  -3 5132.62 1073.68   1
   5  -1   3 5070.58 1071.48   1
   5   1   411758.93 2616.26   1
  -5  -1  -414065.19 2619.01   1
  -5   1  -412752.76 2617.99   1
   5  -1   412694.92 2617.44   1
   5   1   5 2581.67  559.68   1
  -5  -1  -5 2695.93  560.79   1
  -5   1  -5 2887.68  561.88   1
   5  -1   5 2601.19  559.65   1
   5   1   6  889.06  183.24   1
  -5  -1  -6  712.93  182.46   1
  -5   1  -6  872.97  186.18   1
   5  -1   6  863.24  182.89   1
   5   1   7 2903.43  584.33   1
  -5  -1  -7 2695.23  584.47   1
  -5   1  -7 2553.03  587.01   1
   5  -1   7 2949.16  584.59   1
  -5  -1  -8   14.45   28.71   1
  -5   1  -8    8.06   31.28   1
   5  -1   8   -6.26   33.31   1
  -5  -1  -9  320.81   94.14   1
  -5   1  -9  391.91  101.31   1
  -5   1 -11 2964.51  461.25   1
  -5  -1 -12 9273.65 1751.05   1
  -5  -1 -12 8093.25 1267.77   1
  -5   1 -12 8190.08 1268.18   1
  -5  -1 -13  336.84  220.73   1
  -5  -1 -13  445.05   73.43   1
  -5   1 -13  401.42  236.74   1
  -5   1 -13  393.05   82.15   1
  -5  -1 -14 -109.47  232.40   1
  -5  -1 -14   27.56   44.73   1
  -5   1 -14    4.25  192.64   1
  -5  -1 -15  615.64  300.53   1
  -5  -1 -15  586.23  106.56   1
  -5   1 -15  422.03  274.29   1
  -5   1 -15  585.03  109.07   1
  -5  -1 -16  397.42  291.60   1
  -5  -1 -16  212.68   66.87   1
  -5   1 -16  217.47  274.41   1
  -5  -1 -17  326.42  301.08   1
  -5   1 -17  201.62  306.35   1
   5   2   018765.82 3842.37   1
  -5  -2   018564.86 3844.62   1
  -5   2   019899.41 3848.29   1
  -5   2   019295.81 2891.15   1
   5  -2   017533.97 3843.49   1
   5   2   1  351.25   88.41   1
  -5  -2  -1  444.43   90.32   1
  -5   2  -1  422.27   92.94   1
  -5   2  -1  377.85   59.40   1
   5  -2   1  312.13   91.82   1
   5   2   2  125.67   39.57   1
  -5  -2  -2  131.68   41.63   1
  -5   2  -2  107.75   43.41   1
  -5   2  -2  107.93   22.59   1
   5  -2   2  136.26   39.78   1
   5   2   3 1222.27  254.54   1
  -5  -2  -3 1172.21  256.93   1
  -5   2  -3 1227.70  257.21   1
   5  -2   3 1152.27  255.49   1
   5   2   4 5817.85 1254.10   1
  -5  -2  -4 6222.70 1255.23   1
  -5   2  -4 5723.57 1256.33   1
   5  -2   4 6478.06 1254.81   1
   5   2   5  567.42  120.90   1
  -5  -2  -5  450.77  121.07   1
  -5   2  -5  582.66  123.39   1
   5  -2   5  523.57  121.49   1
  -5  -2  -6   24.98   25.62   1
  -5   2  -6  -17.15   27.75   1
   5  -2   6   13.15   25.45   1
  -5  -2  -7 1106.66  273.78   1
  -5   2  -7 1303.59  275.68   1
   5  -2   7 1415.76  274.41   1
  -5  -2  -8  750.44  203.11   1
  -5   2  -8  879.07  205.65   1
   5  -2   8 1120.96  204.35   1
   5  -2   9  243.83   34.98   1
  -5  -2  -9  114.84   62.33   1
  -5   2  -9  126.74   65.76   1
  -5   2 -10  330.16   60.15   1
  -5  -2 -11 1313.98  368.60   1
  -5  -2 -12    7.37  179.56   1
  -5  -2 -12   66.39   30.96   1
  -5   2 -12   49.07   44.45   1
  -5  -2 -13  946.83  307.31   1
  -5  -2 -13  756.96  124.75   1
  -5   2 -13  755.11  132.34   1
  -5  -2 -14  -85.05  242.88   1
  -5  -2 -14   18.63   32.53   1
  -5   2 -14  -27.56  197.39   1
  -5   2 -14  -37.73   70.33   1
  -5  -2 -15  211.68  286.92   1
  -5  -2 -15  350.80   69.99   1
  -5   2 -15  416.12  226.86   1
  -5   2 -15  218.31   71.51   1
  -5   2 -16  826.01  222.22   1
  -5  -2 -16  639.34  369.74   1
  -5  -2 -16  968.18  158.36   1
  -5  -2 -17  -33.01  278.94   1
   5   3   032515.29 6684.23   1
  -5  -3   029386.31 6686.61   1
  -5   3   044201.98 6695.81   1
  -5   3   030097.21 5034.41   1
   5  -3   032806.20 6686.18   1
   5   3   1 2695.78  560.86   1
  -5  -3  -1 2809.10  562.58   1
  -5   3  -1 2870.34  567.87   1
  -5   3  -1 2511.48  415.80   1
   5  -3   1 2627.28  563.57   1
   5   3   2 3996.44  807.93   1
  -5  -3  -2 4244.58  809.26   1
  -5   3  -2 3512.92  811.78   1
  -5   3  -2 3663.71  601.81   1
   5  -3   2 3950.87  808.42   1
   5   3   3 1764.63  352.09   1
  -5  -3  -3 1630.75  354.15   1
  -5   3  -3 1540.39  357.09   1
  -5   3  -3 1540.24  257.60   1
   5  -3   3 1761.95  352.94   1
  -5  -3  -4   29.29   23.34   1
  -5   3  -4    4.84   28.04   1
  -5   3  -4   60.80   26.86   1
   5  -3   4   25.89   27.37   1
  -5  -3  -5 1309.62  309.40   1
  -5   3  -5 1262.35  311.98   1
  -5   3  -5 1626.84  226.35   1
   5  -3   5 1623.07  310.84   1
  -5  -3  -6  226.23   71.98   1
  -5   3  -6  288.46   77.32   1
   5  -3   6  323.12   72.84   1
  -5  -3  -7   44.50   35.59   1
  -5   3  -7    3.37   36.19   1
   5  -3   7    7.60   30.09   1
  -5  -3  -8 2544.47  627.22   1
  -5   3  -8 3145.01  629.48   1
  -5   3  -8 2789.75  463.34   1
   5  -3   8 3511.03  627.10   1
  -5  -3  -9 1695.99  567.67   1
   5  -3   9 2515.01  513.28   1
  -5  -3 -10 4294.01  763.45   1
  -5   3 -10 3241.59  519.71   1
  -5  -3 -11 1981.07  437.27   1
  -5   3 -11 1765.01  280.13   1
  -5  -3 -12 4768.91  793.00   1
  -5  -3 -12 3461.57  526.97   1
  -5   3 -12 3132.80  529.34   1
  -5  -3 -13  988.52  322.58   1
  -5  -3 -13  817.30  119.93   1
  -5   3 -13  585.75  132.66   1
  -5  -3 -14  259.64  269.32   1
  -5  -3 -14  319.97   51.92   1
  -5   3 -14  260.77  228.33   1
  -5   3 -14  130.76   69.61   1
  -5  -3 -15   55.66   30.60   1
  -5  -3 -15  224.20  247.92   1
  -5   3 -15  165.29  190.98   1
  -5  -3 -16   29.95  276.05   1
  -5  -3 -16   80.80   54.46   1
  -5   3 -16  -22.61  279.47   1
  -5  -4   0  313.12   66.84   1
  -5   4   0  232.43   87.26   1
  -5   4   0  194.94   39.10   1
   5  -4   0  265.29   65.15   1
  -5  -4  -1 1702.13  342.87   1
  -5   4  -1 1884.70  354.69   1
  -5   4  -1 1663.48  249.81   1
   5  -4   1 1341.15  343.37   1
  -5  -4  -2   61.99   35.37   1
  -5   4  -2   21.30   20.08   1
   5  -4   2   17.54   25.38   1
  -5  -4  -3   33.87   39.38   1
  -5   4  -3    3.70   27.80   1
   5  -4   3   12.33   24.88   1
  -5  -4  -4 3857.00  728.51   1
  -5   4  -4 3100.10  731.79   1
   5  -4   4 3408.65  727.70   1
  -5   4  -5 3514.34  755.53   1
   5  -4   5 3658.15  751.04   1
  -5  -4  -6  -13.39  118.90   1
  -5  -4  -6   16.47   34.56   1
  -5   4  -6  -72.02   51.04   1
   5  -4   6   13.93   26.03   1
  -5  -4  -7 3205.62  822.84   1
  -5  -4  -7 2805.53  776.26   1
  -5   4  -7 3663.33  780.80   1
   5  -4   7 4761.56  777.88   1
  -5  -4  -8 1522.06  504.16   1
   5  -4   8 2246.81  458.15   1
  -5  -4 -10 3949.73  890.78   1
  -5  -4 -11  -82.36  235.10   1
  -5  -4 -12  276.24  273.42   1
  -5  -4 -12  386.01   67.98   1
  -5  -4 -13  106.19  232.35   1
  -5  -4 -13  -21.51   31.48   1
  -5   4 -13  -37.99  285.31   1
  -5  -4 -14  -12.89  242.39   1
  -5  -4 -14    9.44   31.92   1
  -5   4 -14   86.69  277.72   1
  -5  -4 -15   12.00  259.39   1
  -5  -4 -15  172.56   65.17   1
  -5   4 -15   32.98  346.46   1
  -5  -5   0 5134.00 1130.20   1
  -5  -5   0 5697.59 1101.25   1
  -5   5   0 4803.35 1115.31   1
   5  -5   0 5203.83 1099.40   1
  -5  -5  -1  -17.45  115.53   1
  -5  -5  -1   27.84   34.48   1
  -5   5  -1  -20.18   85.05   1
   5  -5   1   11.72   30.32   1
  -5  -5  -2 1855.90  457.68   1
  -5  -5  -2 1974.61  412.10   1
  -5   5  -2 2290.05  432.02   1
   5  -5   2 1836.56  411.63   1
  -5  -5  -3 6996.97 1308.95   1
  -5   5  -3 6669.24 1318.01   1
   5  -5   3 5603.39 1307.21   1
  -5  -5  -4 1832.11  415.96   1
  -5  -5  -4 1599.84  353.54   1
  -5   5  -4 1767.59  360.28   1
   5  -5   4 1587.93  350.88   1
  -5  -5  -5 5349.89  970.63   1
  -5  -5  -5 4505.75  914.64   1
  -5   5  -5 4089.44  918.18   1
   5  -5   5 4373.25  913.70   1
  -5  -5  -6  790.34  251.00   1
  -5  -5  -6  694.66  151.14   1
  -5   5  -6  578.08  155.27   1
   5  -5   6  630.76  148.26   1
  -5  -5  -7  371.01  241.06   1
  -5  -5  -7  331.59  127.15   1
   5  -5   7  742.71  128.35   1
  -5  -5  -8  604.27  277.77   1
   5  -5   8  156.59   84.18   1
  -5  -5  -9 1110.47  349.20   1
  -5  -5 -10  293.42  207.06   1
  -5  -5 -11 2488.41  550.32   1
  -5  -5 -11 2268.28  356.38   1
  -5  -5 -12 -126.90  445.80   1
  -5  -5 -12 1907.68  275.35   1
  -5  -5 -13  155.23  355.57   1
  -5  -5 -13  804.73  122.05   1
  -5   5 -13  506.79  365.91   1
  -5  -5 -14  -88.98  417.82   1
  -5  -5 -14  351.99   75.37   1
  -5   5 -14  139.44  314.57   1
  -5  -5 -15   67.52   61.19   1
   5  -6   0  843.69  189.52   1
  -5  -6  -1 1656.58  463.31   1
  -5   6  -1 2062.47  456.17   1
   5  -6   1 2083.30  432.04   1
  -5   6  -2 1990.51  581.94   1
   5  -6   2 2824.93  555.25   1
  -5  -6  -3  252.34   79.26   1
  -5   6  -3  136.50  139.09   1
   5  -6   3  340.68   78.71   1
  -5  -6  -4 2635.06  602.89   1
  -5  -6  -4 2458.52  546.72   1
  -5   6  -4 2687.12  572.11   1
   5  -6   4 2674.50  545.88   1
  -5  -6  -5 8217.31 1634.98   1
  -5  -6  -5 6954.57 1587.74   1
  -5   6  -5 6373.01 1598.28   1
   5  -6   5 8644.92 1586.30   1
  -5  -6  -6  316.06  211.67   1
   5  -6   6  278.12   91.47   1
  -5  -6  -7  398.07  234.97   1
   5  -6   7  102.62   88.94   1
  -5  -6  -8  580.92  265.27   1
  -5  -6  -9 3934.14  932.89   1
  -5  -6 -10   92.65  346.14   1
  -5  -6 -10   67.78   31.63   1
  -5  -6 -11   33.20  466.97   1
  -5  -6 -11  173.18   42.02   1
  -5  -6 -12 -174.60  440.18   1
  -5  -6 -12  757.70  116.06   1
  -5   6 -12  796.98  388.80   1
  -5  -6 -13   78.06   56.28   1
  -5  -6 -14 1820.29  290.69   1
  -5   7   0  202.24  125.68   1
   5  -7   0  158.37   63.04   1
  -5   7  -1  375.83  216.03   1
   5  -7   1  590.07  135.90   1
  -5   7  -2 1055.24  365.03   1
   5  -7   2 1536.20  313.75   1
  -5  -7  -3  526.90  157.74   1
   5  -7   3  701.03  150.54   1
  -5  -7  -4  449.26  219.14   1
  -5  -7  -4  237.74   99.58   1
   5  -7   4  421.98  100.99   1
  -5  -7  -5 3205.16  841.39   1
   5  -7   5 3792.77  781.14   1
  -5  -7  -6  122.66  195.39   1
   5  -7   6    8.23   86.22   1
  -5  -7  -7   51.87  264.72   1
  -5  -7  -8  -37.13  224.95   1
  -5  -7  -9   -0.78  562.61   1
  -5  -7  -9 2520.68  362.00   1
  -5  -7 -10 -172.14  312.87   1
  -5  -7 -10   37.90   31.98   1
  -5  -7 -11 -233.41  353.90   1
  -5  -7 -11  408.48   66.70   1
  -5  -7 -12  109.04   58.40   1
   5  -8   0 3576.95  753.09   1
   5  -8   1  161.73   74.66   1
   5  -8   2  186.55   85.72   1
   5  -8   3  193.20   90.89   1
   5  -8   4  658.26  177.45   1
  -5  -8  -5  283.05  307.56   1
   5  -8   5   63.81  106.14   1
  -5  -8  -7   -2.67  265.71   1
  -5  -8  -7  191.23   42.00   1
  -5  -8  -8  202.69   46.73   1
  -5  -8  -9   61.71   33.94   1
  -5  -8 -10  745.00  131.04   1
  -5  -8 -11  445.05   92.51   1
   5  -9   0  -50.97   86.17   1
   5  -9   1  258.74  108.33   1
   5  -9   2  278.56  133.44   1
  -5  -9  -3   17.26   26.67   1
  -5  -9  -4  -15.89   28.38   1
  -5  -9  -5   -8.74   29.69   1
  -5  -9  -6   -1.32   29.96   1
  -5  -9  -7   18.11   36.00   1
  -5  -9  -8   19.05   39.85   1
   6   0   044135.13 9761.17   1
  -6   0   052078.91 9763.66   1
   6   0   1   -2.53   20.72   1
  -6   0  -1    4.48   23.08   1
   6   0   2 5910.83 1195.67   1
  -6   0  -2 5626.17 1197.55   1
   6   0   3    4.41   25.25   1
  -6   0  -3   11.24   27.87   1
   6   0   4 1240.12  254.11   1
  -6   0  -4 1116.54  254.41   1
   6   0   5   -3.53   24.65   1
  -6   0  -5   -2.01   26.28   1
   6   0   6  831.23  168.76   1
  -6   0  -6  659.13  171.10   1
   6   0   7   -6.29   28.70   1
  -6   0  -7   -8.78   24.05   1
   6   0   8 4900.33  983.25   1
  -6   0  -8 4496.93  987.18   1
  -6   0 -12   25.61   32.61   1
  -6   0 -13  -26.47  200.30   1
  -6   0 -13  -13.64   40.39   1
  -6   0 -14  960.20  314.59   1
  -6   0 -14  938.28  156.78   1
  -6   0 -15  -54.39  218.75   1
  -6   0 -15  -70.22   62.68   1
  -6   0 -16   12.93  268.43   1
   6   1   0  142.44   40.02   1
  -6  -1   0  118.33   45.97   1
  -6   1   0  133.54   44.39   1
  -6   1   0  119.94   26.50   1
   6  -1   0  146.37   41.39   1
   6   1   1 1560.17  342.46   1
  -6  -1  -1 1619.94  343.54   1
  -6   1  -1 1555.61  346.65   1
  -6   1  -1 1604.94  251.51   1
   6  -1   1 1730.88  342.80   1
   6   1   2 1332.60  280.47   1
  -6  -1  -2 1347.91  282.72   1
  -6   1  -2 1290.97  283.36   1
   6  -1   2 1299.79  281.11   1
  -6  -1  -324558.91 3030.76   1
  -6   1  -325539.03 3031.49   1
   6   1   324171.65 4918.71   1
   6  -1   322188.54 4918.08   1
   6   1   4  782.20  113.76   1
  -6  -1  -4  935.68  189.78   1
  -6   1  -4  848.26  190.46   1
   6  -1   4  883.95  189.28   1
   6   1   511141.97 2329.67   1
  -6  -1  -511182.34 2332.19   1
  -6   1  -510945.43 2331.41   1
   6  -1   511916.99 2330.15   1
   6   1   6  325.31   79.87   1
  -6  -1  -6  294.27   82.16   1
  -6   1  -6  339.47   81.57   1
   6  -1   6  295.78   79.01   1
   6   1   7 4395.90  821.44   1
  -6  -1  -7 3555.79  823.43   1
  -6   1  -7 3897.42  822.71   1
   6  -1   7 3814.50  821.20   1
  -6  -1  -8 2917.08  664.47   1
  -6   1  -8 3023.08  663.62   1
   6  -1   8 3457.90  661.48   1
   6  -1   9 2360.67  305.29   1
  -6   1 -11  346.04   65.64   1
  -6  -1 -12  515.49  230.66   1
  -6  -1 -12  653.83  105.36   1
  -6   1 -12  635.91  112.98   1
  -6  -1 -13   19.53  114.42   1
  -6  -1 -13   17.74   34.68   1
  -6   1 -13  -19.30   47.59   1
  -6  -1 -14 1024.57  311.12   1
  -6  -1 -14 1022.05  152.95   1
  -6   1 -14 1109.11  324.26   1
  -6   1 -14  761.92  156.96   1
  -6  -1 -15  156.17  269.65   1
  -6  -1 -15  302.81   66.88   1
  -6   1 -15  138.14  214.53   1
  -6   1 -15  160.32   70.88   1
  -6  -1 -16   17.90  283.08   1
  -6   1 -16  136.35  266.36   1
   6   2   0 2038.02  454.28   1
  -6  -2   0 2277.71  458.56   1
  -6   2   0 2261.28  460.63   1
  -6   2   0 2345.55  336.01   1
   6  -2   0 2050.95  455.35   1
   6   2   1  157.99   46.18   1
  -6  -2  -1  141.85   46.88   1
  -6   2  -1  137.60   48.59   1
  -6   2  -1  157.03   28.56   1
   6  -2   1  163.59   48.32   1
   6   2   2 4428.74  954.56   1
  -6  -2  -2 4926.86  955.97   1
  -6   2  -2 4598.61  959.52   1
  -6   2  -2 4706.99  712.66   1
   6  -2   2 4455.46  954.39   1
  -6   2  -3  726.78  114.81   1
   6   2   3  785.92  186.94   1
  -6  -2  -3  905.47  188.58   1
  -6   2  -3  973.23  134.86   1
   6  -2   3  906.50  188.47   1
   6   2   4 2531.43  507.74   1
  -6  -2  -4 2499.22  510.01   1
  -6   2  -4 2220.15  509.43   1
   6  -2   4 2412.38  508.14   1
   6   2   5  -20.53   27.46   1
  -6  -2  -5   -8.07   28.35   1
  -6   2  -5   35.04   33.25   1
   6  -2   5   44.78   31.75   1
   6   2   6 5476.08 1121.89   1
  -6  -2  -6 5172.92 1124.24   1
  -6   2  -6 5263.28 1124.36   1
   6  -2   6 5656.99 1121.95   1
  -6  -2  -7  147.10   57.99   1
  -6   2  -7  238.72   66.31   1
   6  -2   7  183.81   58.27   1
  -6  -2  -8 5406.09 1160.79   1
  -6   2  -8 4744.78 1159.88   1
   6  -2   8 6470.34 1159.13   1
   6  -2   9  473.39  116.11   1
  -6   2 -10 1367.72  215.67   1
  -6  -2 -11  937.26  312.46   1
  -6  -2 -12  145.23  188.46   1
  -6   2 -12   15.73   47.05   1
  -6  -2 -13  728.76  252.87   1
  -6  -2 -13  623.35   98.81   1
  -6   2 -13  528.77  112.29   1
  -6  -2 -14  756.10  323.68   1
  -6  -2 -14  864.19  125.32   1
  -6   2 -14  797.10  299.41   1
  -6   2 -14  565.94  124.05   1
  -6  -2 -15  234.34  276.84   1
  -6  -2 -15   47.11   49.11   1
  -6   2 -15 -224.18  211.95   1
  -6  -2 -16 2294.92  638.38   1
  -6   2 -16 2478.74  653.27   1
   6   3   0   -4.56   23.35   1
  -6  -3   0   20.91   23.91   1
  -6   3   0   24.86   41.00   1
  -6   3   0    9.96   22.35   1
   6  -3   0   42.55   27.94   1
   6   3   111521.43 2336.05   1
  -6  -3  -111016.10 2338.11   1
  -6   3  -112212.84 2343.32   1
  -6   3  -110822.02 1754.85   1
   6  -3   111544.99 2339.14   1
   6   3   218142.79 3638.79   1
  -6  -3  -217956.84 3640.08   1
  -6   3  -216820.42 3642.10   1
  -6   3  -217193.36 2736.76   1
   6  -3   218152.36 3639.28   1
   6   3   3 1864.21  398.02   1
  -6  -3  -3 1911.53  399.66   1
  -6   3  -3 1833.02  404.06   1
  -6   3  -3 1954.30  293.67   1
   6  -3   3 1882.51  399.07   1
   6   3   4 1763.86  373.49   1
  -6  -3  -4 1637.85  375.81   1
  -6   3  -4 1759.31  378.92   1
  -6   3  -4 1787.95  274.57   1
   6  -3   4 1858.34  374.38   1
  -6  -3  -5 6553.09 1444.45   1
  -6   3  -5 6640.68 1445.11   1
  -6   3  -5 7418.25 1079.68   1
   6  -3   5 7190.37 1443.05   1
  -6  -3  -6 2039.09  497.28   1
  -6   3  -6 2120.76  497.90   1
  -6   3  -6 2588.31  366.21   1
   6  -3   6 2612.48  496.10   1
  -6  -3  -7 2921.91  688.12   1
  -6   3  -7 2583.15  688.46   1
  -6   3  -7 2912.05  508.37   1
   6  -3   7 4398.08  687.14   1
   6  -3   8 2146.87  455.01   1
  -6   3  -9 9767.64 1713.81   1
   6  -3   912828.71 2286.09   1
  -6  -3 -10  422.08  198.70   1
  -6   3 -10  116.65   47.57   1
  -6  -3 -11  693.31  271.61   1
  -6   3 -11  778.53  130.27   1
  -6  -3 -12    9.45   24.08   1
  -6  -3 -12  -31.33  231.45   1
  -6   3 -12   38.08   55.29   1
  -6  -3 -13  658.21  301.77   1
  -6  -3 -13  681.79   97.30   1
  -6   3 -13  412.95  113.10   1
  -6  -3 -14  167.95  281.84   1
  -6  -3 -14   99.00   36.21   1
  -6   3 -14  108.31  229.52   1
  -6  -3 -15  -33.86  279.98   1
  -6  -3 -15  -26.86   40.53   1
  -6   3 -15   -6.78  160.96   1
   6   4   0 2882.98  648.13   1
  -6  -4   0 3085.96  652.63   1
  -6   4   0 2911.59  668.24   1
  -6   4   0 3558.82  482.45   1
   6  -4   0 3053.50  650.36   1
   6   4   1  395.07   96.62   1
  -6  -4  -1  501.60  101.86   1
  -6   4  -1  487.48  113.62   1
  -6   4  -1  338.54   66.81   1
   6  -4   1  411.19  101.84   1
  -6  -4  -2  215.17   66.89   1
  -6   4  -2  201.93   71.90   1
  -6   4  -2  259.84   38.92   1
   6  -4   2  207.19   60.71   1
  -6  -4  -3  603.98  127.50   1
  -6   4  -3  442.23  129.25   1
  -6   4  -3  493.85   85.67   1
   6  -4   3  597.98  125.68   1
  -6  -4  -4  543.07  131.51   1
  -6   4  -4  498.10  129.61   1
  -6   4  -4  498.48   84.96   1
   6  -4   4  579.04  124.36   1
  -6  -4  -5  833.95  186.96   1
  -6   4  -5  801.21  189.20   1
  -6   4  -5  803.47  128.59   1
   6  -4   5  825.50  182.99   1
  -6  -4  -6  402.50  115.37   1
  -6   4  -6  384.47  123.99   1
  -6   4  -6  470.62   74.52   1
   6  -4   6  506.97  109.19   1
  -6  -4  -7 1068.16  323.08   1
  -6  -4  -7  888.02  255.81   1
  -6   4  -7 1058.19  180.90   1
   6  -4   7 1486.51  253.54   1
  -6  -4  -8 1518.96  560.79   1
   6  -4   8 2524.90  510.16   1
  -6  -4  -9 1714.13  435.82   1
   6  -4   9 1707.68  367.83   1
  -6  -4 -11  382.76  264.48   1
  -6  -4 -12  296.62   54.56   1
  -6  -4 -12  349.24  284.29   1
  -6  -4 -13 1917.09  525.83   1
  -6  -4 -13 1907.48  299.33   1
  -6  -4 -14   86.85  219.94   1
  -6  -4 -14  157.82   41.23   1
  -6   4 -14   76.89  302.85   1
  -6  -4 -15   40.82  299.49   1
  -6  -4 -15  350.67   80.58   1
  -6  -5   015119.55 2731.75   1
  -6   5   011855.40 2744.42   1
   6  -5   012437.19 2728.98   1
  -6  -5  -1  745.68  173.89   1
  -6   5  -1  836.99  207.53   1
   6  -5   1  744.75  169.49   1
  -6  -5  -2  522.73  124.85   1
  -6   5  -2  550.13  151.80   1
   6  -5   2  494.38  120.01   1
  -6  -5  -3 5982.14 1199.40   1
  -6  -5  -3 5725.15 1145.98   1
  -6   5  -3 5643.33 1155.91   1
   6  -5   3 5256.44 1144.47   1
  -6  -5  -4  225.97  164.75   1
  -6  -5  -4   89.50   49.29   1
  -6   5  -4   59.76   64.97   1
   6  -5   4   70.14   41.40   1
  -6  -5  -5 3723.11  828.72   1
  -6  -5  -5 3601.01  768.48   1
  -6   5  -5 2887.23  771.08   1
   6  -5   5 4215.12  766.50   1
  -6  -5  -6  173.29  225.86   1
  -6  -5  -6  113.26   73.35   1
   6  -5   6  222.12   58.09   1
  -6  -5  -7 5459.85 1285.43   1
   6  -5   7 6015.63 1233.87   1
  -6  -5  -8 3412.63 1228.75   1
   6  -5   8 5981.31 1179.41   1
  -6  -5  -9    7.23  229.30   1
  -6  -5 -10  240.39  245.67   1
  -6  -5 -11  -88.87  199.08   1
  -6  -5 -12 -112.12  210.26   1
  -6  -5 -12   -4.91   31.38   1
  -6  -5 -13   -7.10  221.56   1
  -6  -5 -13   62.49   32.98   1
  -6   5 -13  239.09  321.21   1
  -6  -5 -14   41.77   55.55   1
  -6   6   0 3992.87  890.68   1
   6  -6   0 4221.25  869.11   1
  -6  -6  -1 1090.68  294.77   1
  -6  -6  -1 1200.51  258.89   1
  -6   6  -1  765.95  282.12   1
   6  -6   1 1237.10  253.43   1
  -6  -6  -2  838.58  508.79   1
  -6  -6  -2 2143.68  472.25   1
  -6   6  -2 2066.67  495.03   1
   6  -6   2 2477.34  470.08   1
  -6  -6  -3  241.35  174.36   1
  -6  -6  -3  218.97   82.82   1
  -6   6  -3  299.30  138.50   1
   6  -6   3  259.63   81.24   1
  -6  -6  -4 1201.89  381.05   1
  -6  -6  -4 1236.33  308.74   1
   6  -6   4 1593.39  307.55   1
  -6  -6  -5  253.29  213.64   1
   6  -6   5  275.06   87.91   1
  -6  -6  -6  176.09  232.51   1
   6  -6   6  355.36  104.66   1
  -6  -6  -7   77.16  182.95   1
   6  -6   7   61.79   73.30   1
   6  -6   8  583.57  162.75   1
  -6  -6  -9  -91.84  224.92   1
  -6  -6 -10 -163.02  285.54   1
  -6  -6 -11  245.91  488.12   1
  -6  -6 -11  119.17   37.53   1
  -6  -6 -12  253.79  432.99   1
  -6  -6 -12   14.14   46.61   1
  -6   6 -12    1.12  353.52   1
  -6  -6 -13   82.65   56.93   1
   6  -7   0  508.10  132.15   1
   6  -7   1 2651.41  561.58   1
   6  -7   2  982.67  220.76   1
  -6  -7  -3 1187.77  338.13   1
  -6  -7  -3  775.86  255.56   1
   6  -7   3 1350.11  253.56   1
  -6  -7  -4  208.05  203.38   1
   6  -7   4  102.23   81.15   1
  -6  -7  -5 1046.71  393.08   1
   6  -7   5 1158.81  264.80   1
  -6  -7  -6 3556.21  490.20   1
   6  -7   6 1260.23  352.49   1
  -6  -7  -7 -122.28  244.16   1
   6  -7   7   -7.07   95.28   1
  -6  -7  -8  133.07  304.46   1
  -6  -7  -9  109.65  362.75   1
  -6  -7 -10  114.62  328.14   1
  -6  -7 -10   43.97   32.40   1
  -6  -7 -11  456.20   86.99   1
  -6  -7 -12  108.72   60.06   1
   6  -8   0 2416.17  519.35   1
   6  -8   1  -16.56   66.10   1
   6  -8   2  341.66  114.91   1
   6  -8   3  -10.09   85.38   1
   6  -8   4  -19.77  101.78   1
   6  -8   5  -44.87  113.37   1
  -6  -8  -8    5.46   31.33   1
  -6  -8  -9   14.44   48.59   1
  -6  -8 -10   39.67   38.37   1
   6  -9   0  873.65  220.99   1
   6  -9   1  375.87  145.27   1
   6  -9   2   37.37  126.74   1
  -6  -9  -5   -2.53   28.40   1
  -6  -9  -6   22.16   29.20   1
  -6  -9  -7   31.13   33.95   1
   7   0   0  -19.65   25.85   1
  -7   0   0    9.85   25.51   1
  -7   0   0    9.67   15.33   1
   7   0   1  405.40   97.71   1
  -7   0  -1  444.20  103.41   1
   7   0   2   -7.59   25.51   1
  -7   0  -2   29.65   26.24   1
   7   0   3 7452.07 1472.00   1
  -7   0  -3 6706.70 1473.99   1
   7   0   4   -3.44   30.79   1
  -7   0  -4    2.89   31.14   1
   7   0   526123.10 5287.83   1
  -7   0  -525286.12 5289.90   1
  -7   0  -6   -1.27   24.29   1
   7   0   6   19.43   30.85   1
   7   0   7 2751.90  523.34   1
  -7   0  -7 2174.80  524.76   1
   7   0   8   30.35   40.08   1
  -7   0 -12   20.24   34.35   1
  -7   0 -13   50.11  158.69   1
  -7   0 -13   56.46   38.34   1
  -7   0 -14   94.25  145.86   1
  -7   0 -14  -16.82   51.38   1
  -7   0 -15  -55.34  151.99   1
  -7   1   0 4499.92  605.78   1
   7   1   0 4671.82  983.36   1
  -7  -1   0 5345.27  987.58   1
  -7   1   0 4760.91  734.58   1
   7  -1   0 4564.75  984.82   1
   7   1   1 6857.97 1436.95   1
  -7  -1  -1 7132.54 1440.48   1
  -7   1  -1 6687.21 1441.09   1
  -7   1  -1 7571.48 1076.92   1
   7  -1   1 6694.44 1436.59   1
   7   1   2 1000.19  210.35   1
  -7  -1  -2  849.43  212.07   1
  -7   1  -2 1015.91  215.49   1
   7  -1   2 1014.98  211.42   1
   7   1   3 1482.56  319.84   1
  -7  -1  -3 1454.64  321.22   1
  -7   1  -3 1557.79  321.93   1
   7  -1   3 1512.52  318.96   1
   7   1   4  777.30  169.09   1
  -7  -1  -4  809.12  171.58   1
  -7   1  -4  750.88  171.93   1
   7  -1   4  715.60  169.72   1
   7   1   5  764.02  157.20   1
  -7  -1  -5  640.59  158.52   1
  -7   1  -5  651.43  161.06   1
   7  -1   5  726.35  158.38   1
   7   1   6  680.14   89.21   1
  -7  -1  -6  590.96  150.11   1
  -7   1  -6  601.30  152.10   1
   7  -1   6  690.16  146.87   1
   7   1   7  652.73  137.17   1
  -7  -1  -7  495.35  140.58   1
  -7   1  -7  506.41  141.18   1
   7  -1   7  657.88  137.03   1
   7  -1   8  901.31  201.40   1
   7  -1   9 1843.02  394.43   1
  -7   1 -12 2518.89  394.08   1
  -7  -1 -13  -99.25  209.86   1
  -7  -1 -13   68.32   37.49   1
  -7  -1 -14  511.04  231.12   1
  -7  -1 -14  320.64   70.05   1
  -7   1 -14  124.87  239.01   1
  -7   1 -14  265.78   80.10   1
  -7  -1 -15  360.92  280.73   1
  -7   1 -15  142.84  244.31   1
   7   2   0  200.20   50.32   1
[truncated: 676,106 more chars]
