# Supplementary material for: IMDAV reaction between phenyl­maleic anhydride and thien­yl(fur­yl)allyl­amines: synthesis and mol­ecular structure of (3aSR,4RS,4aRS,7aSR)-5-oxothieno- and (3aSR,4SR,4aRS,7aSR)-5-oxofuro[2,3-f]iso­indole-4-carb­oxy­lic acids
Source: Acta Crystallogr E Crystallogr Commun. 2018 Sep 7;74(Pt 10):1400–4. doi: 10.1107/S2056989018012239 (PMC6176451; doi:10.1107/S2056989018012239)
Supplement: Supplementary file 2 [file e-74-01400-Isup2.hkl]

data_I                                                                          
_shelx_title ' Sok20 in P2(1)/n'                                                
_shelx_refln_list_code          4                                               
_shelx_F_calc_maximum      147.87                                               
_exptl_crystal_F_000       848.00                                               
_reflns_d_resolution_high  0.7747                                               
                                                                                
loop_                                                                           
 _space_group_symop_operation_xyz                                               
 'x, y, z'                                                                      
 '-x+1/2, y+1/2, -z+1/2'                                                        
 '-x, -y, -z'                                                                   
 'x-1/2, -y-1/2, z-1/2'                                                         
                                                                                
_cell_length_a    14.5721                                                       
_cell_length_b     8.7989                                                       
_cell_length_c    16.9821                                                       
_cell_angle_alpha  90.000                                                       
_cell_angle_beta  111.925                                                       
_cell_angle_gamma  90.000                                                       
                                                                                
_shelx_F_squared_multiplier     1.000                                           
                                                                                
loop_                                                                           
 _refln_index_h                                                                 
 _refln_index_k                                                                 
 _refln_index_l                                                                 
 _refln_F_squared_calc                                                          
 _refln_F_squared_meas                                                          
 _refln_F_squared_sigma                                                         
 _refln_observed_status                                                         
   4   0   0        213.92        221.31        32.82 o                         
   6   0   0       9626.49      10623.66      1514.14 o                         
   8   0   0         16.57         36.90         4.96 o                         
  10   0   0        180.83        130.66        15.29 o                         
  12   0   0        235.10        278.24        36.92 o                         
  14   0   0       2150.07       2676.59       551.56 o                         
  16   0   0        167.45        208.06        49.86 o                         
   1   1   0       3485.16       3943.52       574.15 o                         
   3   1   0       6541.41       6701.24       821.65 o                         
   4   1   0        550.57        480.20        41.04 o                         
   5   1   0       1850.57       1585.68       135.30 o                         
   6   1   0         12.41         22.95         2.92 o                         
   7   1   0        917.25        848.48        64.87 o                         
   8   1   0        716.06        714.02        54.40 o                         
   9   1   0        380.81        299.59        26.51 o                         
  10   1   0          2.58          2.12         2.32 o                         
  11   1   0        261.89        232.36        18.96 o                         
  12   1   0        363.35        427.87        64.05 o                         
  13   1   0        120.80        150.21        24.72 o                         
  14   1   0         49.65         75.84        15.24 o                         
  15   1   0        384.00        537.41        81.01 o                         
  16   1   0          7.87          1.17        11.91 o                         
  17   1   0        265.15        261.19        43.65 o                         
   1   2   0       1615.55       1410.39       130.85 o                         
   3   2   0        207.37        169.25        13.97 o                         
   4   2   0         78.90        102.95         9.08 o                         
   5   2   0       3387.34       3640.13       308.21 o                         
   6   2   0        421.63        394.93        33.57 o                         
   7   2   0         24.60         29.76         3.73 o                         
   8   2   0        140.00        114.54        10.78 o                         
   9   2   0          0.28         -1.17         2.90 o                         
  10   2   0        677.08        654.03        56.49 o                         
  11   2   0       2614.65       2461.83       238.37 o                         
  12   2   0        357.71        385.35        57.77 o                         
  13   2   0         44.30         77.99        15.71 o                         
  14   2   0         26.25         50.34        13.14 o                         
  15   2   0         54.71         57.39        13.18 o                         
  16   2   0        261.65        231.97        37.99 o                         
  17   2   0         31.24         49.74        28.86 o                         
   1   3   0       7979.12       8772.96      1194.98 o                         
   2   3   0         16.70          9.39         1.51 o                         
   3   3   0       6850.44       7155.95       847.42 o                         
   4   3   0       1616.82       1547.81       112.28 o                         
   5   3   0       6384.60       6907.69       564.25 o                         
   6   3   0          0.35          3.02         2.03 o                         
   7   3   0       1260.15       1452.63       124.00 o                         
   8   3   0        763.60        784.32        65.78 o                         
   9   3   0         62.47         55.84         6.64 o                         
  10   3   0        326.06        308.18        27.49 o                         
  11   3   0        733.76        724.72       109.27 o                         
  12   3   0        454.77        598.63        88.61 o                         
  13   3   0         12.74         27.67        10.73 o                         
  14   3   0         28.69         52.57        10.09 o                         
  15   3   0         18.90         17.17        11.76 o                         
  16   3   0          1.21          3.54        13.12 o                         
   0   4   0       4124.91       4121.29       611.48 o                         
   1   4   0       3528.65       3493.95       421.98 o                         
   2   4   0        509.19        483.46        51.81 o                         
   3   4   0          3.64          8.07         2.13 o                         
   4   4   0        234.31        221.01        21.48 o                         
   5   4   0         44.70         42.63         4.99 o                         
   6   4   0        528.63        566.58        48.12 o                         
   7   4   0         71.68         61.44         6.23 o                         
   8   4   0        102.01        110.45        10.82 o                         
   9   4   0         49.56         52.06         6.78 o                         
  10   4   0         58.04         41.32         6.57 o                         
  11   4   0        172.24        281.26        31.02 o                         
  12   4   0          8.25         24.55        10.50 o                         
  13   4   0        204.74        235.79        37.98 o                         
  14   4   0        473.94        675.95       101.00 o                         
  15   4   0        201.46        239.36        39.45 o                         
  16   4   0          0.01         -1.21        17.94 o                         
   1   5   0         28.55         34.07         4.68 o                         
   2   5   0          0.84          2.01         2.44 o                         
   3   5   0          1.07          8.94         4.65 o                         
   4   5   0         43.17         78.22        13.37 o                         
   5   5   0        772.11        933.37        99.11 o                         
   6   5   0       2065.34       2424.18       287.93 o                         
   7   5   0         34.30         38.12         5.57 o                         
   8   5   0        439.77        426.68        40.91 o                         
   9   5   0        893.18        940.37        89.39 o                         
  10   5   0        163.49        187.94        40.02 o                         
  11   5   0        170.25        225.51        35.60 o                         
  12   5   0        203.87        284.65        44.46 o                         
  13   5   0          0.31          2.82        13.57 o                         
  14   5   0          3.75         11.28        12.17 o                         
  15   5   0         34.10         69.75        25.36 o                         
   0   6   0        718.49        689.70       106.65 o                         
   1   6   0         14.19         14.65         3.58 o                         
   2   6   0        955.39       1192.08       130.02 o                         
   3   6   0        629.14        818.13        89.66 o                         
   4   6   0        494.94        655.61        67.89 o                         
   5   6   0        150.06        148.64        33.39 o                         
   6   6   0        696.09        731.15       110.58 o                         
   7   6   0         27.60         26.95         7.61 o                         
   8   6   0         35.54         34.42         9.57 o                         
   9   6   0        388.12        447.73        94.63 o                         
  10   6   0        213.44        348.47        75.02 o                         
  11   6   0        510.76        842.16       176.37 o                         
  12   6   0         68.88        124.51        32.40 o                         
  13   6   0          4.29          2.27        16.66 o                         
  14   6   0         15.21          3.90        17.74 o                         
   1   7   0         41.00         56.72         6.81 o                         
   2   7   0         97.73         99.55        20.59 o                         
   3   7   0          6.34          4.54         6.75 o                         
   4   7   0       1535.76       2167.54       327.96 o                         
   5   7   0         37.83         30.42         9.91 o                         
   6   7   0         53.77         89.36        23.24 o                         
   7   7   0         70.65         88.95        23.07 o                         
   8   7   0         93.35        172.73        39.80 o                         
   9   7   0          1.20          9.28        12.79 o                         
  10   7   0         97.47          4.74        16.91 o                         
  12   7   0         41.78          6.66        17.44 o                         
  13   7   0         25.20         -5.39        18.66 o                         
   0   8   0          1.29          2.13         5.91 o                         
   1   8   0         55.71         92.04        11.81 o                         
   2   8   0         57.00         97.04        16.17 o                         
   3   8   0         13.43          8.51         7.45 o                         
   4   8   0          2.97          5.34         8.57 o                         
   5   8   0        520.88        633.29       133.33 o                         
   6   8   0        257.09        426.12        91.59 o                         
   7   8   0          3.88         17.48        16.37 o                         
   8   8   0        108.16         -3.20        17.15 o                         
   9   8   0         92.08        -11.53        19.60 o                         
  10   8   0          9.76         -8.07        16.90 o                         
  11   8   0        100.45         23.00        23.64 o                         
   1   9   0          0.68         -2.15         7.99 o                         
   2   9   0         48.50         88.66        15.61 o                         
   3   9   0         17.64         27.14         8.55 o                         
   4   9   0          0.31         -1.07         6.86 o                         
   5   9   0          8.75         -8.96        15.14 o                         
   6   9   0        219.08        153.97        38.95 o                         
   7   9   0         88.61         -0.91        17.90 o                         
 -17   0   1        153.67        250.80        58.45 o                         
 -15   0   1         65.73         90.95        24.63 o                         
 -13   0   1         66.71        125.17        30.36 o                         
 -11   0   1       4779.90       4374.94       384.83 o                         
  -9   0   1         43.78         40.77         5.66 o                         
  -7   0   1       2994.16       3136.75       329.92 o                         
  -5   0   1        795.05        639.44        68.11 o                         
  -3   0   1        838.94        686.72        73.32 o                         
   3   0   1         74.26         64.78        10.59 o                         
   5   0   1        493.95        421.50        61.69 o                         
   7   0   1         94.69         74.78        12.51 o                         
   9   0   1       1635.71       1310.55       118.88 o                         
  11   0   1       2128.70       1843.09       347.25 o                         
  13   0   1        357.89        359.78        77.18 o                         
  15   0   1         20.94         38.73        19.97 o                         
  17   0   1         17.93         17.00        19.63 o                         
 -17   1   1         13.17         26.35        18.54 o                         
 -16   1   1        279.43        364.73        56.00 o                         
 -15   1   1        104.01        106.91        19.58 o                         
 -14   1   1         32.03         48.02        11.90 o                         
 -13   1   1        783.04        917.29       102.68 o                         
 -12   1   1        157.36        184.63        29.11 o                         
 -11   1   1         21.07         14.44         3.38 o                         
 -10   1   1        972.75        809.52        62.35 o                         
  -9   1   1       2071.30       1934.00       145.10 o                         
  -8   1   1         89.18         67.00         5.79 o                         
  -7   1   1        125.96        140.64        12.82 o                         
  -6   1   1        535.92        441.74        38.34 o                         
  -5   1   1         19.11         25.04         3.00 o                         
  -4   1   1        214.44        184.99        16.58 o                         
  -3   1   1       1000.53        873.15        64.10 o                         
  -2   1   1       1870.96       1599.74       116.59 o                         
  -1   1   1       3244.15       3382.43       340.67 o                         
   0   1   1         67.55         52.11         7.28 o                         
   1   1   1       3125.20       3103.79       446.32 o                         
   2   1   1       2931.98       2637.91       268.63 o                         
   3   1   1         10.51          7.53         2.03 o                         
   4   1   1        357.91        277.64        29.26 o                         
   5   1   1         18.47         28.10         4.15 o                         
   6   1   1        414.31        286.96        25.21 o                         
   7   1   1       1372.05       1284.76       108.44 o                         
   8   1   1        451.79        364.19        31.96 o                         
   9   1   1         19.32         14.15         2.83 o                         
  10   1   1        177.38        174.25        15.91 o                         
  11   1   1         14.51         12.01         4.26 o                         
  12   1   1       1183.39       1559.23       227.60 o                         
  13   1   1        489.84        621.52        91.54 o                         
  14   1   1         89.17        105.69        19.78 o                         
  15   1   1        180.98        241.03        39.29 o                         
  16   1   1        193.46        226.30        42.66 o                         
  17   1   1        132.69        110.50        37.90 o                         
 -17   2   1         14.41          6.99        14.07 o                         
 -16   2   1         88.40        119.75        30.77 o                         
 -15   2   1        151.48        201.15        33.90 o                         
 -14   2   1          0.15          8.32        10.09 o                         
 -13   2   1        106.08        183.75        29.36 o                         
 -12   2   1         19.18         18.47         5.46 o                         
 -11   2   1        921.08        793.18        61.72 o                         
 -10   2   1        388.11        391.14        31.38 o                         
  -9   2   1         46.56         51.85         5.75 o                         
  -8   2   1        219.55        215.30        18.61 o                         
  -7   2   1          1.97         15.99         2.85 o                         
  -6   2   1       1420.95       1531.21       140.24 o                         
  -5   2   1       3779.28       3998.82       323.30 o                         
  -4   2   1        329.86        372.41        27.09 o                         
  -3   2   1       1786.70       1741.84       138.47 o                         
   0   2   1          4.39          7.07         2.05 o                         
   1   2   1       4626.68       4545.41       661.26 o                         
   2   2   1       1858.34       1775.47       147.44 o                         
   3   2   1         46.57         56.50         5.22 o                         
   4   2   1        209.88        170.77        14.95 o                         
   5   2   1         82.83         67.86         6.35 o                         
   6   2   1         24.25         26.98         3.21 o                         
   7   2   1          0.07          0.48         1.93 o                         
   8   2   1          0.15          0.57         1.94 o                         
   9   2   1        232.65        205.32        18.24 o                         
  10   2   1        114.96        123.14        12.28 o                         
  11   2   1         56.76         62.33        14.22 o                         
  12   2   1         82.25         84.30        16.70 o                         
  13   2   1        299.61        476.47        53.54 o                         
  14   2   1        109.33        161.27        26.82 o                         
  15   2   1         32.56         61.83        15.76 o                         
  16   2   1          0.22          0.56        14.73 o                         
 -17   3   1         73.78         26.51        20.92 o                         
 -16   3   1         67.61         80.65        18.48 o                         
 -15   3   1          3.84         11.08        11.44 o                         
 -14   3   1          4.08          2.44        11.03 o                         
 -13   3   1         21.71         38.33        12.40 o                         
 -12   3   1        369.79        466.29        69.94 o                         
 -11   3   1        259.16        249.22        29.61 o                         
 -10   3   1       2075.20       2109.57       163.89 o                         
  -9   3   1        199.99        187.90        17.43 o                         
  -8   3   1        500.19        471.38        39.93 o                         
  -7   3   1       1743.68       1704.78       146.33 o                         
  -6   3   1        212.71        198.31        17.45 o                         
  -5   3   1        547.41        474.45        36.25 o                         
  -4   3   1       4556.44       4841.49       383.91 o                         
  -3   3   1         56.27         47.41         3.92 o                         
  -2   3   1        172.92        177.51        22.39 o                         
  -1   3   1       1084.30       1066.21       107.22 o                         
   0   3   1       5305.63       4938.00      1046.42 o                         
   1   3   1      10615.94      12042.62      1680.14 o                         
   2   3   1         31.96         42.56         6.20 o                         
   3   3   1       1880.20       1851.27       229.64 o                         
   4   3   1         96.05         71.00         9.62 o                         
   5   3   1        552.84        477.67        41.55 o                         
   6   3   1       2124.02       2090.14       179.01 o                         
   7   3   1          0.61          2.99         2.15 o                         
   8   3   1        248.92        191.00        17.43 o                         
   9   3   1       1723.49       1703.80       148.70 o                         
  10   3   1        148.04        119.89        12.95 o                         
  11   3   1        312.29        314.06        47.56 o                         
  12   3   1        145.04        192.59        30.72 o                         
  13   3   1          3.25          2.29         9.08 o                         
  14   3   1        123.55        200.97        32.83 o                         
  15   3   1        313.19        431.76        66.44 o                         
  16   3   1          1.59         16.09        25.31 o                         
 -16   4   1          0.01         -1.64        12.60 o                         
 -15   4   1         14.44         -0.54        12.09 o                         
 -14   4   1         26.19          1.77        11.26 o                         
 -13   4   1         25.86         52.68        13.14 o                         
 -12   4   1        252.38        378.60        57.50 o                         
 -11   4   1        952.81       1294.08       188.38 o                         
 -10   4   1       1206.24       1241.50       116.61 o                         
  -9   4   1        364.45        392.61        35.21 o                         
  -8   4   1          0.93          4.09         2.98 o                         
  -7   4   1        212.68        183.41        20.19 o                         
  -6   4   1         15.67         11.57         2.78 o                         
  -5   4   1        391.49        367.49        26.59 o                         
  -4   4   1       2064.55       2166.69       255.52 o                         
  -3   4   1        536.25        526.71        57.32 o                         
  -2   4   1        138.57        196.39        29.90 o                         
  -1   4   1        557.93        594.89        62.35 o                         
   0   4   1        185.11        193.00        45.40 o                         
   1   4   1        827.22        860.08        86.91 o                         
   2   4   1        217.81        153.59        14.49 o                         
   3   4   1         24.10         21.63         4.28 o                         
   4   4   1       2373.11       3283.82       621.93 o                         
   5   4   1        236.62        294.35        27.60 o                         
   6   4   1         56.05         73.10         7.17 o                         
   7   4   1        898.44       1064.18        89.52 o                         
   8   4   1        379.88        368.49        35.59 o                         
   9   4   1        757.01        783.14        67.67 o                         
  10   4   1       1112.72       1181.02       127.49 o                         
  11   4   1        309.64        412.99        62.51 o                         
  12   4   1         71.20        132.99        23.06 o                         
  13   4   1         46.95         71.60        15.77 o                         
  14   4   1          1.64          1.31        10.25 o                         
  15   4   1          0.09          0.20        12.66 o                         
 -15   5   1          2.03         14.89        15.40 o                         
 -14   5   1          2.31          9.45        12.65 o                         
 -13   5   1         94.99         92.49        15.26 o                         
 -12   5   1        430.21        530.14        79.76 o                         
 -11   5   1        113.08        161.67        26.87 o                         
 -10   5   1        110.22        120.00        26.70 o                         
  -9   5   1        265.42        259.33        26.24 o                         
  -8   5   1        143.13        154.74        15.07 o                         
  -7   5   1        553.62        554.22        52.77 o                         
  -6   5   1          4.12          3.48         2.94 o                         
  -5   5   1       2247.85       2567.11       273.23 o                         
  -4   5   1        238.12        260.00        27.84 o                         
  -3   5   1          5.09          8.85         2.30 o                         
  -2   5   1         26.43         28.86         4.43 o                         
  -1   5   1        536.69        562.15        69.31 o                         
   0   5   1          7.20          7.76         1.79 o                         
   1   5   1          9.36          8.24         2.89 o                         
   2   5   1        331.67        367.33        54.51 o                         
   3   5   1        555.18        551.88        60.28 o                         
   4   5   1         96.97        123.92        16.42 o                         
   5   5   1          5.84          1.72         3.80 o                         
   6   5   1        105.54        135.68        18.45 o                         
   7   5   1         79.81         78.58         8.89 o                         
   8   5   1        102.11         80.10        14.12 o                         
   9   5   1        243.69        306.78        46.47 o                         
  10   5   1        464.71        517.72       216.99 o                         
  11   5   1        105.01        189.61        43.46 o                         
  12   5   1         61.57        105.00        27.07 o                         
  13   5   1        132.04        179.74        42.00 o                         
  14   5   1         44.58         61.26        20.86 o                         
  15   5   1          6.51         24.80        26.15 o                         
 -14   6   1          0.09         -0.79        17.67 o                         
 -13   6   1          0.58          6.86        15.36 o                         
 -12   6   1         16.92         32.94        15.89 o                         
 -11   6   1         72.00        116.01        29.10 o                         
 -10   6   1         39.68         82.77        22.91 o                         
  -9   6   1         81.89         46.59        19.39 o                         
  -8   6   1        576.23        653.58       137.09 o                         
  -7   6   1        278.15        294.80        47.33 o                         
  -6   6   1          1.20          3.60         5.44 o                         
  -5   6   1        487.29        565.26        61.37 o                         
  -4   6   1        326.98        424.43        69.35 o                         
  -3   6   1         20.97         28.40         5.14 o                         
  -2   6   1         75.40         73.36         9.46 o                         
  -1   6   1        675.36        776.88        96.38 o                         
   0   6   1       2088.97       2221.46       214.11 o                         
   1   6   1        654.58        625.74        75.79 o                         
   2   6   1        224.32        247.72        41.23 o                         
   3   6   1          0.08          3.22         6.08 o                         
   4   6   1        860.05       1132.05       165.33 o                         
   5   6   1        304.93        346.52        45.88 o                         
   6   6   1        157.10        196.05        23.85 o                         
   7   6   1         19.43         33.68        11.05 o                         
   8   6   1         47.91         51.53        16.15 o                         
   9   6   1          9.27         14.92        11.77 o                         
  10   6   1        380.92        647.22       136.44 o                         
  11   6   1          0.35          4.24        14.56 o                         
  12   6   1         41.13         10.80        15.84 o                         
  13   6   1         78.50         -3.13        16.55 o                         
  14   6   1         39.96          6.23        24.35 o                         
 -12   7   1         47.29         -0.34        16.18 o                         
 -11   7   1         43.82          1.63        14.06 o                         
  -9   7   1          3.16         15.73        12.68 o                         
  -8   7   1         80.88        180.18        41.53 o                         
  -7   7   1       1600.95       2785.51       573.95 o                         
  -6   7   1         18.97         24.11        13.05 o                         
  -5   7   1         84.89        103.21        14.03 o                         
  -4   7   1        689.58        831.07       246.13 o                         
  -3   7   1         96.42        124.68        15.42 o                         
  -2   7   1        116.89        124.67        27.88 o                         
  -1   7   1         20.97         19.73         4.96 o                         
   0   7   1         24.95         29.84         4.28 o                         
   1   7   1          0.60          3.45         4.57 o                         
   2   7   1        164.48        133.97        29.84 o                         
   3   7   1         34.86         45.21        11.81 o                         
   4   7   1         41.90         54.62        13.64 o                         
   5   7   1         40.34         92.34        20.23 o                         
   6   7   1        298.16        468.01        99.13 o                         
   7   7   1       1231.61       1878.52       388.09 o                         
   8   7   1         21.82         44.15        17.57 o                         
   9   7   1         24.21         12.78        17.08 o                         
  10   7   1         49.51          5.90        14.81 o                         
  11   7   1          3.15         15.33        19.83 o                         
  12   7   1          1.17          3.83        17.97 o                         
 -11   8   1         67.91         -9.54        18.31 o                         
 -10   8   1         19.87          8.19        19.80 o                         
  -9   8   1         38.04         13.40        15.21 o                         
  -8   8   1          1.16          9.53        15.82 o                         
  -7   8   1        442.13        755.27       158.40 o                         
  -6   8   1         78.53        120.69        29.52 o                         
  -5   8   1        569.62        878.69       183.19 o                         
  -4   8   1        222.52        304.66        66.02 o                         
  -3   8   1        196.46        239.07        42.15 o                         
  -2   8   1          1.87         -2.84         3.87 o                         
  -1   8   1        187.19        221.71        24.59 o                         
   0   8   1        134.95        186.29        24.88 o                         
   1   8   1        158.19        235.11        37.06 o                         
   2   8   1        105.65        165.99        26.36 o                         
   3   8   1        169.18        124.61        28.89 o                         
   4   8   1          0.66          5.93         8.76 o                         
   5   8   1         25.14         28.43        13.12 o                         
   6   8   1          1.44         -2.91        11.62 o                         
   7   8   1         33.91          7.16        13.38 o                         
   8   8   1         59.53          4.07        17.86 o                         
  10   8   1         93.80          5.42        19.26 o                         
  -8   9   1          0.39         -7.32        21.34 o                         
  -6   9   1         41.47         37.57        18.89 o                         
  -4   9   1        227.58        228.98        83.61 o                         
  -3   9   1         21.77         26.63         8.25 o                         
  -2   9   1        210.60        204.45        34.85 o                         
  -1   9   1          5.42         11.63         4.84 o                         
   0   9   1          0.19         -0.34         5.97 o                         
   1   9   1         28.96         34.28         9.12 o                         
   2   9   1         83.58        119.73        20.28 o                         
   3   9   1          0.41          4.19         6.15 o                         
   5   9   1         72.23         45.51        19.05 o                         
   6   9   1        131.32         66.16        25.57 o                         
   7   9   1        108.52         -4.42        19.06 o                         
   2  10   1         43.59          5.09         9.28 o                         
   4  10   1         33.93         -1.29         7.37 o                         
 -16   0   2         63.75         63.91        20.84 o                         
 -14   0   2        423.85        570.53       120.46 o                         
 -12   0   2       2145.94       2174.18       448.06 o                         
 -10   0   2        580.11        541.14        75.25 o                         
  -8   0   2       1262.37       1194.06       125.42 o                         
  -6   0   2       2531.63       2636.21       269.86 o                         
  -4   0   2         60.62         67.53         8.18 o                         
  -2   0   2        267.93        225.64        19.88 o                         
   4   0   2       4651.70       4422.13       639.01 o                         
   6   0   2       1075.28       1041.91       152.73 o                         
   8   0   2        134.41        115.01        18.52 o                         
  10   0   2       1857.63       1563.85       172.28 o                         
  12   0   2         10.88         15.66        13.50 o                         
  14   0   2        596.34        927.73       194.21 o                         
  16   0   2          7.34          9.34        17.25 o                         
 -17   1   2         57.19         41.81        26.85 o                         
 -16   1   2         80.89         67.30        15.38 o                         
 -15   1   2        177.42        258.07        40.69 o                         
 -14   1   2         49.21         54.15        13.26 o                         
 -13   1   2        741.43        824.64       121.63 o                         
 -12   1   2         47.46         46.07         9.31 o                         
 -11   1   2        157.42        125.09        10.65 o                         
 -10   1   2        211.05        195.61        15.75 o                         
  -9   1   2        134.73        117.80         7.83 o                         
  -8   1   2        600.13        651.09        47.75 o                         
  -7   1   2         64.34         91.76         7.38 o                         
  -6   1   2        112.30        115.08         9.45 o                         
  -5   1   2      10323.62      11794.33       819.79 o                         
  -4   1   2        207.18        191.02        13.25 o                         
  -3   1   2       9116.15      10870.76       992.16 o                         
  -2   1   2        365.76        329.42        24.95 o                         
  -1   1   2       4158.77       4830.67       347.45 o                         
   0   1   2         31.20         32.18         3.59 o                         
   2   1   2        822.71        705.08        72.16 o                         
   3   1   2       1102.49        940.79        96.62 o                         
   4   1   2        984.03        832.37        85.90 o                         
   5   1   2       1546.98       1361.11       139.97 o                         
   6   1   2        260.59        233.16        24.93 o                         
   7   1   2        234.35        172.22        18.75 o                         
   8   1   2        989.65        920.90        79.02 o                         
   9   1   2          4.62          1.96         2.46 o                         
  10   1   2        329.52        295.76        26.76 o                         
  11   1   2        286.16        331.28        50.00 o                         
  12   1   2         83.61        108.99        19.31 o                         
  13   1   2        176.97        260.12        40.97 o                         
  14   1   2        120.97        157.86        26.94 o                         
  15   1   2         93.27        128.52        23.44 o                         
  16   1   2          9.26         15.68        13.94 o                         
 -17   2   2         11.00         17.94        16.13 o                         
 -16   2   2          7.82         24.26        14.20 o                         
 -15   2   2          2.30         15.87        11.33 o                         
 -14   2   2        177.83        227.59        35.84 o                         
 -13   2   2          0.09         -5.87         7.49 o                         
 -12   2   2        852.17        962.87       141.08 o                         
 -11   2   2        845.07        738.04        55.18 o                         
 -10   2   2        255.86        189.99        16.14 o                         
  -9   2   2         29.45         31.47         3.56 o                         
  -8   2   2         34.80         40.17         3.69 o                         
  -7   2   2       2592.53       2458.30       197.22 o                         
  -6   2   2       2434.53       2534.59       189.03 o                         
  -5   2   2       3081.58       3214.62       235.44 o                         
  -4   2   2          9.09         23.86         2.60 o                         
  -3   2   2        819.52        858.11        77.52 o                         
  -2   2   2        808.82        698.28        52.15 o                         
   0   2   2      21864.66      31077.91      6377.95 o                         
   1   2   2       9908.19      11764.11      2418.98 o                         
   2   2   2       5024.08       5015.94       582.78 o                         
   3   2   2        125.79         96.09        10.66 o                         
   4   2   2        119.07        124.84        11.07 o                         
   5   2   2         22.57         20.88         2.67 o                         
   6   2   2        878.71        832.23        71.19 o                         
   7   2   2          3.85          1.40         2.08 o                         
   8   2   2         58.48         61.62         5.41 o                         
   9   2   2        270.54        267.38        24.04 o                         
  10   2   2        204.21        186.97        24.17 o                         
  11   2   2        113.88        137.60        22.24 o                         
  12   2   2        299.00        386.97        43.44 o                         
  13   2   2        351.34        416.18        45.93 o                         
  14   2   2         99.67        164.21        27.43 o                         
  15   2   2         51.01         82.15        19.82 o                         
  16   2   2        313.50        419.28       102.01 o                         
 -17   3   2        430.90        329.17        74.75 o                         
 -16   3   2        100.48        100.47        22.07 o                         
 -15   3   2          7.83         -2.75        14.58 o                         
 -14   3   2         60.31         40.70        13.44 o                         
 -13   3   2         16.31         35.35        12.33 o                         
 -12   3   2          0.28          0.98         8.94 o                         
 -11   3   2        183.02        148.45        17.75 o                         
 -10   3   2        251.27        205.79        15.21 o                         
  -9   3   2        228.88        239.27        21.76 o                         
  -8   3   2        249.65        246.12        21.14 o                         
  -7   3   2        138.24        135.79        12.16 o                         
  -6   3   2         44.25         37.33         3.40 o                         
  -5   3   2         13.46          8.74         1.71 o                         
  -4   3   2        533.88        509.57        38.40 o                         
  -3   3   2       6349.64       6791.10       590.81 o                         
  -2   3   2        665.87        638.95        68.56 o                         
  -1   3   2       5540.27       5778.19       804.41 o                         
   0   3   2          4.07          2.04         1.56 o                         
   1   3   2       1497.82       1391.64       140.25 o                         
   2   3   2       2491.58       2346.11       234.85 o                         
   3   3   2       1309.06       1175.21       111.02 o                         
   4   3   2        232.09        355.61        30.84 o                         
   5   3   2        709.28        689.78        59.99 o                         
   6   3   2       3174.86       3299.25       283.96 o                         
   7   3   2         52.06         50.05         5.40 o                         
   8   3   2         18.28         18.49         3.55 o                         
   9   3   2        683.13        702.34        61.58 o                         
  10   3   2        372.22        344.93        40.78 o                         
  11   3   2          4.64         11.73         6.04 o                         
  12   3   2        143.00        222.32        34.86 o                         
  13   3   2        408.44        586.82        87.33 o                         
  14   3   2          2.58         -5.61        12.58 o                         
  15   3   2        172.43        248.95        41.23 o                         
  16   3   2        182.67        243.76        60.42 o                         
 -16   4   2          8.70          6.91        18.42 o                         
 -15   4   2         79.06         95.71        19.79 o                         
 -14   4   2          0.20          8.40        10.19 o                         
 -13   4   2         55.99         71.35        15.68 o                         
 -12   4   2          7.56         17.91        10.91 o                         
 -11   4   2        345.62        424.79        77.83 o                         
 -10   4   2        339.25        340.15        31.53 o                         
  -9   4   2        222.09        250.14        25.24 o                         
  -8   4   2        233.06        240.20        21.77 o                         
  -7   4   2        186.29        164.46        14.94 o                         
  -6   4   2        131.60        100.81         8.05 o                         
  -5   4   2        139.76        152.82        12.89 o                         
  -4   4   2        304.39        311.90        27.99 o                         
  -3   4   2       2089.55       2348.02       288.24 o                         
  -2   4   2        941.27        984.87       101.55 o                         
  -1   4   2       1790.37       1797.36       235.02 o                         
   0   4   2       1019.33        920.77       123.65 o                         
   1   4   2         39.63         45.71         6.29 o                         
   2   4   2       1805.68       1883.51       192.63 o                         
   3   4   2        214.82        186.52        20.40 o                         
   4   4   2        124.25        158.03        20.23 o                         
   5   4   2          1.22          5.24         2.53 o                         
   6   4   2         38.30         41.53         4.79 o                         
   7   4   2         53.79         55.96         6.11 o                         
   8   4   2         21.42         21.54         4.15 o                         
   9   4   2         13.35         21.78         4.83 o                         
  10   4   2        180.70        203.53        39.66 o                         
  11   4   2         82.30        127.39        21.94 o                         
  12   4   2        232.35        341.66        52.38 o                         
  13   4   2        394.95        566.49        85.33 o                         
  14   4   2        310.71        477.46        73.27 o                         
  15   4   2         40.26         63.48        29.95 o                         
 -16   5   2         20.50         18.96        20.77 o                         
 -15   5   2         15.67          4.84        15.61 o                         
 -14   5   2        148.12        177.67        42.06 o                         
 -13   5   2          0.12          1.99        10.39 o                         
 -12   5   2          8.91         20.99        11.53 o                         
 -11   5   2        117.37        126.20        22.51 o                         
 -10   5   2         37.23         42.43         7.25 o                         
  -9   5   2         12.44          6.79         5.45 o                         
  -8   5   2        579.80        558.06        54.40 o                         
  -7   5   2          0.55          3.26         2.94 o                         
  -6   5   2        474.99        541.71        67.73 o                         
  -5   5   2        106.45        116.49        14.14 o                         
  -4   5   2        279.03        313.89        34.07 o                         
  -3   5   2        341.06        295.03        46.95 o                         
  -2   5   2        718.87        735.71        81.02 o                         
  -1   5   2       1627.14       2000.04       310.87 o                         
   0   5   2       1204.36       1185.88       183.34 o                         
   1   5   2        686.05        732.76        73.88 o                         
   2   5   2         32.66         21.37         4.63 o                         
   3   5   2        228.99        257.28        27.82 o                         
   4   5   2        752.74        848.06        91.73 o                         
   5   5   2        306.56        354.33        37.75 o                         
   6   5   2        102.03         91.41        13.23 o                         
   7   5   2        361.46        419.41        47.95 o                         
   8   5   2        188.23        193.63        27.25 o                         
   9   5   2         22.63         31.98        10.18 o                         
  10   5   2         75.53        123.06        29.52 o                         
  11   5   2        426.16        571.47       120.56 o                         
  12   5   2         21.20         40.85        15.97 o                         
  13   5   2         38.86         86.81        25.71 o                         
  14   5   2         30.53         33.30        20.98 o                         
 -14   6   2         25.72          6.60        16.10 o                         
 -13   6   2          9.62          4.58        13.71 o                         
 -12   6   2         81.35        136.84        34.04 o                         
 -11   6   2        560.94        934.77       195.52 o                         
 -10   6   2          2.11          5.93        12.40 o                         
  -9   6   2          1.53          4.55         4.60 o                         
  -8   6   2          6.07          4.66         6.99 o                         
  -7   6   2        372.86        509.57        77.81 o                         
  -6   6   2        997.41       1207.33       131.74 o                         
  -5   6   2        463.31        550.36        65.44 o                         
  -4   6   2          0.29          2.20         3.25 o                         
  -3   6   2         34.12         45.90         8.13 o                         
  -2   6   2          1.12          1.55         3.45 o                         
  -1   6   2       1082.28       1128.23       111.22 o                         
   0   6   2         69.48         75.22        10.38 o                         
   1   6   2        522.86        550.02        80.86 o                         
   2   6   2        100.08        126.49        19.80 o                         
   3   6   2        261.44        317.46        47.56 o                         
   4   6   2        205.32        264.51        29.46 o                         
   5   6   2        321.80        441.48        73.71 o                         
   6   6   2        305.70        355.43        46.48 o                         
   7   6   2         73.16        106.77        22.93 o                         
   8   6   2        350.21        412.39        79.84 o                         
   9   6   2         95.49        102.06        24.59 o                         
  10   6   2         15.75         48.81        18.30 o                         
  11   6   2        123.16        249.62        56.40 o                         
  12   6   2         29.24          8.65        17.44 o                         
  13   6   2         58.62          6.15        14.82 o                         
 -13   7   2          0.40          4.19        16.92 o                         
 -12   7   2         31.09         19.73        16.13 o                         
 -10   7   2        293.90        498.90       106.64 o                         
  -9   7   2         36.44         67.84        21.83 o                         
  -8   7   2          0.42        -16.10        16.10 o                         
  -6   7   2        120.15        175.16        21.95 o                         
  -5   7   2        139.07        124.10        42.10 o                         
  -4   7   2        348.92        395.45        45.10 o                         
  -3   7   2         29.32         46.93        12.72 o                         
  -2   7   2         22.94         41.59         6.72 o                         
  -1   7   2          0.00          2.81         4.36 o                         
   0   7   2          2.99          5.89         5.31 o                         
   1   7   2        233.76        249.48        39.10 o                         
   2   7   2          0.06          3.28         5.60 o                         
   3   7   2         29.76         30.18        10.77 o                         
   4   7   2        303.98        469.07        73.19 o                         
   5   7   2        165.66        241.40        42.37 o                         
   6   7   2         99.19        172.93        38.85 o                         
   7   7   2          4.37         15.36         8.76 o                         
   8   7   2        390.02        561.45       112.01 o                         
   9   7   2         42.98         11.54        16.16 o                         
  10   7   2          2.37         -5.20        15.49 o                         
  12   7   2         32.75        -15.68        15.68 o                         
 -11   8   2          1.92          7.26        16.66 o                         
 -10   8   2         82.08          3.15        14.71 o                         
  -7   8   2         95.92        151.10        38.17 o                         
  -6   8   2         14.07         23.74        14.39 o                         
  -5   8   2         43.95         53.10        16.58 o                         
  -4   8   2         39.19         68.19        47.53 o                         
  -3   8   2        606.09        665.99        63.87 o                         
  -2   8   2        176.60        209.89        20.16 o                         
  -1   8   2         14.73         26.81         4.97 o                         
   0   8   2         89.78        129.33        20.68 o                         
   1   8   2        131.49        250.31        39.35 o                         
   2   8   2         20.46         27.67         6.63 o                         
   3   8   2          0.30         -4.99         9.25 o                         
   4   8   2         52.82         63.70        19.38 o                         
   5   8   2         20.80         32.79        15.07 o                         
   6   8   2         38.06         60.07        20.20 o                         
   7   8   2          4.99         -3.00        14.27 o                         
   8   8   2         16.66          5.16        16.19 o                         
   9   8   2         31.09        -11.02        14.20 o                         
  -8   9   2         52.41          2.39        22.09 o                         
  -7   9   2         88.49          7.50        19.68 o                         
  -5   9   2         24.14         30.52        20.14 o                         
  -4   9   2         35.66         34.02        10.29 o                         
  -3   9   2          7.90         14.74         6.34 o                         
  -2   9   2         60.01        108.49        18.89 o                         
   0   9   2         64.00         85.14        16.16 o                         
   1   9   2          0.06          0.42         6.58 o                         
   2   9   2          5.02          2.99         6.65 o                         
   3   9   2         17.87         -2.49         6.61 o                         
   4   9   2         36.24          0.11         4.86 o                         
   5   9   2         66.30         48.99        23.47 o                         
   0  10   2          1.03        -12.95        12.95 o                         
   1  10   2         68.63          8.00         9.44 o                         
   2  10   2         22.54         -4.36         7.17 o                         
   3  10   2          2.37          0.77         6.82 o                         
   4  10   2         58.40          3.18         7.10 o                         
 -17   0   3          1.15         -5.44        13.94 o                         
 -15   0   3        504.61        541.12       114.74 o                         
 -13   0   3        304.31        386.17        82.87 o                         
 -11   0   3       3338.35       2832.44       312.73 o                         
  -9   0   3          6.86          3.48         3.35 o                         
  -7   0   3       1160.10        984.47       104.10 o                         
  -5   0   3       5951.09       5977.49       460.17 o                         
  -3   0   3        869.89        649.72        57.16 o                         
  -1   0   3       2053.55       2039.17       178.94 o                         
   1   0   3        649.04        511.15        75.10 o                         
   3   0   3       5443.50       5137.35       744.92 o                         
   5   0   3          6.69         22.39         5.16 o                         
   7   0   3       1218.13       1279.64       187.74 o                         
   9   0   3       1695.75       1769.42       257.26 o                         
  11   0   3        927.54        983.12       204.52 o                         
  13   0   3         20.78         20.93        14.12 o                         
  15   0   3         49.03         83.26        23.92 o                         
 -18   1   3        111.30         37.35        22.66 o                         
 -17   1   3          2.19          4.65        12.54 o                         
 -16   1   3        135.84        195.16        32.23 o                         
 -15   1   3        220.66        239.71        38.10 o                         
 -14   1   3        483.52        613.52        90.45 o                         
 -13   1   3        484.56        531.84        79.58 o                         
 -12   1   3         24.70         18.76         5.03 o                         
 -11   1   3        174.95        132.13        11.35 o                         
 -10   1   3       5426.96       4546.66       346.72 o                         
  -9   1   3          4.97          9.45         2.26 o                         
  -8   1   3       1552.70       1401.40       104.80 o                         
  -7   1   3       1276.66       1121.38        84.74 o                         
  -6   1   3        140.81        101.54         7.38 o                         
  -5   1   3        208.37        167.07        11.46 o                         
  -4   1   3         65.84         53.95         4.13 o                         
  -3   1   3        215.65        179.05        11.29 o                         
  -2   1   3       3077.38       2961.08       180.69 o                         
  -1   1   3        273.87        274.77        17.85 o                         
   0   1   3       1238.98       1070.08       111.12 o                         
   1   1   3         34.93         30.51         4.54 o                         
   2   1   3       5282.23       5508.72       647.28 o                         
   3   1   3         96.43        115.21        12.65 o                         
   4   1   3       4258.40       4003.20       409.08 o                         
   5   1   3        993.51        936.34        96.70 o                         
   6   1   3       4781.92       4779.40       354.78 o                         
   7   1   3        240.77        265.41        28.30 o                         
   8   1   3        466.26        355.39        37.78 o                         
   9   1   3        449.40        429.73        37.57 o                         
  10   1   3         26.21         21.70         5.36 o                         
  11   1   3        336.63        402.95        60.76 o                         
  12   1   3        680.33        894.49       131.71 o                         
  13   1   3        121.33        173.47        28.69 o                         
  14   1   3        236.30        304.29        46.85 o                         
  15   1   3         65.61         85.14        17.26 o                         
  16   1   3        190.39        250.40        41.43 o                         
 -17   2   3          5.26          9.63        15.46 o                         
 -16   2   3        189.08        212.54        35.10 o                         
 -15   2   3         88.24        121.08        16.55 o                         
 -14   2   3          0.47         -4.02         8.70 o                         
 -13   2   3        479.36        511.33        89.55 o                         
 -12   2   3         36.00         32.19         8.61 o                         
 -11   2   3       1511.43       1347.38       102.15 o                         
 -10   2   3         58.79         51.30         4.52 o                         
  -9   2   3         14.15         12.59         2.45 o                         
  -8   2   3        457.14        366.01        27.81 o                         
  -7   2   3        701.20        663.43        41.14 o                         
  -6   2   3         35.56         43.99         3.69 o                         
  -5   2   3       2251.66       2101.34       137.47 o                         
  -4   2   3        778.99        685.89        48.40 o                         
  -3   2   3        238.63        195.22        13.60 o                         
  -2   2   3       2417.93       2312.92       156.22 o                         
  -1   2   3         18.04         25.92         4.19 o                         
   0   2   3        191.94        179.39        23.35 o                         
   1   2   3       5795.15       5936.45       704.42 o                         
   2   2   3        297.04        284.30        33.60 o                         
   3   2   3        577.57        544.09        55.51 o                         
   4   2   3         53.00         59.11         7.04 o                         
   5   2   3        177.64        210.81        22.59 o                         
   6   2   3        142.49        151.01        12.00 o                         
   7   2   3        269.95        264.28        23.30 o                         
   8   2   3        704.89        623.59        54.20 o                         
   9   2   3       1131.28       1088.07        93.94 o                         
  10   2   3         78.93         79.06        14.46 o                         
  11   2   3        616.92        782.00       114.69 o                         
  12   2   3          0.27          0.74         7.71 o                         
  13   2   3          6.36          5.86         6.92 o                         
  14   2   3         39.92         39.88        12.51 o                         
  15   2   3         20.84         18.85        12.86 o                         
  16   2   3         12.62          7.67        17.67 o                         
 -17   3   3         28.75          4.81        19.48 o                         
 -16   3   3        353.74        418.43        76.48 o                         
 -15   3   3          0.10         -0.07        11.73 o                         
 -14   3   3        114.29        196.55        32.68 o                         
 -13   3   3          5.65          4.14        10.11 o                         
 -12   3   3         20.65         19.74         7.09 o                         
 -11   3   3         20.27         20.02         4.77 o                         
 -10   3   3       2648.09       2340.74       156.36 o                         
  -9   3   3         16.17         12.78         2.62 o                         
  -8   3   3        609.56        524.00        40.09 o                         
  -7   3   3        524.35        442.46        29.73 o                         
  -6   3   3       1717.52       1750.47       117.33 o                         
  -5   3   3       2658.93       2645.86       178.72 o                         
  -4   3   3       5964.65       6868.91       454.59 o                         
  -3   3   3        681.30        641.66        47.86 o                         
  -2   3   3         13.20         17.54         2.40 o                         
  -1   3   3        258.54        253.22        24.20 o                         
   0   3   3         30.01         24.77         4.37 o                         
   1   3   3        391.09        324.21        81.58 o                         
   2   3   3          9.49          8.24         2.26 o                         
   3   3   3        264.51        265.95        32.27 o                         
   4   3   3       1106.77       1140.93       107.37 o                         
   5   3   3        349.24        290.11        25.84 o                         
   6   3   3        386.20        336.48        29.29 o                         
   7   3   3        109.89         99.98         9.34 o                         
   8   3   3        386.34        413.68        36.40 o                         
   9   3   3         36.73         37.90         4.48 o                         
  10   3   3         36.94         46.25         7.54 o                         
  11   3   3         39.57         54.81        11.60 o                         
  12   3   3        299.04        405.37        61.84 o                         
  13   3   3         51.36         94.71        19.38 o                         
  14   3   3        443.48        721.94       108.08 o                         
  15   3   3        146.26        196.28        34.92 o                         
 -17   4   3          1.41         -3.74        19.45 o                         
 -16   4   3         24.94         20.03        13.44 o                         
 -15   4   3        151.74        142.75        26.63 o                         
 -14   4   3         59.13         94.36        21.43 o                         
 -13   4   3         64.37        109.30        21.23 o                         
 -12   4   3        301.62        416.44        62.50 o                         
 -11   4   3        357.84        414.45        81.52 o                         
 -10   4   3        152.61        145.18        12.75 o                         
  -9   4   3         28.04         17.51         4.36 o                         
  -8   4   3        217.77        240.59        17.81 o                         
  -7   4   3        128.99        108.49         8.20 o                         
  -6   4   3        412.20        384.59        29.50 o                         
  -5   4   3       2601.05       2661.10       230.70 o                         
  -4   4   3         72.66         92.82         8.82 o                         
  -3   4   3       1960.75       2201.29       237.28 o                         
  -2   4   3       6456.68       7398.45       636.46 o                         
  -1   4   3       5264.98       5503.94       565.08 o                         
   0   4   3         15.66         15.43        12.90 o                         
   1   4   3          9.96          8.30         2.50 o                         
   2   4   3         17.92         29.00         4.65 o                         
   3   4   3         38.14         35.46         6.07 o                         
   4   4   3        220.31        246.85        30.53 o                         
   5   4   3          2.87          2.58         2.95 o                         
   6   4   3         71.79         93.85         9.82 o                         
   7   4   3        244.31        242.35        24.02 o                         
   8   4   3        453.15        440.15        38.63 o                         
   9   4   3        684.68        739.63        80.39 o                         
  10   4   3        267.04        415.85        62.59 o                         
  11   4   3          0.23         24.39        12.14 o                         
  12   4   3         43.42        107.39        29.11 o                         
  13   4   3          6.34          3.86        11.88 o                         
  14   4   3        218.54        369.04        81.76 o                         
  15   4   3         21.35         19.00        22.86 o                         
 -16   5   3          1.77          0.40        18.55 o                         
 -15   5   3         29.70         26.15        16.64 o                         
 -14   5   3         39.85         46.33        14.69 o                         
 -13   5   3         76.20        102.90        32.49 o                         
 -12   5   3         50.96         63.84        21.71 o                         
 -11   5   3         21.78         40.00        10.88 o                         
 -10   5   3        186.65        161.16        32.31 o                         
  -9   5   3          3.22          4.31         3.39 o                         
  -8   5   3        770.69        823.53        58.28 o                         
  -7   5   3        253.95        242.13        18.83 o                         
  -6   5   3         23.52         26.41         4.49 o                         
  -5   5   3       2118.29       2144.58       229.43 o                         
  -4   5   3        171.95        185.02        20.76 o                         
  -3   5   3        484.22        441.10        48.34 o                         
  -2   5   3        717.05        738.24        71.49 o                         
  -1   5   3        324.33        355.88        32.23 o                         
   0   5   3       1340.40       1537.17       188.46 o                         
   1   5   3       3767.95       4368.75       504.49 o                         
   2   5   3       1198.96       1700.19       218.47 o                         
   3   5   3          1.98         11.43         3.67 o                         
   4   5   3        211.70        201.24        22.97 o                         
   5   5   3        956.90       1157.71       135.33 o                         
   6   5   3        989.79       1010.72       103.72 o                         
   7   5   3        128.04        121.51        16.97 o                         
   8   5   3        380.09        334.11        63.49 o                         
   9   5   3          0.36          2.30         6.46 o                         
  10   5   3        161.42        228.74        51.66 o                         
  11   5   3         16.30         23.68        16.01 o                         
  12   5   3         63.09         81.54        25.71 o                         
  13   5   3          0.21         23.05        19.07 o                         
  14   5   3         59.59         88.46        33.57 o                         
 -15   6   3         41.62          3.03        17.78 o                         
 -14   6   3          2.22          6.76        15.04 o                         
 -13   6   3          0.00         -8.82        15.15 o                         
 -12   6   3        402.68        621.92       132.21 o                         
 -11   6   3          6.18         38.15        18.19 o                         
 -10   6   3         23.56         40.56        16.41 o                         
  -9   6   3          0.02         -0.79         4.85 o                         
  -8   6   3        491.01        566.17       119.06 o                         
  -7   6   3        514.56        560.91        59.35 o                         
  -6   6   3        169.02        233.43        21.48 o                         
  -5   6   3        132.98        130.81        16.23 o                         
  -4   6   3        591.85        661.12        72.03 o                         
  -3   6   3         13.80         13.83         2.97 o                         
  -2   6   3        260.04        208.28        30.73 o                         
  -1   6   3         66.76         96.07        10.00 o                         
   0   6   3        279.24        360.32        39.30 o                         
   1   6   3        148.27        199.14        25.41 o                         
   2   6   3         54.09         68.39        16.19 o                         
   3   6   3        199.83        290.48        31.46 o                         
   4   6   3          0.20          0.60         4.81 o                         
   5   6   3         35.07         47.92         9.30 o                         
   6   6   3         38.09         44.22         8.99 o                         
   7   6   3        201.15        237.21        35.39 o                         
   8   6   3          0.07          5.05         9.38 o                         
   9   6   3         22.06         26.95        12.61 o                         
  10   6   3        350.67        375.82       292.03 o                         
  11   6   3          2.15          3.58        12.52 o                         
  13   6   3          8.86         -4.09        24.59 o                         
 -13   7   3          0.97         -3.74        15.80 o                         
 -12   7   3         30.47         -2.62        15.50 o                         
 -11   7   3          0.03          2.42        19.03 o                         
 -10   7   3         10.13        -10.64        15.12 o                         
  -9   7   3          0.24         -1.25        12.82 o                         
  -8   7   3          1.10         -2.30        15.44 o                         
  -7   7   3        183.31        373.19        80.66 o                         
  -6   7   3          0.28          5.84         4.37 o                         
  -5   7   3        705.89        881.90        80.90 o                         
  -4   7   3        265.06        285.23        29.80 o                         
  -3   7   3        211.56        239.30        28.72 o                         
  -2   7   3          2.75          4.58         4.26 o                         
  -1   7   3        277.57        310.32        39.21 o                         
   0   7   3         22.83         43.47         9.82 o                         
   1   7   3         21.58         17.97         3.97 o                         
   2   7   3         81.62         95.29        12.92 o                         
   3   7   3        295.77        441.50        49.92 o                         
   4   7   3        423.95        487.15        75.21 o                         
   5   7   3        104.78        110.93        19.17 o                         
   6   7   3        157.46        203.16        27.98 o                         
   7   7   3         22.12         53.24        17.28 o                         
   8   7   3          4.86         -4.68        13.32 o                         
   9   7   3         43.94         -3.27        11.64 o                         
  10   7   3         56.73          2.35        13.51 o                         
  11   7   3          3.40          8.65        15.27 o                         
 -12   8   3          0.84         16.16        18.38 o                         
 -11   8   3          0.25          0.60        16.01 o                         
 -10   8   3         44.23         10.08        20.06 o                         
  -9   8   3         29.96          1.88        16.13 o                         
  -8   8   3         77.23          3.98        15.63 o                         
  -7   8   3         59.67         57.40        20.10 o                         
  -6   8   3          3.15          3.52         7.87 o                         
  -5   8   3        146.41        183.13        27.63 o                         
  -4   8   3        534.16        706.68       109.76 o                         
  -3   8   3        107.60        137.55        13.70 o                         
  -2   8   3          2.41          3.25         3.13 o                         
  -1   8   3        243.90        237.18        52.35 o                         
   0   8   3         78.44        143.63        23.20 o                         
   1   8   3        136.36        158.99        25.46 o                         
   2   8   3         31.11         60.42        10.83 o                         
   3   8   3        213.53        254.29        44.45 o                         
   4   8   3         44.64         33.06        16.44 o                         
   5   8   3         11.89         33.96        15.97 o                         
   6   8   3          0.23         -1.77        15.00 o                         
   7   8   3          0.23         -6.27        13.70 o                         
   8   8   3          6.97         -2.33        24.59 o                         
   9   8   3         80.36         -1.58        21.94 o                         
  -9   9   3          0.17         15.20        22.47 o                         
  -8   9   3         71.47         -1.69        16.43 o                         
  -7   9   3         87.84          7.67        20.23 o                         
  -5   9   3        131.08         72.96        14.57 o                         
  -4   9   3          3.39         -3.11         9.28 o                         
  -3   9   3          2.36          1.55         4.83 o                         
  -2   9   3         17.63         28.35         9.30 o                         
  -1   9   3        123.59        136.95        22.29 o                         
   0   9   3          2.95          0.49         9.12 o                         
   1   9   3          0.02          1.28         6.71 o                         
   2   9   3          2.40          4.55         6.95 o                         
   3   9   3          1.79          0.76         6.78 o                         
   4   9   3          2.50          0.00         4.86 o                         
   5   9   3         57.81          3.04         4.69 o                         
  -1  10   3         78.73          1.49        11.21 o                         
   0  10   3          5.70         13.44         8.97 o                         
   1  10   3          2.23         -0.73         7.54 o                         
   2  10   3          4.68          1.05         7.24 o                         
   3  10   3         12.82          5.00        12.64 o                         
   4  10   3         29.67         -2.76         8.37 o                         
 -18   0   4         48.82         39.30        22.69 o                         
 -16   0   4         11.50         44.63        18.07 o                         
 -14   0   4        478.81        606.35       128.19 o                         
 -12   0   4       2549.73       1977.30       271.22 o                         
 -10   0   4        748.77        675.40        59.43 o                         
  -8   0   4       1679.18       1570.48       168.67 o                         
  -6   0   4       1524.43       1395.88       122.81 o                         
  -4   0   4        847.59        715.09        63.46 o                         
  -2   0   4       4848.96       5130.73       529.10 o                         
   0   0   4       4085.27       4004.66       822.00 o                         
   2   0   4         73.52         49.09         8.39 o                         
   4   0   4          9.29         13.45         3.80 o                         
   6   0   4        174.14        208.44        31.72 o                         
   8   0   4        226.16        194.45        21.35 o                         
  10   0   4          0.29         10.63        10.67 o                         
  12   0   4       1406.61       1899.44       392.24 o                         
  14   0   4        377.29        615.61       130.19 o                         
 -18   1   4          0.47         -1.63        15.29 o                         
 -17   1   4         90.76         67.52        14.36 o                         
 -16   1   4          3.51          9.38        10.26 o                         
 -15   1   4          1.25          3.12         9.20 o                         
 -14   1   4        340.45        313.34        36.21 o                         
 -13   1   4         92.57        108.65        19.09 o                         
 -12   1   4          0.87         -2.70         3.94 o                         
 -11   1   4          2.41          1.74         2.55 o                         
 -10   1   4        150.76        122.35        10.24 o                         
  -9   1   4        136.10        118.04         9.66 o                         
  -8   1   4        427.29        416.38        31.85 o                         
  -7   1   4         22.92         14.53         2.13 o                         
  -6   1   4       5891.33       6342.71       421.64 o                         
  -5   1   4       1093.45        886.89        63.77 o                         
  -4   1   4        297.53        258.54        16.25 o                         
  -3   1   4       1216.34        972.48        61.03 o                         
  -2   1   4       3875.23       3985.53       233.39 o                         
  -1   1   4       8527.88       8602.98       996.69 o                         
   0   1   4       1253.54       1065.76       116.08 o                         
   1   1   4       1933.62       1837.28       218.24 o                         
   2   1   4         83.14         71.11         8.05 o                         
   3   1   4        334.46        269.53        28.39 o                         
   4   1   4        138.06        164.27        17.64 o                         
   5   1   4       2447.31       2392.71       243.33 o                         
   6   1   4        170.03        148.51        13.92 o                         
   7   1   4        112.60        134.66        15.02 o                         
   8   1   4         56.21         54.02         7.19 o                         
   9   1   4          0.07          1.31         3.05 o                         
  10   1   4        961.01       1152.18       167.01 o                         
  11   1   4        109.79        136.11        22.84 o                         
  12   1   4        253.90        312.88        47.90 o                         
  13   1   4         92.37        139.22        23.16 o                         
  14   1   4          2.77          5.30         8.23 o                         
  15   1   4         79.38        117.87        23.40 o                         
 -18   2   4         46.45         35.04        22.62 o                         
 -17   2   4         31.78         24.32        15.32 o                         
 -16   2   4          0.82          6.47        11.94 o                         
 -15   2   4         63.47         76.18        18.56 o                         
 -14   2   4          7.21          9.09         9.61 o                         
 -13   2   4        388.92        406.63        78.90 o                         
 -12   2   4        473.20        433.83        55.69 o                         
 -11   2   4         13.88         14.79         3.26 o                         
 -10   2   4        225.41        186.13        13.25 o                         
  -9   2   4        399.71        348.43        27.23 o                         
  -8   2   4         90.13         77.69         5.97 o                         
  -7   2   4        796.50        800.54        54.34 o                         
  -6   2   4         34.58         48.88         3.98 o                         
  -5   2   4        158.34        151.53        10.64 o                         
  -4   2   4        210.73        228.83        15.75 o                         
  -3   2   4        420.54        404.15        31.23 o                         
  -2   2   4       2247.25       1984.02       135.84 o                         
  -1   2   4       3648.45       3638.58       255.45 o                         
   0   2   4        301.03        267.91        28.92 o                         
   1   2   4       2447.29       2212.50       190.61 o                         
   2   2   4          6.11          6.93         2.30 o                         
   3   2   4       2105.87       2321.36       269.26 o                         
   4   2   4        355.03        382.66        39.96 o                         
   5   2   4       1020.98       1092.46       112.83 o                         
   6   2   4        424.54        429.36        45.10 o                         
   7   2   4        322.90        317.70        28.08 o                         
   8   2   4          8.68         11.60         3.13 o                         
   9   2   4        801.93        766.54        61.42 o                         
  10   2   4        316.74        374.89        55.89 o                         
  11   2   4       1085.09       1519.90       222.17 o                         
  12   2   4        253.82        329.06        50.19 o                         
  13   2   4        288.01        393.05        59.76 o                         
  14   2   4        587.30        956.78       141.55 o                         
  15   2   4          0.06         -2.97        12.27 o                         
 -17   3   4          4.78          2.01        15.12 o                         
 -16   3   4        241.48        288.43        46.24 o                         
 -15   3   4        153.81        199.45        25.31 o                         
 -14   3   4        168.12        200.06        33.99 o                         
 -13   3   4         65.44         79.91        17.11 o                         
 -12   3   4        478.85        557.44        82.94 o                         
 -11   3   4          0.85          6.42         3.12 o                         
 -10   3   4         12.27         14.04         3.57 o                         
  -9   3   4         40.78         36.87         4.13 o                         
  -8   3   4        198.07        188.99        14.11 o                         
  -7   3   4        524.17        479.63        32.62 o                         
  -6   3   4       1384.21       1365.34        91.96 o                         
  -5   3   4       1008.43        914.85        59.96 o                         
  -4   3   4        153.80        154.50        12.43 o                         
  -3   3   4        116.66         94.37         8.57 o                         
  -2   3   4       1420.99       1458.84       109.83 o                         
  -1   3   4        281.45        264.10        19.86 o                         
   0   3   4         24.68         20.61         5.67 o                         
   1   3   4         39.32         32.55         4.80 o                         
   2   3   4        671.23        583.10        63.19 o                         
   3   3   4         21.71         26.48         4.61 o                         
   4   3   4        506.56        451.43        54.60 o                         
   5   3   4          3.53          5.35         2.30 o                         
   6   3   4        318.78        312.61        27.41 o                         
   7   3   4        220.39        249.52        21.88 o                         
   8   3   4         45.35         38.67         5.12 o                         
   9   3   4       1212.33       1288.92       169.77 o                         
  10   3   4        220.26        252.30        38.78 o                         
  11   3   4         35.52         79.84        15.48 o                         
  12   3   4        294.37        393.73        60.21 o                         
  13   3   4          0.06          0.75        10.55 o                         
  14   3   4        113.78        119.86        22.77 o                         
  15   3   4         79.10        133.72        35.63 o                         
 -17   4   4         50.92         27.80        20.73 o                         
 -16   4   4          7.91         14.50        14.04 o                         
 -15   4   4         26.64         45.25        20.21 o                         
 -14   4   4         69.88         80.92        19.67 o                         
 -13   4   4        659.60        801.88       118.87 o                         
 -12   4   4         40.84         72.48        15.29 o                         
 -11   4   4         18.58         27.89         9.70 o                         
 -10   4   4        111.27        116.39        11.10 o                         
  -9   4   4         54.80         62.32         5.58 o                         
  -8   4   4        318.91        327.13        24.26 o                         
  -7   4   4        131.72        142.60        10.12 o                         
  -6   4   4       1745.42       1833.20       117.35 o                         
  -5   4   4         23.01         24.46         2.83 o                         
  -4   4   4          4.46          8.60         3.12 o                         
  -3   4   4        247.63        248.69        26.12 o                         
  -2   4   4         95.37         73.77         7.71 o                         
  -1   4   4       2918.48       2676.40       213.00 o                         
   0   4   4       1088.72       1425.60       298.83 o                         
   1   4   4        304.59        311.03        31.99 o                         
   2   4   4         48.82         47.70         6.80 o                         
   3   4   4        147.15        164.51        19.00 o                         
   4   4   4          5.27          9.81         3.08 o                         
   5   4   4        611.10        619.41        74.86 o                         
   6   4   4         72.79         92.33         9.83 o                         
   7   4   4        288.97        299.16        29.08 o                         
   8   4   4        571.55        625.68        66.56 o                         
   9   4   4         93.53        103.85        26.57 o                         
  10   4   4         22.35         48.52        18.01 o                         
  11   4   4        256.27        467.65       100.08 o                         
  12   4   4         12.33          7.61        11.65 o                         
  13   4   4          5.18          7.16        14.94 o                         
  14   4   4        124.23        221.24        51.98 o                         
 -16   5   4        214.67        200.14        48.89 o                         
 -15   5   4         14.62         11.89        16.71 o                         
 -14   5   4          2.40         10.10        13.31 o                         
 -13   5   4         81.25         77.57        16.96 o                         
 -12   5   4         96.43         82.26        21.69 o                         
 -11   5   4        153.95        172.87        32.89 o                         
 -10   5   4        299.37        269.33        35.13 o                         
  -9   5   4         41.18         32.57         4.58 o                         
  -8   5   4         12.92         11.48         2.75 o                         
  -7   5   4         31.29         38.41         3.97 o                         
  -6   5   4          5.73          6.33         2.72 o                         
  -5   5   4         65.23        111.74        10.82 o                         
  -4   5   4       2357.37       2579.20       229.97 o                         
  -3   5   4         13.45          9.09         2.60 o                         
  -2   5   4        267.64        274.52        24.84 o                         
  -1   5   4       1690.30       1799.85       229.67 o                         
   0   5   4         33.52         51.78         9.14 o                         
   1   5   4          5.48          9.95         5.34 o                         
   2   5   4        666.73        748.63        91.67 o                         
   3   5   4       1141.27       1283.11       155.35 o                         
   4   5   4       1506.69       1743.25       178.51 o                         
   5   5   4        237.73        298.53        32.43 o                         
   6   5   4         10.11         15.47         4.93 o                         
   7   5   4         35.39         30.91         8.57 o                         
   8   5   4        172.09        239.06        52.19 o                         
   9   5   4          0.82         -2.49         5.37 o                         
  10   5   4         22.61         33.55        16.99 o                         
  11   5   4          0.05          2.67        15.42 o                         
  12   5   4          3.93         23.38        16.43 o                         
  13   5   4        239.01        242.93        55.25 o                         
 -14   6   4         85.58        103.57        30.38 o                         
 -13   6   4        163.81        169.59        42.56 o                         
 -12   6   4        117.89        139.76        35.50 o                         
 -11   6   4        113.51        199.86        46.04 o                         
 -10   6   4        133.23        193.88        45.36 o                         
  -9   6   4         55.21         65.96        18.33 o                         
  -8   6   4        134.63        149.75        19.60 o                         
  -7   6   4         28.11         20.41         6.01 o                         
  -6   6   4        406.82        558.85        54.65 o                         
  -5   6   4         89.36        102.89        10.29 o                         
  -4   6   4         88.59        155.66        14.84 o                         
  -3   6   4        185.87        195.43        22.92 o                         
  -2   6   4         90.03         91.31         8.93 o                         
  -1   6   4        473.77        491.08        61.75 o                         
   0   6   4         38.37         46.92         6.94 o                         
   1   6   4        379.85        494.03        52.32 o                         
   2   6   4        762.09        981.94       143.70 o                         
   3   6   4        855.28       1035.78       129.29 o                         
   4   6   4          5.72         10.38         5.20 o                         
   5   6   4        366.74        462.13        49.98 o                         
   6   6   4        223.39        244.52        33.35 o                         
   7   6   4        105.79        130.49        28.39 o                         
   8   6   4         63.43        109.27        25.76 o                         
   9   6   4        162.42        264.30        73.50 o                         
  10   6   4         83.10          6.22        14.45 o                         
  11   6   4          1.44          6.93        19.67 o                         
  12   6   4          5.53         -0.15        22.02 o                         
 -14   7   4          0.50        -14.44        18.32 o                         
 -13   7   4          0.64         -0.26        17.42 o                         
 -12   7   4          2.21          0.31        17.91 o                         
 -11   7   4          6.44          6.85        16.02 o                         
 -10   7   4        105.63        140.50        36.21 o                         
  -9   7   4        472.30        871.66       182.83 o                         
  -8   7   4        136.23        208.33        28.87 o                         
  -7   7   4          8.69          7.81         6.76 o                         
  -6   7   4        339.20        490.41        59.97 o                         
  -5   7   4         11.85         21.03         7.52 o                         
  -4   7   4          1.84          7.97         5.21 o                         
  -3   7   4         60.34         71.94        10.94 o                         
  -2   7   4        463.70        892.13       110.99 o                         
  -1   7   4        930.09       1203.07       145.08 o                         
   0   7   4       1016.87       1344.99       146.99 o                         
   1   7   4        103.19        154.54        19.44 o                         
   2   7   4        126.13        194.13        45.09 o                         
   3   7   4          2.87         13.87         6.41 o                         
   4   7   4        114.93        160.87        32.01 o                         
   5   7   4         62.02         63.53        11.87 o                         
   6   7   4         14.10         23.27        13.25 o                         
   7   7   4        391.28        592.06       125.41 o                         
   8   7   4         87.20         -6.94        21.13 o                         
   9   7   4          0.03         -5.48        19.77 o                         
  10   7   4         46.42          7.55        20.90 o                         
  11   7   4        103.36         -5.98        22.79 o                         
 -11   8   4          0.50         -9.02        18.50 o                         
 -10   8   4         13.63         -5.00        18.08 o                         
  -9   8   4          1.52          9.17        19.56 o                         
  -7   8   4          0.91          9.45        20.96 o                         
  -6   8   4        707.90       1226.78       255.25 o                         
  -5   8   4        308.96        421.36        91.35 o                         
  -4   8   4        176.51        255.39        35.80 o                         
  -3   8   4         76.37        100.01        20.79 o                         
  -2   8   4        885.09       1263.90       157.26 o                         
  -1   8   4         88.92        116.00        14.50 o                         
   0   8   4         21.32         21.61         8.77 o                         
   1   8   4        525.73        887.74       137.67 o                         
   2   8   4          2.01          3.38         5.47 o                         
   3   8   4         86.12         94.68        21.82 o                         
   4   8   4          4.90          6.91        13.48 o                         
   5   8   4         98.12        115.83        31.22 o                         
   9   8   4         42.37         14.00        25.12 o                         
  -9   9   4          6.66         -3.09        19.53 o                         
  -8   9   4         64.45         -4.11        19.25 o                         
  -7   9   4         26.04         16.36        24.41 o                         
  -6   9   4          8.45          5.05        11.31 o                         
  -5   9   4         23.76         11.45        14.49 o                         
  -4   9   4          0.49          3.35         8.19 o                         
  -3   9   4        108.59        139.53        23.87 o                         
  -2   9   4         22.84         38.26        14.40 o                         
  -1   9   4          3.55          7.24         6.86 o                         
   0   9   4        100.65         32.17         9.06 o                         
   1   9   4          1.26          3.70         7.84 o                         
   2   9   4         57.93         -1.21         7.16 o                         
   4   9   4          1.87          1.03         4.91 o                         
   0  10   4          4.88          1.25         9.41 o                         
   1  10   4          0.33          0.67         5.92 o                         
 -17   0   5         26.45         13.22        15.65 o                         
 -15   0   5        352.08        475.93       102.23 o                         
 -13   0   5       2499.05       2872.34       591.39 o                         
 -11   0   5          7.78          1.80         4.78 o                         
  -9   0   5       2135.34       1720.75       182.81 o                         
  -7   0   5       1645.76       1508.62       132.34 o                         
  -5   0   5          1.20          8.15         2.53 o                         
  -3   0   5       1284.31       1177.16       104.63 o                         
  -1   0   5       1978.04       1831.64       176.66 o                         
   3   0   5       2202.34       2080.17       302.03 o                         
   5   0   5        393.28        393.59        58.57 o                         
   7   0   5       4713.09       4906.87       713.71 o                         
   9   0   5         39.39         42.66        12.27 o                         
  11   0   5        444.94        517.54       109.15 o                         
  13   0   5        396.59        512.23       108.88 o                         
  15   0   5          0.73          2.32        20.32 o                         
 -18   1   5         14.76          7.24        15.17 o                         
 -17   1   5         11.93         12.75        13.60 o                         
 -16   1   5        387.84        455.96        68.50 o                         
 -15   1   5        177.80        172.98        29.23 o                         
 -14   1   5          1.71         14.80        10.37 o                         
 -13   1   5        359.47        395.04        64.18 o                         
 -12   1   5        738.05        562.07        51.04 o                         
 -11   1   5          1.56          3.25         3.01 o                         
 -10   1   5        951.15        718.56        55.21 o                         
  -9   1   5        139.89        117.09         9.01 o                         
  -8   1   5       6537.84       6864.99       467.11 o                         
  -7   1   5        620.01        611.53        41.36 o                         
  -6   1   5       3130.85       3006.10       179.31 o                         
  -5   1   5         63.60         49.60         3.47 o                         
  -4   1   5         16.28         18.12         1.93 o                         
  -3   1   5       2036.23       1953.77       126.94 o                         
  -2   1   5        415.50        391.76        24.89 o                         
  -1   1   5       1854.53       1750.31       127.84 o                         
   0   1   5       2788.83       2673.50       235.54 o                         
   1   1   5       1844.03       1718.26       161.42 o                         
   2   1   5        153.36        179.13        22.14 o                         
   3   1   5       1370.76       1233.78       127.06 o                         
   4   1   5       2368.10       2292.03       232.75 o                         
   5   1   5        467.46        478.82        49.76 o                         
   6   1   5       2096.13       2070.86       213.41 o                         
   7   1   5         96.93        123.24        13.98 o                         
   8   1   5       1403.79       1472.36       126.70 o                         
   9   1   5        761.01        855.60       125.32 o                         
  10   1   5         20.56         32.24         8.53 o                         
  11   1   5        369.34        458.49        68.68 o                         
  12   1   5         88.81        106.49        18.71 o                         
  13   1   5         42.89         68.04        14.25 o                         
  14   1   5        392.63        468.26        70.96 o                         
  15   1   5         46.76         64.26        18.71 o                         
 -18   2   5         61.98         23.66        20.61 o                         
 -17   2   5         33.70         18.87        13.95 o                         
 -16   2   5          3.84        -13.77        13.95 o                         
 -15   2   5         70.25         80.04        19.02 o                         
 -14   2   5          6.97          5.01         9.27 o                         
 -13   2   5        371.02        394.73        59.37 o                         
 -12   2   5        328.13        302.22        40.13 o                         
 -11   2   5       2495.37       2108.31       157.81 o                         
 -10   2   5        645.26        499.71        32.83 o                         
  -9   2   5          2.47          3.59         2.08 o                         
  -8   2   5          6.35          7.96         2.21 o                         
  -7   2   5        293.48        289.58        20.93 o                         
  -6   2   5        161.06        156.22        11.23 o                         
  -5   2   5       3197.80       3191.21       212.60 o                         
  -4   2   5        167.27        159.58        11.45 o                         
  -3   2   5       5347.67       5143.90       315.45 o                         
  -2   2   5       1006.46        962.48        69.66 o                         
  -1   2   5        929.94        892.14        64.12 o                         
   0   2   5       1193.59       1239.99       129.98 o                         
   1   2   5        616.16        536.23        47.88 o                         
   2   2   5        142.09        173.59        21.47 o                         
   3   2   5       5581.25       6976.41       821.39 o                         
   4   2   5        773.64        883.26       102.80 o                         
   5   2   5        114.59         94.35        10.72 o                         
   6   2   5          1.08          1.89         2.75 o                         
   7   2   5        283.35        264.20        28.36 o                         
   8   2   5          1.88         -0.74         3.13 o                         
   9   2   5       1272.58       1328.73       145.94 o                         
  10   2   5       1286.43       1554.41       227.24 o                         
  11   2   5       1606.80       2196.39       320.02 o                         
  12   2   5          0.17          8.93         7.67 o                         
  13   2   5          6.72         17.76         8.99 o                         
  14   2   5          0.04          5.26        10.37 o                         
  15   2   5          0.60         -4.55        20.34 o                         
 -17   3   5         99.71         81.55        21.54 o                         
 -16   3   5          6.81          4.19        13.52 o                         
 -15   3   5          6.93          0.69        12.94 o                         
 -14   3   5        120.82        167.55        21.95 o                         
 -13   3   5         99.55        162.91        39.41 o                         
 -12   3   5         11.30          9.10         9.14 o                         
 -11   3   5        528.58        396.84        33.97 o                         
 -10   3   5        916.54        796.47        63.59 o                         
  -9   3   5         21.57         14.93         2.49 o                         
  -8   3   5         38.93         26.50         2.97 o                         
  -7   3   5        654.73        564.73        37.48 o                         
  -6   3   5       1720.02       1753.59       116.59 o                         
  -5   3   5       2190.55       2166.53       144.94 o                         
  -4   3   5        189.40        141.27        10.43 o                         
  -3   3   5          2.52          2.13         2.23 o                         
  -2   3   5       3380.37       3327.14       256.41 o                         
  -1   3   5       1026.14       1040.41        87.85 o                         
   0   3   5       1599.74       1452.79       229.54 o                         
   1   3   5       2391.15       2635.70       269.79 o                         
   2   3   5       1536.69       1714.04       179.65 o                         
   3   3   5       2949.82       3168.23       259.11 o                         
   4   3   5       1797.49       2060.56       193.72 o                         
   5   3   5        238.07        265.79        24.82 o                         
   6   3   5       1255.04       1267.04       118.64 o                         
   7   3   5         37.70         30.55         4.20 o                         
   8   3   5        114.94        112.13        11.63 o                         
   9   3   5        645.34        925.04       135.24 o                         
  10   3   5         42.87        104.31        18.30 o                         
  11   3   5        469.59        650.64        96.11 o                         
  12   3   5        171.56        277.44        43.48 o                         
  13   3   5         29.54         54.72        14.16 o                         
  14   3   5         43.86         41.09        20.03 o                         
 -17   4   5          7.42          7.12        17.89 o                         
 -16   4   5        125.11        110.23        26.05 o                         
 -15   4   5         90.84         89.14        15.55 o                         
 -14   4   5        402.30        598.43        89.85 o                         
 -13   4   5        420.99        575.81        86.20 o                         
 -12   4   5        266.40        340.90        52.60 o                         
 -11   4   5        190.62        245.41        38.48 o                         
 -10   4   5         87.38         68.08         7.47 o                         
  -9   4   5         58.59         59.03         5.65 o                         
  -8   4   5        479.44        447.04        30.44 o                         
  -7   4   5        273.91        282.62        19.81 o                         
  -6   4   5        488.14        423.13        30.34 o                         
  -5   4   5        641.10        636.53        57.96 o                         
  -4   4   5        650.68        650.72        57.05 o                         
  -3   4   5        503.40        600.09        53.14 o                         
  -2   4   5        898.87        782.08        69.08 o                         
  -1   4   5         82.93         96.20        10.87 o                         
   0   4   5       2152.02       2053.50       270.69 o                         
   1   4   5        978.86       1066.87       111.21 o                         
   2   4   5       1033.76       1023.17       107.09 o                         
   3   4   5        653.08        620.85        73.98 o                         
   4   4   5        779.66        840.23        88.05 o                         
   5   4   5        608.99        637.54        94.64 o                         
   6   4   5        146.61        143.34        14.54 o                         
   7   4   5        590.53        593.70        56.40 o                         
   8   4   5        250.19        244.38        31.81 o                         
   9   4   5        742.50        866.30       264.13 o                         
  10   4   5         12.45         26.27        14.01 o                         
  11   4   5         79.39         96.87        25.18 o                         
  12   4   5         58.58        122.12        29.45 o                         
  13   4   5         89.40        135.54        33.66 o                         
  14   4   5          8.43         11.77        17.58 o                         
 -16   5   5          0.47         21.34        20.09 o                         
 -15   5   5         89.77         91.77        29.01 o                         
 -14   5   5         25.95         48.41        23.07 o                         
 -13   5   5         40.65         39.62        13.99 o                         
 -12   5   5         11.47          8.40        11.82 o                         
 -11   5   5        122.74        185.38        49.68 o                         
 -10   5   5         30.38         13.56         6.60 o                         
  -9   5   5          1.50          2.95         3.13 o                         
  -8   5   5        632.98        591.15        40.06 o                         
  -7   5   5       2204.95       2266.88       202.01 o                         
  -6   5   5        508.02        568.61        51.43 o                         
  -5   5   5         15.32         50.35         5.69 o                         
  -4   5   5         79.75         89.66        11.78 o                         
  -3   5   5        340.22        360.27        37.80 o                         
  -2   5   5        390.39        403.70        37.09 o                         
  -1   5   5         53.90         62.46         9.27 o                         
   0   5   5        632.69        711.43        77.95 o                         
   1   5   5          7.78          9.52         5.07 o                         
   2   5   5        149.66        181.71        21.01 o                         
   3   5   5        127.60        158.36        20.23 o                         
   4   5   5          0.38          1.82         3.63 o                         
   5   5   5        730.13        818.98        82.57 o                         
   6   5   5        562.89        650.57        69.37 o                         
   7   5   5       1888.62       2489.15       364.27 o                         
   8   5   5         82.76        116.78        28.64 o                         
   9   5   5          4.01          4.94        13.51 o                         
  10   5   5        143.87        206.88        46.75 o                         
  11   5   5         18.12         23.14        13.30 o                         
  12   5   5        696.81        899.97       189.39 o                         
 -15   6   5         21.77         22.26        21.21 o                         
 -14   6   5         17.88         32.42        21.15 o                         
 -13   6   5          5.82          6.45        16.52 o                         
 -12   6   5        133.12        222.23        51.38 o                         
 -11   6   5        290.19        522.37       111.62 o                         
 -10   6   5        116.88        197.73        46.27 o                         
  -9   6   5       1107.68       1418.44       178.31 o                         
  -8   6   5        800.42        985.73       122.75 o                         
  -7   6   5        429.37        503.05        66.22 o                         
  -6   6   5         14.38         25.71         4.74 o                         
  -5   6   5        296.79        333.87        44.40 o                         
  -4   6   5       1024.34       1183.27       104.68 o                         
  -3   6   5       1044.96       1068.95        98.10 o                         
  -2   6   5       1836.29       1905.14       205.18 o                         
  -1   6   5        199.52        213.54        33.42 o                         
   0   6   5         78.83         89.72        11.24 o                         
   1   6   5       1344.49       1485.70       158.89 o                         
   2   6   5         51.97         78.70        10.54 o                         
   3   6   5        128.38        179.86        21.49 o                         
   4   6   5          9.42         28.97        11.72 o                         
   5   6   5       1129.16       1368.68       143.17 o                         
   6   6   5         24.07         47.27        14.29 o                         
   7   6   5         10.74         14.19        13.32 o                         
   8   6   5        130.40        357.10       156.04 o                         
   9   6   5          0.76          4.24        17.15 o                         
  10   6   5         97.72         -8.11        17.53 o                         
  11   6   5         34.04         10.58        19.33 o                         
  12   6   5        119.72         -2.06        27.43 o                         
 -14   7   5         15.82         -6.54        19.89 o                         
 -13   7   5          0.43         -2.59        19.28 o                         
 -12   7   5          8.54        -13.79        20.13 o                         
 -11   7   5         50.00         -3.51        16.11 o                         
 -10   7   5        246.54        383.66        83.93 o                         
  -9   7   5        426.11        757.76        98.98 o                         
  -8   7   5         58.04         66.18        11.77 o                         
  -7   7   5        140.38        176.95        34.16 o                         
  -6   7   5        556.63        880.32       108.20 o                         
  -5   7   5        612.90        983.97       122.50 o                         
  -4   7   5        147.17        167.07        20.96 o                         
  -3   7   5         67.14         64.99         7.37 o                         
  -2   7   5        224.91        311.29        40.43 o                         
  -1   7   5        456.13        584.18        71.34 o                         
   0   7   5        507.13        646.41        68.71 o                         
   1   7   5        997.00       1248.74       154.42 o                         
   2   7   5         83.08        110.03        14.72 o                         
   3   7   5         39.23         67.74        18.85 o                         
   4   7   5         18.68         32.51         9.68 o                         
   5   7   5        436.72        626.90       101.23 o                         
   6   7   5        132.30        197.77        38.66 o                         
   7   7   5         25.73         -0.53        16.15 o                         
   8   7   5          5.90        -13.27        16.84 o                         
   9   7   5          4.61          8.06        18.50 o                         
  10   7   5         21.81          7.81        22.78 o                         
 -12   8   5         72.21         -1.78        20.36 o                         
 -11   8   5         17.26         -6.29        19.17 o                         
 -10   8   5         90.54         -3.18        16.49 o                         
  -9   8   5          0.49          9.04        18.28 o                         
  -8   8   5        116.05         80.38        41.89 o                         
  -7   8   5        105.72        138.30        31.51 o                         
  -6   8   5        213.05        297.13        39.10 o                         
  -5   8   5          0.03          5.69         6.15 o                         
  -4   8   5         77.89        102.92        32.24 o                         
  -3   8   5         94.27        128.70        33.95 o                         
  -2   8   5        117.62        150.51        20.42 o                         
  -1   8   5          3.55         10.87         5.46 o                         
   0   8   5         66.54         94.65        21.87 o                         
   1   8   5        119.39        152.61        34.71 o                         
   2   8   5         20.91         16.23         6.90 o                         
   3   8   5        138.32        185.45        29.48 o                         
   4   8   5        105.19        129.93        20.76 o                         
   5   8   5         14.17         21.10        19.27 o                         
   6   8   5          0.32         -7.88        19.92 o                         
   7   8   5         52.58         -2.77         9.43 o                         
   8   8   5          3.42          1.16        10.51 o                         
  -9   9   5         54.56          5.74        22.60 o                         
  -8   9   5         73.22         14.55        23.75 o                         
  -5   9   5         89.32         24.56        43.88 o                         
  -4   9   5          6.95         -0.86         9.81 o                         
  -3   9   5        306.97         99.37        84.41 o                         
  -2   9   5        293.86        110.50        94.89 o                         
   0   9   5          0.17         -0.46         8.10 o                         
   1   9   5          8.62          2.46         7.99 o                         
   2   9   5          6.02          7.49         7.49 o                         
   3   9   5          1.17         -1.40         6.81 o                         
   4   9   5         18.77          1.24         4.81 o                         
   5   9   5         41.81         -1.54         5.22 o                         
   6   9   5          2.12         -0.44         4.99 o                         
  -2  10   5         36.31         -3.57        13.06 o                         
   1  10   5         96.21          0.31        13.56 o                         
   2  10   5          3.58         -1.75         9.43 o                         
 -18   0   6         18.34        -12.83        18.67 o                         
 -16   0   6          2.50          9.43        16.71 o                         
 -14   0   6        274.39        277.22        61.19 o                         
 -12   0   6       1677.77       1293.83       137.52 o                         
 -10   0   6         23.20         18.14         4.42 o                         
  -8   0   6       3100.53       3230.94       275.36 o                         
  -6   0   6       1948.72       1964.59       175.65 o                         
  -4   0   6       8987.34      10216.50       899.41 o                         
  -2   0   6        902.08        823.84        71.01 o                         
   0   0   6        187.02        181.69        20.25 o                         
   2   0   6       1937.37       1983.12       408.10 o                         
   4   0   6       3342.78       3434.69       366.44 o                         
   6   0   6         85.55        133.12        21.15 o                         
   8   0   6        561.54        503.87        53.12 o                         
  10   0   6        286.58        323.91        69.52 o                         
  12   0   6        276.27        368.50        79.40 o                         
  14   0   6         39.97         66.76        25.88 o                         
 -18   1   6          2.34        -12.97        15.17 o                         
 -17   1   6         65.43         75.65        19.73 o                         
 -16   1   6         61.81         50.34        14.84 o                         
 -15   1   6         66.02         70.83        16.47 o                         
 -14   1   6        264.29        331.00        51.21 o                         
 -13   1   6          0.07          2.96         6.71 o                         
 -12   1   6        238.30        179.96        26.43 o                         
 -11   1   6        647.74        493.15        38.29 o                         
 -10   1   6        942.49        742.49        56.61 o                         
  -9   1   6         92.82         69.41         5.51 o                         
  -8   1   6         31.71         43.88         4.03 o                         
  -7   1   6       1263.75       1281.96        86.38 o                         
  -6   1   6       1172.09       1128.84        70.85 o                         
  -5   1   6         46.09         37.06         3.21 o                         
  -4   1   6        347.60        287.10        18.42 o                         
  -3   1   6         34.89         20.90         2.25 o                         
  -2   1   6        327.12        332.96        22.14 o                         
  -1   1   6        269.62        268.80        19.29 o                         
   0   1   6        159.19        156.01        12.09 o                         
   1   1   6       2300.25       2288.22       241.45 o                         
   2   1   6         97.50        105.58        13.58 o                         
   3   1   6         21.24         11.67         3.08 o                         
   4   1   6        733.26        784.40        67.29 o                         
   5   1   6        170.68        148.14        16.20 o                         
   6   1   6         35.90         55.35         7.09 o                         
   7   1   6        107.34        115.52        10.93 o                         
   8   1   6        464.69        414.58        43.91 o                         
   9   1   6          0.04          2.44         5.65 o                         
  10   1   6        231.13        270.20        41.47 o                         
  11   1   6        353.07        467.71        70.18 o                         
  12   1   6         33.95         58.63        12.73 o                         
  13   1   6         10.64         15.18         8.80 o                         
  14   1   6          0.40          7.79        13.39 o                         
 -18   2   6         55.47         27.32        20.07 o                         
 -17   2   6        105.98        149.88        30.77 o                         
 -16   2   6         44.01         94.59        21.83 o                         
 -15   2   6        147.81        216.06        36.64 o                         
 -14   2   6        740.52        884.44       130.06 o                         
 -13   2   6        974.26        987.37       200.55 o                         
 -12   2   6        649.42        468.39        60.05 o                         
 -11   2   6         26.11         12.41         3.60 o                         
 -10   2   6        709.06        547.51        35.52 o                         
  -9   2   6         77.02         59.91         5.03 o                         
  -8   2   6        242.13        231.64        16.29 o                         
  -7   2   6        246.65        234.41        16.40 o                         
  -6   2   6        133.11        157.31        11.16 o                         
  -5   2   6        524.84        464.39        28.92 o                         
  -4   2   6        634.05        586.33        37.65 o                         
  -3   2   6        139.08        140.17         9.12 o                         
  -2   2   6        311.15        241.38        19.10 o                         
  -1   2   6        739.52        656.29        53.28 o                         
   0   2   6      10352.29      11289.84      1734.97 o                         
   1   2   6       2917.55       2699.59       264.00 o                         
   2   2   6       4301.06       4703.12       442.04 o                         
   3   2   6        414.75        508.33        60.97 o                         
   4   2   6          4.73          5.38         2.83 o                         
   5   2   6          0.17          1.34         2.66 o                         
   6   2   6       1020.27        966.59       100.53 o                         
   7   2   6         85.67         76.60         9.59 o                         
   8   2   6        109.67        123.93        15.86 o                         
   9   2   6         12.60         12.74         6.37 o                         
  10   2   6        123.90        130.76        16.27 o                         
  11   2   6         77.77        136.03        22.61 o                         
  12   2   6         22.17         33.60        10.05 o                         
  13   2   6         55.86         70.72        14.93 o                         
  14   2   6        379.29        588.54        65.26 o                         
 -18   3   6        104.38         23.81        20.89 o                         
 -17   3   6          7.35         -7.47        14.40 o                         
 -16   3   6        159.39        156.55        29.92 o                         
 -15   3   6         42.51         40.35        15.38 o                         
 -14   3   6        137.35        159.75        39.56 o                         
 -13   3   6        202.41        258.74        40.77 o                         
 -12   3   6        683.30        781.26       115.68 o                         
 -11   3   6        156.52        141.60        15.18 o                         
 -10   3   6          0.66         -0.22         2.43 o                         
  -9   3   6       1703.06       1592.60       114.46 o                         
  -8   3   6         19.67         18.99         2.88 o                         
  -7   3   6        690.07        641.88        44.31 o                         
  -6   3   6         52.93         57.56         4.97 o                         
  -5   3   6        559.25        501.43        34.68 o                         
  -4   3   6       2239.42       2242.70       160.88 o                         
  -3   3   6       3271.76       3667.81       279.90 o                         
  -2   3   6          2.29          1.69         1.23 o                         
  -1   3   6       1343.76       1168.50        90.68 o                         
   0   3   6         25.11         13.11         4.16 o                         
   1   3   6        597.16        651.14        76.94 o                         
   2   3   6        285.99        303.23        27.21 o                         
   3   3   6          9.61         15.23         5.05 o                         
   4   3   6       1059.35       1265.47       149.31 o                         
   5   3   6         47.18         50.04         7.51 o                         
   6   3   6        427.97        426.90        39.99 o                         
   7   3   6         85.76        125.22        12.84 o                         
   8   3   6        495.40        548.07        99.71 o                         
   9   3   6         24.63         35.12        12.82 o                         
  10   3   6        115.22        177.24        40.18 o                         
  11   3   6          1.29          7.95        10.64 o                         
  12   3   6          0.40          1.76        11.29 o                         
  13   3   6          0.71         -2.31         6.89 o                         
  14   3   6        167.65        246.70        58.52 o                         
 -17   4   6         24.07         25.63        21.15 o                         
 -16   4   6        204.42        160.87        32.73 o                         
 -15   4   6         41.22         64.33        17.55 o                         
 -14   4   6        147.48        216.79        35.90 o                         
 -13   4   6        627.95        830.89       122.46 o                         
 -12   4   6        124.24        188.28        30.71 o                         
 -11   4   6        521.49        539.21        68.94 o                         
 -10   4   6         31.35         32.34         4.46 o                         
  -9   4   6          6.47          5.91         2.72 o                         
  -8   4   6         17.43         19.46         2.74 o                         
  -7   4   6         90.00         82.18         6.73 o                         
  -6   4   6        348.67        324.98        24.65 o                         
  -5   4   6        764.39        740.16        66.48 o                         
  -4   4   6        182.49        165.79        13.34 o                         
  -3   4   6        679.30        594.94        46.86 o                         
  -2   4   6          0.59          1.26         1.23 o                         
  -1   4   6        932.66       1115.48       109.56 o                         
   0   4   6         46.84         63.45         8.01 o                         
   1   4   6        772.85        816.99       100.30 o                         
   2   4   6         53.60         54.09         7.49 o                         
   3   4   6       1169.89       1298.66       136.51 o                         
   4   4   6        395.44        458.79        50.88 o                         
   5   4   6          0.05         -0.94         3.34 o                         
   6   4   6         87.54         80.25         8.75 o                         
   7   4   6        266.47        251.33        35.77 o                         
   8   4   6        284.62        301.77        75.27 o                         
   9   4   6        372.26        532.46       112.30 o                         
  10   4   6        199.39        278.10        60.84 o                         
  11   4   6        226.15        378.38        81.56 o                         
  12   4   6        230.81        355.72        77.42 o                         
  13   4   6          3.10          9.23        19.73 o                         
 -16   5   6        301.82        221.63        54.90 o                         
 -15   5   6         79.40        112.30        32.55 o                         
 -14   5   6          1.54          4.22        12.90 o                         
 -13   5   6          7.74         11.98        13.26 o                         
 -12   5   6        230.83        292.27        79.75 o                         
 -11   5   6        312.12        443.53        67.56 o                         
 -10   5   6        623.11        829.38        95.94 o                         
  -9   5   6         46.55         43.68         7.41 o                         
  -8   5   6        150.28        133.50        10.77 o                         
  -7   5   6        161.49        154.30        15.99 o                         
  -6   5   6        256.95        322.26        29.12 o                         
  -5   5   6         59.91         60.00         6.86 o                         
  -4   5   6        345.41        346.78        35.19 o                         
  -3   5   6          5.85         14.41         4.83 o                         
  -2   5   6         18.03         21.21         2.89 o                         
  -1   5   6        513.42        573.00        61.89 o                         
   0   5   6        128.36        153.90        14.98 o                         
   1   5   6          6.35          3.22         2.48 o                         
   2   5   6        286.85        302.41        33.13 o                         
   3   5   6          0.05         -0.07         3.00 o                         
   4   5   6       2245.68       2701.21       284.39 o                         
   5   5   6         89.53        115.94        14.53 o                         
   6   5   6         27.70         31.58         7.85 o                         
   7   5   6       1073.77       1165.12       174.79 o                         
   8   5   6         37.80         62.98        16.22 o                         
   9   5   6         49.59         42.58        14.62 o                         
  10   5   6         59.29         79.51        23.14 o                         
  11   5   6        138.27        177.22        44.37 o                         
  12   5   6          0.04          4.71        10.03 o                         
 -15   6   6        232.64        246.89        61.19 o                         
 -14   6   6        233.55        195.75        47.59 o                         
 -13   6   6        587.87        808.92       170.31 o                         
 -12   6   6         13.21         24.60        19.79 o                         
 -11   6   6         98.08        157.78        39.44 o                         
 -10   6   6        331.93        510.87        65.34 o                         
  -9   6   6        152.86        201.48        26.57 o                         
  -8   6   6        203.40        217.92        28.32 o                         
  -7   6   6        239.41        280.55        26.18 o                         
  -6   6   6        158.40        195.40        20.84 o                         
  -5   6   6        170.44        210.34        19.77 o                         
  -4   6   6        100.37         95.22        10.33 o                         
  -3   6   6        175.14        176.32        16.87 o                         
  -2   6   6        298.84        369.59        45.75 o                         
  -1   6   6        693.53        884.80       174.49 o                         
   0   6   6          5.74         -1.56         3.17 o                         
   1   6   6        344.96        422.48        50.88 o                         
   2   6   6        341.77        404.98        66.85 o                         
   3   6   6         54.80         76.60        11.28 o                         
   4   6   6          0.70         62.53        51.53 o                         
   5   6   6         33.99         50.89        14.76 o                         
   6   6   6         44.27         53.52        16.78 o                         
   7   6   6        116.12        169.71        34.40 o                         
   8   6   6          0.08          0.86        12.28 o                         
   9   6   6         38.99         -2.81        15.68 o                         
  10   6   6         27.38         -1.15         8.90 o                         
  11   6   6         71.85          0.93        10.11 o                         
 -14   7   6         18.37         16.83        21.93 o                         
 -13   7   6         52.32          0.30        18.03 o                         
 -12   7   6         35.93         14.05        18.43 o                         
 -11   7   6         37.08          3.61        22.93 o                         
 -10   7   6         43.14         30.57        18.50 o                         
  -9   7   6        122.71        175.27        39.37 o                         
  -8   7   6        838.39       1607.69       333.69 o                         
  -7   7   6        257.87        376.48        48.12 o                         
  -6   7   6         32.28         43.03         7.08 o                         
  -5   7   6        150.49        193.28        32.56 o                         
  -4   7   6         17.61         33.04         5.69 o                         
  -3   7   6        552.54        870.30       207.15 o                         
  -2   7   6        230.07        274.18        36.01 o                         
  -1   7   6         33.08         50.55        13.95 o                         
   0   7   6         76.83         70.15        10.07 o                         
   1   7   6          8.19          4.27         7.10 o                         
   2   7   6        175.36        235.48        33.70 o                         
   3   7   6        301.96        278.26        67.91 o                         
   4   7   6         10.47         25.30        14.21 o                         
   5   7   6          2.35          7.60        13.86 o                         
   6   7   6        368.47        463.19       202.76 o                         
   7   7   6         56.60          2.07         8.14 o                         
   8   7   6          6.83          3.40        11.05 o                         
   9   7   6          9.19         14.82        13.12 o                         
 -12   8   6          4.95         -5.72        19.75 o                         
 -11   8   6         74.62          0.73        17.87 o                         
  -8   8   6          7.55          2.31         9.13 o                         
  -7   8   6         62.61         73.18        13.58 o                         
  -6   8   6         11.67         16.86         8.01 o                         
  -5   8   6          0.50          4.41         8.49 o                         
  -4   8   6          0.45          6.01         5.78 o                         
  -3   8   6         52.29         53.73         9.73 o                         
  -2   8   6        277.94        367.50        57.48 o                         
  -1   8   6         65.20        100.73        15.51 o                         
   0   8   6         83.00        111.45        17.75 o                         
   1   8   6        338.91        474.56        61.92 o                         
   2   8   6        461.37        589.78        74.70 o                         
   3   8   6         26.58         19.07         5.78 o                         
   4   8   6          1.83          3.80         5.90 o                         
   7   8   6         40.65         21.40        29.52 o                         
  -9   9   6          7.45          4.86        20.00 o                         
  -7   9   6         16.91          0.80        12.59 o                         
  -6   9   6         34.46         10.00        12.84 o                         
  -5   9   6         10.82        -10.92        10.92 o                         
  -4   9   6        114.95         51.89        74.97 o                         
  -3   9   6        392.99        360.41       272.48 o                         
  -2   9   6        253.84        221.89       179.78 o                         
  -1   9   6         45.01         -2.57         8.98 o                         
   0   9   6        197.65         46.37        50.16 o                         
   1   9   6         78.04          3.93         8.32 o                         
   4   9   6         53.95          2.91         6.22 o                         
   5   9   6          0.10         -0.23         5.26 o                         
   6   9   6         49.52          3.90         5.13 o                         
  -1  10   6         37.11         -4.17         7.84 o                         
   1  10   6          1.66         -0.85        10.85 o                         
 -17   0   7         14.59         11.50        18.30 o                         
 -15   0   7        986.17       1186.92       246.96 o                         
 -13   0   7         15.93         31.89        17.74 o                         
 -11   0   7        123.60        126.72        15.74 o                         
  -9   0   7       1009.44        847.78        74.49 o                         
  -7   0   7        303.10        249.12        22.59 o                         
  -5   0   7       1967.65       1797.52       152.26 o                         
  -3   0   7       8287.94       8676.88       754.28 o                         
  -1   0   7       3650.10       3447.33       423.36 o                         
   1   0   7        485.93        421.94        53.02 o                         
   3   0   7       2684.57       2793.75       574.31 o                         
   5   0   7         16.60         31.64         4.82 o                         
   7   0   7        456.86        442.34        65.62 o                         
   9   0   7        370.93        517.52       108.98 o                         
  11   0   7        147.78        205.51        45.69 o                         
  13   0   7         72.08         78.00        22.59 o                         
 -18   1   7        109.10         82.05        22.04 o                         
 -17   1   7        192.18        208.97        37.83 o                         
 -16   1   7        251.99        252.13        40.89 o                         
 -15   1   7          4.36         -5.22        11.13 o                         
 -14   1   7         21.22         13.62        11.05 o                         
 -13   1   7        411.17        402.00        60.32 o                         
 -12   1   7         16.44         19.15         6.91 o                         
 -11   1   7        211.23        166.79        13.86 o                         
 -10   1   7          0.25          2.48         2.33 o                         
  -9   1   7         27.19         41.13         3.83 o                         
  -8   1   7        481.38        426.37        29.05 o                         
  -7   1   7         36.36         38.29         3.30 o                         
  -6   1   7       4387.55       4394.01       273.09 o                         
  -5   1   7       2004.23       1908.09       119.19 o                         
  -4   1   7        340.51        270.56        15.89 o                         
  -3   1   7         13.69         12.45         1.90 o                         
  -2   1   7       1500.98       1361.45        97.61 o                         
  -1   1   7          0.49          0.25         1.95 o                         
   0   1   7       1390.67       1472.92       106.36 o                         
   1   1   7        328.92        313.63        30.17 o                         
   2   1   7       1910.75       1828.58       266.30 o                         
   3   1   7         70.58         76.86        10.38 o                         
   4   1   7       1578.31       1510.13       179.46 o                         
   5   1   7        532.03        494.40        51.94 o                         
   6   1   7        753.82        701.71        73.22 o                         
   7   1   7        120.27        103.97        12.23 o                         
   8   1   7        157.17        212.96        32.95 o                         
   9   1   7        420.13        555.07        82.28 o                         
  10   1   7          0.31          6.22         6.65 o                         
  11   1   7        144.86        182.74        29.38 o                         
  12   1   7         76.08        119.02        20.94 o                         
  13   1   7         14.73         24.02         9.85 o                         
  14   1   7          4.95          5.53        13.59 o                         
 -18   2   7          9.14         10.97        20.53 o                         
 -17   2   7        106.41         98.33        23.56 o                         
 -16   2   7         36.86         35.05        15.30 o                         
 -15   2   7          6.86         25.24        15.20 o                         
 -14   2   7        483.89        690.49       103.25 o                         
 -13   2   7        386.46        394.35        93.40 o                         
 -12   2   7          3.97         -2.01         8.22 o                         
 -11   2   7        729.99        579.12        43.23 o                         
 -10   2   7       1725.71       1477.29        94.89 o                         
  -9   2   7        399.60        352.75        25.58 o                         
  -8   2   7        195.39        191.88        13.67 o                         
  -7   2   7         34.42         46.49         4.24 o                         
  -6   2   7         41.35         35.03         3.12 o                         
  -5   2   7       1397.74       1305.81        81.72 o                         
  -4   2   7       1463.99       1498.27        96.73 o                         
  -3   2   7         11.27          6.11         1.91 o                         
  -2   2   7          0.69          0.53         1.32 o                         
  -1   2   7          4.79          3.61         2.05 o                         
   0   2   7          3.21          2.28         2.04 o                         
   1   2   7       3420.18       3266.73       317.66 o                         
   2   2   7          8.40         10.91         2.11 o                         
   3   2   7        458.06        435.22        52.25 o                         
   4   2   7         65.98         61.85         8.88 o                         
   5   2   7        216.85        227.22        27.97 o                         
   6   2   7         31.30         33.50         6.14 o                         
   7   2   7        464.90        435.09        59.61 o                         
   8   2   7         45.83        108.84        25.83 o                         
   9   2   7        119.84        166.83        26.50 o                         
  10   2   7        582.16        774.32       114.39 o                         
  11   2   7        179.94        239.07        53.16 o                         
  12   2   7         25.77         45.40        16.51 o                         
  13   2   7         56.93         89.10        28.89 o                         
  14   2   7          3.88         -6.93        20.44 o                         
 -18   3   7        308.85        130.37        38.31 o                         
 -17   3   7        261.45        160.75        32.99 o                         
 -16   3   7          0.15          7.76        14.30 o                         
 -15   3   7         17.21         42.99        16.28 o                         
 -14   3   7         56.77         95.90        21.15 o                         
 -13   3   7        268.26        316.75        48.94 o                         
 -12   3   7        170.51        191.92        45.77 o                         
 -11   3   7        649.52        636.30        66.54 o                         
 -10   3   7        752.69        657.35        43.92 o                         
  -9   3   7         86.26         80.82         6.37 o                         
  -8   3   7        285.84        262.95        16.39 o                         
  -7   3   7       1206.47       1159.98        75.71 o                         
  -6   3   7        526.95        483.76        50.19 o                         
  -5   3   7          2.29          2.26         2.07 o                         
  -4   3   7       2043.44       2002.51       143.19 o                         
  -3   3   7        433.36        459.88        38.92 o                         
  -2   3   7        586.33        588.87        42.56 o                         
  -1   3   7       3516.21       4227.70       378.40 o                         
   0   3   7       2002.79       2089.75       183.67 o                         
   1   3   7       2669.50       2650.72       255.13 o                         
   2   3   7        979.27        985.17        84.67 o                         
   3   3   7       1369.36       1389.83       120.74 o                         
   4   3   7       1765.21       1956.15       184.67 o                         
   5   3   7          1.52          3.15         3.41 o                         
   6   3   7        444.90        582.10        65.34 o                         
   7   3   7        862.97       1016.34       210.81 o                         
   8   3   7         26.69         35.86        11.79 o                         
   9   3   7         43.94         50.39        15.52 o                         
  10   3   7          0.28         -1.69         9.45 o                         
  11   3   7        171.14        280.28        61.70 o                         
  12   3   7         96.28        184.41        42.97 o                         
  13   3   7        648.56       1083.00       227.07 o                         
 -17   4   7         26.48          4.89        25.12 o                         
 -16   4   7        262.88        200.84        68.58 o                         
 -15   4   7         10.63         18.73        15.59 o                         
 -14   4   7         70.66         80.07        19.42 o                         
 -13   4   7        102.03        128.10        23.13 o                         
 -12   4   7          1.58          7.93        11.29 o                         
 -11   4   7       1162.11       1181.91       138.99 o                         
 -10   4   7        724.48        671.25        80.98 o                         
  -9   4   7        120.17        115.11         8.96 o                         
  -8   4   7          1.83          3.82         2.73 o                         
  -7   4   7         32.51         42.21         6.29 o                         
  -6   4   7        195.52        192.14        13.93 o                         
  -5   4   7        547.65        655.86        57.32 o                         
  -4   4   7        808.28        815.24        61.82 o                         
  -3   4   7         85.95        114.41         9.71 o                         
  -2   4   7        870.45        854.43        65.93 o                         
  -1   4   7        537.64        606.29        61.30 o                         
   0   4   7        284.59        287.73        25.07 o                         
   1   4   7         29.71         35.92         7.44 o                         
   2   4   7         41.29         51.59         9.04 o                         
   3   4   7        151.48        188.68        22.08 o                         
   4   4   7        304.50        394.99        50.94 o                         
   5   4   7        565.91        668.72        69.96 o                         
   6   4   7        204.57        203.67        20.93 o                         
   7   4   7        332.89        409.49       102.53 o                         
   8   4   7         80.21         90.28        32.20 o                         
   9   4   7          6.23         -3.30         9.08 o                         
  10   4   7        247.42        397.72        85.39 o                         
  11   4   7        138.52        148.59        35.67 o                         
  12   4   7        126.38        192.94        45.10 o                         
 -16   5   7          1.67         -0.47        25.74 o                         
 -15   5   7        159.91        163.07        40.94 o                         
 -14   5   7          7.63          7.45        14.08 o                         
 -13   5   7        106.80        171.18        42.59 o                         
 -12   5   7        233.38        283.65        68.16 o                         
 -11   5   7          6.74          9.43         7.34 o                         
 -10   5   7       1238.27       1551.55       161.89 o                         
  -9   5   7        849.78        789.16        67.83 o                         
  -8   5   7        614.02        628.14        44.94 o                         
  -7   5   7       2444.13       2507.17       194.22 o                         
  -6   5   7        281.70        328.20        30.15 o                         
  -5   5   7        115.39        112.00        11.30 o                         
  -4   5   7        271.97        312.86        29.13 o                         
  -3   5   7        327.94        313.25        28.82 o                         
  -2   5   7       1127.22       1424.35       125.15 o                         
  -1   5   7        198.21        198.92        20.59 o                         
   0   5   7         62.28         76.51         8.78 o                         
   1   5   7         26.46         41.59         5.85 o                         
   2   5   7        141.10        153.01        21.37 o                         
   3   5   7          1.79         19.61         8.55 o                         
   4   5   7        347.44        402.85        41.87 o                         
   5   5   7         75.75         99.60        25.14 o                         
   6   5   7        741.20       1023.88       158.16 o                         
   7   5   7        303.27        327.14        61.92 o                         
   8   5   7         64.09         90.48        21.14 o                         
   9   5   7        142.40        167.21       107.47 o                         
  10   5   7          0.29         -1.89         8.54 o                         
  11   5   7         32.43          6.35        21.21 o                         
  12   5   7          5.46         -5.78        14.98 o                         
 -15   6   7          8.96         16.71        25.17 o                         
 -14   6   7        160.56        231.73        54.81 o                         
 -13   6   7          3.17         16.80        20.41 o                         
 -12   6   7        331.28        596.81       127.29 o                         
 -11   6   7         31.55         42.52        15.62 o                         
 -10   6   7          9.93         17.40         9.09 o                         
  -9   6   7        113.21        138.09        19.39 o                         
  -8   6   7         29.87         64.54        19.29 o                         
  -7   6   7          5.45         11.47         4.68 o                         
  -6   6   7         25.36         22.39         4.25 o                         
  -5   6   7        859.93        936.22        82.32 o                         
  -4   6   7        317.41        365.37        33.56 o                         
  -3   6   7          7.89          9.13         4.94 o                         
  -2   6   7         14.82         15.83         4.42 o                         
  -1   6   7        134.39        163.14        21.82 o                         
   0   6   7        889.33       1008.62        92.57 o                         
   1   6   7         10.45         10.37         3.56 o                         
   2   6   7         90.41        102.44        12.83 o                         
   3   6   7        537.64        548.89        61.66 o                         
   4   6   7         40.58         87.77        19.78 o                         
   5   6   7         14.85         32.30        25.96 o                         
   6   6   7          1.21         11.63        11.96 o                         
   7   6   7          8.09          9.50         8.26 o                         
   9   6   7         65.07          0.09         8.92 o                         
  10   6   7         17.98          2.53        15.20 o                         
 -14   7   7          3.08         -9.27        26.49 o                         
 -13   7   7         15.23          8.80        19.34 o                         
 -12   7   7         85.77         -4.90        20.11 o                         
 -11   7   7          0.55          5.75        18.27 o                         
 -10   7   7          0.15          6.39        12.29 o                         
  -9   7   7         46.21         80.32        13.59 o                         
  -8   7   7          1.22          8.04         7.61 o                         
  -7   7   7        530.78        791.65        98.93 o                         
  -6   7   7          6.38          3.49         5.56 o                         
  -5   7   7        333.02        365.90        40.81 o                         
  -4   7   7          9.40          7.78         3.24 o                         
  -3   7   7         74.17         84.53        13.18 o                         
  -2   7   7         13.62         15.81         5.69 o                         
  -1   7   7         61.70         59.48         8.20 o                         
   0   7   7         39.69         36.06         9.96 o                         
   1   7   7        291.80        374.04        42.36 o                         
   2   7   7         91.42        117.03        16.21 o                         
   3   7   7         27.93         47.00         8.89 o                         
   4   7   7          9.49          3.04        45.84 o                         
   5   7   7         41.28          9.12        46.54 o                         
   6   7   7          4.86         -6.93        15.60 o                         
   8   7   7         16.32         11.47        28.89 o                         
 -12   8   7         86.06          0.17        19.71 o                         
 -11   8   7         64.28         22.46        27.91 o                         
 -10   8   7         32.10         -4.35        20.79 o                         
  -7   8   7          5.62         -2.92        11.65 o                         
  -6   8   7         15.87         23.71         9.74 o                         
  -5   8   7          9.73          7.56         6.64 o                         
  -4   8   7         57.51         90.74        15.90 o                         
  -3   8   7        517.27        652.01       101.34 o                         
  -2   8   7        694.66       1338.92       181.92 o                         
  -1   8   7          0.19          9.98         7.84 o                         
   0   8   7          9.57         23.87         8.69 o                         
   1   8   7          4.05          3.53         7.47 o                         
   2   8   7          5.43         12.37         8.83 o                         
   3   8   7        196.13        226.61        83.39 o                         
   4   8   7          0.50          2.07         5.54 o                         
   5   8   7         28.43         30.40        17.04 o                         
  -8   9   7         69.07        -14.69        29.43 o                         
  -7   9   7          0.91          2.39        11.48 o                         
  -6   9   7         13.93          2.61         9.62 o                         
  -5   9   7         38.41         -1.05         8.20 o                         
  -3   9   7          0.03          4.13        11.54 o                         
  -2   9   7        174.06        102.48        98.64 o                         
  -1   9   7         35.47         15.60        32.68 o                         
   0   9   7        199.30         23.98        39.90 o                         
   2   9   7          7.45         -4.37         9.20 o                         
   3   9   7         43.04          1.50         7.54 o                         
   4   9   7         25.52          1.72         7.25 o                         
   5   9   7         19.53          3.18         6.33 o                         
   6   9   7         21.00          5.47         5.97 o                         
 -18   0   8        293.80        297.96        74.86 o                         
 -16   0   8        282.09        375.13        82.20 o                         
 -14   0   8       1590.96       1762.90       364.97 o                         
 -12   0   8        250.75        284.11        62.51 o                         
 -10   0   8          4.21          9.66         4.45 o                         
  -8   0   8         27.12         18.08         3.48 o                         
  -6   0   8        299.03        293.09        26.68 o                         
  -4   0   8       1463.33       1241.78       110.22 o                         
  -2   0   8         13.83          9.24         4.33 o                         
   0   0   8       1969.56       1770.01       193.40 o                         
   2   0   8        135.65        117.58        26.29 o                         
   4   0   8         10.38          3.74         5.15 o                         
   6   0   8        956.91        840.83       124.42 o                         
   8   0   8        975.54        990.18       126.53 o                         
  10   0   8          2.63         -2.66         9.07 o                         
  12   0   8        155.68        222.99        50.47 o                         
 -18   1   8         67.89         32.48        18.90 o                         
 -17   1   8        213.95        284.12        67.16 o                         
 -16   1   8         28.57         25.28        14.97 o                         
 -15   1   8          1.13          1.21        11.65 o                         
 -14   1   8         22.40         27.97        13.20 o                         
 -13   1   8          5.70          0.33         7.59 o                         
 -12   1   8        695.05        581.07       123.28 o                         
 -11   1   8         19.21         22.40         4.65 o                         
 -10   1   8        115.25        103.65         7.82 o                         
  -9   1   8       1827.04       1544.42        95.72 o                         
  -8   1   8        169.74        157.57        10.41 o                         
  -7   1   8       3568.34       3556.70       220.66 o                         
  -6   1   8        310.94        309.16        19.92 o                         
  -5   1   8       1251.78       1202.54        73.45 o                         
  -4   1   8        937.72        859.43        55.17 o                         
  -3   1   8       2924.84       3122.02       202.17 o                         
  -2   1   8        133.69        167.02        13.52 o                         
  -1   1   8          9.11          8.28         4.10 o                         
   0   1   8         95.20        110.19         8.91 o                         
   1   1   8       2753.07       2531.67       202.21 o                         
   2   1   8         40.42         43.99         5.39 o                         
   3   1   8       1153.37       1141.55       166.80 o                         
   4   1   8          4.95          5.76         2.48 o                         
   5   1   8          1.84          1.04         3.14 o                         
   6   1   8        614.62        559.49        67.98 o                         
   7   1   8        104.21        158.64        35.45 o                         
   8   1   8        282.30        330.95        37.22 o                         
   9   1   8         29.11         34.58         9.00 o                         
  10   1   8         97.67        151.20        24.81 o                         
  11   1   8         20.95         54.28        17.54 o                         
  12   1   8         15.86         31.79        14.71 o                         
  13   1   8          0.17        -13.89        17.87 o                         
 -18   2   8         21.29          4.62        21.89 o                         
 -17   2   8          6.94         16.18        15.64 o                         
 -16   2   8        223.99        290.09        46.73 o                         
 -15   2   8         11.51         25.43        15.69 o                         
 -14   2   8        174.04        214.55        35.76 o                         
 -13   2   8        174.11        224.99        68.56 o                         
 -12   2   8        928.36       1007.40       252.35 o                         
 -11   2   8         47.27         43.90         5.05 o                         
 -10   2   8         63.09         70.54         8.19 o                         
  -9   2   8        529.16        441.71        30.55 o                         
  -8   2   8         10.58         12.55         2.62 o                         
  -7   2   8          0.10          4.61         2.03 o                         
  -6   2   8        262.76        262.84        17.83 o                         
  -5   2   8       1302.45       1170.14        78.75 o                         
  -4   2   8       6180.82       6556.09       411.72 o                         
  -3   2   8        876.61        852.36        61.03 o                         
  -2   2   8        282.62        361.53        26.12 o                         
  -1   2   8          7.81         12.85         2.31 o                         
   0   2   8        337.85        387.86        29.44 o                         
   1   2   8        449.72        476.92        38.75 o                         
   2   2   8        440.87        456.79        43.48 o                         
   3   2   8        380.74        369.10        39.49 o                         
   4   2   8         41.16         48.05         7.36 o                         
   5   2   8        150.93        166.00        20.79 o                         
   6   2   8       1021.58       1006.39       119.66 o                         
   7   2   8        261.97        334.86        71.49 o                         
   8   2   8         15.82         34.19        12.38 o                         
   9   2   8         57.03         66.58        18.66 o                         
  10   2   8        297.91        480.58        62.57 o                         
  11   2   8        224.80        308.38        67.45 o                         
  12   2   8          9.69         16.00        12.89 o                         
  13   2   8         37.90         50.54        23.21 o                         
 -18   3   8        130.72         42.93        29.39 o                         
 -17   3   8         22.38         11.84        16.52 o                         
 -16   3   8        115.26        119.19        33.51 o                         
 -15   3   8         14.66         14.09        15.56 o                         
 -14   3   8          0.30         -5.81        14.11 o                         
 -13   3   8         24.93         36.71        14.33 o                         
 -12   3   8          0.99         -2.42        10.29 o                         
 -11   3   8        215.14        192.13        20.59 o                         
 -10   3   8        493.14        429.78        46.59 o                         
  -9   3   8       1170.18       1029.16        66.76 o                         
  -8   3   8        377.67        351.95        28.77 o                         
  -7   3   8        497.47        431.45        30.88 o                         
  -6   3   8        131.77        111.64         8.15 o                         
  -5   3   8          8.88         18.65         2.62 o                         
  -4   3   8         27.69         19.87         2.57 o                         
  -3   3   8          0.29          3.85         2.49 o                         
  -2   3   8         24.82         29.79         3.44 o                         
  -1   3   8        230.69        239.08        20.46 o                         
   0   3   8          0.95          2.97         3.22 o                         
   1   3   8       1004.41       1001.62        79.65 o                         
   2   3   8        347.00        386.71        36.79 o                         
   3   3   8         82.46         87.48         9.46 o                         
   4   3   8        166.04        176.81        16.16 o                         
   5   3   8        531.03        532.05        50.62 o                         
   6   3   8        363.74        379.45        80.42 o                         
   7   3   8        143.61        180.60        40.29 o                         
   8   3   8         18.70         33.12        12.48 o                         
   9   3   8          0.01          0.00         9.29 o                         
  10   3   8         27.68         48.41        16.24 o                         
  11   3   8          2.00         17.34        12.51 o                         
  12   3   8          0.49          7.87        12.47 o                         
 -17   4   8         30.61         33.15        27.39 o                         
 -16   4   8          7.56         12.37        15.01 o                         
 -15   4   8        647.13        701.19       104.77 o                         
 -14   4   8        307.65        355.96        60.85 o                         
 -13   4   8         37.80         61.58        25.45 o                         
 -12   4   8         13.86         21.68         9.01 o                         
 -11   4   8        378.76        447.90        80.86 o                         
 -10   4   8        780.21        851.56        83.66 o                         
  -9   4   8         43.57         35.15         4.55 o                         
  -8   4   8        553.90        552.23        49.25 o                         
  -7   4   8        215.06        200.99        14.41 o                         
  -6   4   8        260.91        260.14        20.13 o                         
  -5   4   8        389.71        358.25        30.47 o                         
  -4   4   8        621.02        540.12        46.03 o                         
  -3   4   8        133.54        152.27        12.43 o                         
  -2   4   8        135.34        130.66        11.36 o                         
  -1   4   8       2464.79       2830.89       263.18 o                         
   0   4   8          0.25          1.59         2.56 o                         
   1   4   8         22.20         18.04         3.63 o                         
   2   4   8          0.19          1.21         4.50 o                         
   3   4   8         68.32         62.43        11.24 o                         
   4   4   8          7.75          8.89         4.39 o                         
   5   4   8        278.83        350.68        63.96 o                         
   6   4   8        282.36        382.50        88.76 o                         
   7   4   8          1.75          4.32         5.89 o                         
   8   4   8          0.88          8.01         5.55 o                         
   9   4   8         85.59         83.98        36.08 o                         
  10   4   8         21.34         35.10        14.70 o                         
  11   4   8         33.48         58.05        19.29 o                         
  12   4   8         28.96         51.73        23.99 o                         
 -16   5   8        128.09         91.77        33.70 o                         
 -15   5   8        241.63        273.92        63.90 o                         
 -14   5   8          7.87          2.76        15.46 o                         
 -13   5   8        217.60        256.22        91.98 o                         
 -12   5   8         28.91         24.91         9.99 o                         
 -11   5   8          1.40          3.70         7.48 o                         
 -10   5   8        168.31        219.60        41.05 o                         
  -9   5   8       1011.76        926.47        98.61 o                         
  -8   5   8       1475.70       1405.73       102.80 o                         
  -7   5   8        122.68        140.09        13.85 o                         
  -6   5   8         81.67         80.60         8.63 o                         
  -5   5   8          6.24          7.23         3.30 o                         
  -4   5   8        216.91        238.00        20.32 o                         
  -3   5   8         13.26          9.10         3.45 o                         
  -2   5   8         19.84         16.72         4.08 o                         
  -1   5   8       1095.71       1299.77       112.92 o                         
   0   5   8          6.22         19.87         3.80 o                         
   1   5   8        156.99        175.31        17.40 o                         
   2   5   8       1042.42       1183.29       107.48 o                         
   3   5   8        246.70        251.78        30.97 o                         
   4   5   8         41.03         55.18        11.48 o                         
   5   5   8          6.85         45.82        39.34 o                         
   6   5   8        490.89        893.92       227.30 o                         
   7   5   8         67.76         96.12        23.23 o                         
   8   5   8         22.40         30.38        36.12 o                         
   9   5   8         38.39         -3.86        18.74 o                         
  10   5   8         79.46          7.90        15.26 o                         
  11   5   8         12.43        -12.04        18.71 o                         
 -15   6   8         29.85         53.95        27.97 o                         
 -14   6   8         39.68         36.12        24.02 o                         
 -13   6   8        346.24        498.59       107.99 o                         
 -12   6   8         58.00        123.49        34.87 o                         
 -11   6   8        247.88        432.67        56.27 o                         
 -10   6   8         67.92        117.78        18.55 o                         
  -9   6   8          1.93         -2.07         7.65 o                         
  -8   6   8          0.32          1.25         5.18 o                         
  -7   6   8        139.75        141.15        14.56 o                         
  -6   6   8        244.98        247.10        34.96 o                         
  -5   6   8         23.26         37.05         5.17 o                         
  -4   6   8         79.88         70.72         9.10 o                         
  -3   6   8       1428.19       1994.76       240.62 o                         
  -2   6   8          1.94          7.33         3.90 o                         
  -1   6   8         20.37         20.73         4.55 o                         
   0   6   8         41.09         37.46         6.14 o                         
   1   6   8        595.95        777.95        73.71 o                         
   2   6   8        254.52        282.38        27.16 o                         
   3   6   8          1.96         -0.48         7.61 o                         
   4   6   8        135.98        283.71        83.75 o                         
   5   6   8         67.55        102.18        46.66 o                         
   6   6   8         65.65        102.64        28.62 o                         
   7   6   8         46.55         -9.50        15.06 o                         
   8   6   8          5.42         18.00        18.28 o                         
   9   6   8          0.08         11.42        23.45 o                         
  10   6   8         17.28         15.83        23.89 o                         
 -14   7   8          6.58         -4.42        25.15 o                         
 -13   7   8          3.97          8.79        22.20 o                         
 -11   7   8          5.25         -2.71        13.38 o                         
 -10   7   8        178.04        213.64       165.46 o                         
  -9   7   8         23.48         31.72        12.97 o                         
  -8   7   8          0.48         -1.63         8.28 o                         
  -7   7   8         41.54         67.33        14.53 o                         
  -6   7   8          8.02         15.84         6.82 o                         
  -5   7   8         11.22         12.42         4.62 o                         
  -4   7   8         51.71         78.30        12.41 o                         
  -3   7   8        185.14        239.67        31.90 o                         
  -2   7   8         79.08        113.89        17.01 o                         
  -1   7   8        214.03        299.99        53.88 o                         
   0   7   8          9.69          8.77        13.61 o                         
   1   7   8         63.71         98.39        13.45 o                         
   2   7   8        241.95        282.36        38.64 o                         
   3   7   8        532.80        782.28        97.77 o                         
   4   7   8        514.41        611.34        79.82 o                         
   5   7   8          6.50         -6.53        39.53 o                         
   6   7   8          0.71         23.38        53.50 o                         
 -12   8   8         48.78          0.12        29.79 o                         
 -11   8   8         28.00         20.90        23.82 o                         
 -10   8   8         37.37          0.32        14.51 o                         
  -8   8   8          5.44         -2.07         9.04 o                         
  -6   8   8         29.23         -0.60        10.07 o                         
  -5   8   8        144.73        208.01        50.96 o                         
  -4   8   8        327.21        451.20        58.40 o                         
  -3   8   8         40.37         74.02        13.07 o                         
  -2   8   8         88.18        125.44        21.63 o                         
  -1   8   8        285.46        529.27        71.80 o                         
   0   8   8        395.42        517.71        67.79 o                         
   1   8   8          0.87          4.84         8.23 o                         
   2   8   8         73.60        107.84        17.08 o                         
   3   8   8          3.68          8.35         5.81 o                         
   4   8   8         59.17         69.41        31.72 o                         
   5   8   8         25.61         35.63         8.21 o                         
   6   8   8          0.51          0.96         5.51 o                         
   7   8   8         11.40         22.26         8.76 o                         
  -8   9   8          6.78          6.31        22.59 o                         
  -7   9   8          5.95         16.62        13.74 o                         
  -6   9   8         10.95          6.72         8.59 o                         
  -5   9   8         11.60          9.06         9.08 o                         
  -4   9   8         21.82          2.03         8.77 o                         
  -2   9   8         21.02         10.71         8.42 o                         
  -1   9   8         46.77          0.74         9.35 o                         
   0   9   8         14.17          1.18        10.41 o                         
   1   9   8          5.76         -0.54         8.68 o                         
   4   9   8          0.03          0.24         7.34 o                         
   5   9   8          0.06          3.35         7.00 o                         
 -17   0   9         75.28         52.35        24.17 o                         
 -15   0   9        524.66        837.59       176.40 o                         
 -13   0   9        110.00        154.62        39.38 o                         
 -11   0   9        724.72        521.82        57.90 o                         
  -9   0   9         31.09         39.21         8.04 o                         
  -7   0   9       1331.86       1195.22       105.69 o                         
  -5   0   9       2671.35       2488.47       218.86 o                         
  -3   0   9         66.27        125.25        11.69 o                         
  -1   0   9          8.21         12.25         3.54 o                         
   1   0   9       1044.44        914.38        98.94 o                         
   3   0   9        345.45        334.28        43.25 o                         
   5   0   9        102.46         89.85        22.10 o                         
 -18   1   9        394.08        288.22        49.87 o                         
 -17   1   9          9.76         -2.45        15.34 o                         
 -16   1   9         14.04         15.38        15.66 o                         
 -15   1   9         33.91         21.25        14.11 o                         
 -14   1   9        220.76        281.86        44.62 o                         
 -13   1   9        608.27        690.77       103.51 o                         
 -12   1   9          3.44         -3.47         7.10 o                         
 -11   1   9        480.42        360.29        26.91 o                         
 -10   1   9         18.16         16.38         3.50 o                         
  -9   1   9         75.44         64.39         7.10 o                         
  -8   1   9        111.26         84.80         6.21 o                         
  -7   1   9       1660.87       1500.41        93.12 o                         
  -6   1   9        155.21        122.21         8.57 o                         
  -5   1   9        258.12        248.45        16.18 o                         
  -4   1   9        701.12        655.37        41.26 o                         
  -3   1   9         10.00         15.12         2.67 o                         
  -2   1   9         13.74          6.07         2.94 o                         
  -1   1   9        823.75        796.24        65.37 o                         
   0   1   9       1074.15       1020.91        79.05 o                         
   1   1   9        131.23        132.04        11.19 o                         
   2   1   9        135.73        101.81        11.02 o                         
   3   1   9         30.33         29.65         4.23 o                         
   4   1   9       1381.02       1136.87       122.81 o                         
   5   1   9         50.93         62.84        12.13 o                         
   6   1   9        324.66        416.99        53.93 o                         
   7   1   9        255.06        325.12        69.58 o                         
   8   1   9          4.91          7.00         8.84 o                         
   9   1   9         26.06         41.01        14.24 o                         
  10   1   9         25.15         28.77        13.00 o                         
  11   1   9          1.67         -1.91        10.83 o                         
 -18   2   9          0.30          2.17        27.39 o                         
 -17   2   9         85.30         74.00        21.18 o                         
 -16   2   9         93.34         95.00        23.44 o                         
 -15   2   9        588.52        711.53       106.71 o                         
 -14   2   9        156.17        216.25        37.02 o                         
 -13   2   9        498.76        470.79        71.93 o                         
 -12   2   9        504.50        557.08        79.07 o                         
 -11   2   9        212.27        164.25        19.98 o                         
 -10   2   9       1598.68       1287.72        80.55 o                         
  -9   2   9        158.64        138.70        14.73 o                         
  -8   2   9          8.39         16.65         2.92 o                         
  -7   2   9        114.29         97.14         6.99 o                         
  -6   2   9          1.23          5.41         2.51 o                         
  -5   2   9        180.82        192.75        12.44 o                         
  -4   2   9        793.77        737.26        47.41 o                         
  -3   2   9         47.42         40.03         4.74 o                         
  -2   2   9         90.93         91.74         8.50 o                         
  -1   2   9       2162.25       1923.06       163.21 o                         
   0   2   9        477.06        429.65        32.36 o                         
   1   2   9        266.80        252.88        20.72 o                         
   2   2   9        141.53        120.72        16.62 o                         
   3   2   9        253.37        256.20        25.46 o                         
   4   2   9         57.42         59.31         8.49 o                         
   5   2   9         17.64         35.93         8.56 o                         
   6   2   9         75.14         83.28        20.43 o                         
   7   2   9        575.18        780.82       162.82 o                         
   8   2   9          9.38          0.46         8.83 o                         
   9   2   9          3.46        203.41        45.77 o                         
  10   2   9          8.02         20.82        12.36 o                         
  11   2   9         21.44         30.55        14.40 o                         
  12   2   9          5.16          1.97        17.59 o                         
 -18   3   9         98.74         44.70        31.40 o                         
 -17   3   9         28.77         22.80        24.89 o                         
 -16   3   9         16.63          7.04        16.74 o                         
 -15   3   9         64.02        108.46        24.39 o                         
 -14   3   9         85.33        113.17        23.61 o                         
 -13   3   9        184.45        174.85        30.71 o                         
 -12   3   9          2.09          6.18         8.41 o                         
 -11   3   9       1186.68       1099.57        89.95 o                         
 -10   3   9        434.64        355.86        47.00 o                         
  -9   3   9       2331.52       2132.64       133.26 o                         
  -8   3   9         22.84         21.97         3.24 o                         
  -7   3   9        235.78        231.02        17.41 o                         
  -6   3   9          0.25          2.28         2.19 o                         
  -5   3   9        262.26        231.76        16.03 o                         
  -4   3   9        232.38        181.05        13.93 o                         
  -3   3   9         28.65         32.07         3.32 o                         
  -2   3   9         93.31         79.86         7.78 o                         
  -1   3   9         73.41         69.83         7.01 o                         
   0   3   9        381.68        445.96        36.00 o                         
   1   3   9        854.09        858.25        68.77 o                         
   2   3   9          4.71          7.56         3.11 o                         
   3   3   9         78.37         95.22        10.35 o                         
   4   3   9        255.58        212.25        20.71 o                         
   5   3   9        346.13        392.83        72.36 o                         
   6   3   9       1856.95       1999.51       276.51 o                         
   7   3   9         10.26         11.96         5.53 o                         
   8   3   9         28.16         41.81        14.36 o                         
   9   3   9         31.27         43.04        15.14 o                         
  10   3   9        108.43        182.92        42.19 o                         
  11   3   9          1.21          3.32         6.99 o                         
  12   3   9         69.28         96.02        30.04 o                         
 -17   4   9        160.47         79.90        20.19 o                         
 -16   4   9         39.43         33.91        20.51 o                         
 -15   4   9         44.13         37.12        18.93 o                         
 -14   4   9        102.02        141.36        34.63 o                         
 -13   4   9         17.29         29.44        15.68 o                         
 -12   4   9        286.09        468.20        50.20 o                         
 -11   4   9        285.10        342.59        36.16 o                         
 -10   4   9        423.39        453.39        60.33 o                         
  -9   4   9         84.49         87.10         7.43 o                         
  -8   4   9        182.54        183.42        13.43 o                         
  -7   4   9        925.76        873.63        62.99 o                         
  -6   4   9       1155.42       1067.25        87.90 o                         
  -5   4   9        135.83        145.63        12.26 o                         
  -4   4   9        673.29        646.71        48.38 o                         
  -3   4   9        119.91        120.39        11.17 o                         
  -2   4   9         22.71         19.73         4.13 o                         
  -1   4   9        454.56        482.54        47.12 o                         
   0   4   9        545.94        590.14        49.45 o                         
   1   4   9        830.03        917.29        87.66 o                         
   2   4   9        176.27        191.96        19.81 o                         
   3   4   9        168.44        150.45        21.61 o                         
   4   4   9         28.83         29.64        17.95 o                         
   6   4   9        167.01        301.29        49.52 o                         
   7   4   9          1.98         -1.65         7.02 o                         
   8   4   9          5.92         15.55         6.39 o                         
   9   4   9          9.58         21.06        17.76 o                         
  10   4   9        652.00        639.93       483.18 o                         
  11   4   9         55.74         85.40        40.81 o                         
 -16   5   9         42.68         22.16        26.05 o                         
 -15   5   9          4.26          9.53        22.16 o                         
 -14   5   9        258.28        274.24       136.82 o                         
 -13   5   9         33.97         25.93        23.27 o                         
 -12   5   9         88.81        166.49        27.95 o                         
 -11   5   9          3.09          5.59         7.61 o                         
 -10   5   9         26.32         31.93        11.60 o                         
  -9   5   9         29.22         38.87         7.25 o                         
  -8   5   9        595.56        601.97        64.75 o                         
  -7   5   9        451.34        452.54        34.37 o                         
  -6   5   9        265.75        292.03        24.19 o                         
  -5   5   9       1417.47       1447.73       134.24 o                         
  -4   5   9        127.24        134.74        12.39 o                         
  -3   5   9          0.54          2.12         2.24 o                         
  -2   5   9        719.91        932.53        82.27 o                         
  -1   5   9          0.57         -0.06         4.12 o                         
   0   5   9        282.70        330.55        29.19 o                         
   1   5   9        812.19        836.80        78.60 o                         
   2   5   9        660.95        745.75        68.32 o                         
   3   5   9        714.22        703.22       105.81 o                         
   4   5   9        254.73        276.39        71.57 o                         
   5   5   9        186.19        195.66        61.53 o                         
   6   5   9          4.93          1.27        40.30 o                         
   7   5   9         81.57        133.29        43.92 o                         
   8   5   9         47.20         -3.66        16.61 o                         
   9   5   9          4.76          0.52        18.30 o                         
 -15   6   9         95.08         63.36        31.71 o                         
 -14   6   9         87.08         84.34        30.64 o                         
 -13   6   9        254.75        345.60        77.93 o                         
 -12   6   9        284.33        332.61       249.90 o                         
 -11   6   9         61.07         77.26        15.33 o                         
 -10   6   9        225.31        332.73        43.35 o                         
  -9   6   9        212.34        313.97        40.50 o                         
  -8   6   9         55.80         64.57        10.90 o                         
  -7   6   9          0.00          1.60         4.50 o                         
  -6   6   9         60.78         54.20        10.09 o                         
  -5   6   9         25.84         27.15         5.59 o                         
  -4   6   9        205.43        186.24        34.58 o                         
  -3   6   9        128.98        172.10        23.37 o                         
  -2   6   9        272.85        368.46        36.20 o                         
  -1   6   9         40.95         56.20         8.06 o                         
   0   6   9          4.85          5.21         4.82 o                         
   1   6   9          9.58         10.36         6.96 o                         
   2   6   9         13.98         18.05         5.92 o                         
   3   6   9          8.54         10.53         9.07 o                         
   4   6   9        160.36        219.05        53.27 o                         
   5   6   9        511.72        696.23       165.09 o                         
   6   6   9         57.06        -16.15        39.55 o                         
 -14   7   9         13.77          7.57        26.47 o                         
 -13   7   9         61.52         22.11        23.48 o                         
 -12   7   9         24.55         10.37        13.51 o                         
 -11   7   9         14.33          1.36        12.50 o                         
 -10   7   9        108.18        123.74       101.54 o                         
  -9   7   9        101.89        112.19        93.67 o                         
  -8   7   9        331.75        532.59        67.14 o                         
  -7   7   9        180.71        237.74        31.87 o                         
  -6   7   9         14.57         47.01        10.34 o                         
  -5   7   9        540.75        702.14        51.53 o                         
  -4   7   9          8.90         21.36         6.87 o                         
  -3   7   9         49.38         65.95        11.87 o                         
  -2   7   9         29.66         51.19        10.60 o                         
  -1   7   9         89.53         83.98        14.37 o                         
   0   7   9         14.89         24.87         6.47 o                         
   1   7   9        258.04        414.94        64.75 o                         
   2   7   9        152.29        166.16        22.50 o                         
   3   7   9        259.07        341.98        80.00 o                         
   4   7   9          9.26         19.95         6.14 o                         
   5   7   9        300.65        348.16       222.42 o                         
   6   7   9          9.51         19.27        63.75 o                         
 -12   8   9         84.78        -17.26        25.49 o                         
 -11   8   9         50.20         -0.12        21.46 o                         
 -10   8   9          1.41          5.31        13.09 o                         
  -9   8   9          6.00          6.41        10.74 o                         
  -8   8   9          0.00          2.76        10.00 o                         
  -7   8   9          4.46          3.55         7.66 o                         
  -6   8   9         44.41         -0.03         8.44 o                         
  -4   8   9        229.57        308.09       203.60 o                         
  -3   8   9          5.85          0.68         7.63 o                         
  -2   8   9         69.10        131.45        47.22 o                         
  -1   8   9        158.38        249.16        39.96 o                         
   0   8   9          5.91         22.92         8.82 o                         
   1   8   9          5.34         12.56        13.63 o                         
   2   8   9         16.26         11.74         6.54 o                         
   3   8   9         67.35         56.25        19.17 o                         
   4   8   9          2.10          4.26         5.73 o                         
   5   8   9          8.13         10.84         5.96 o                         
   6   8   9          0.75          2.54         8.54 o                         
   7   8   9         58.44         41.81        11.07 o                         
  -7   9   9         21.87          4.83        11.14 o                         
  -6   9   9         20.04          4.65         9.15 o                         
  -4   9   9         13.12         -3.15         9.41 o                         
  -3   9   9         41.32         11.59         9.52 o                         
  -2   9   9          9.07         -0.13         8.62 o                         
  -1   9   9         49.44         -4.89         9.84 o                         
   0   9   9         19.87         -2.89         9.60 o                         
   1   9   9         68.75          2.34         8.80 o                         
   3   9   9         41.67         -3.32         8.90 o                         
   4   9   9          0.16          2.68         7.48 o                         
 -18   0  10         47.68         26.51        35.59 o                         
 -16   0  10        592.59        783.50       165.98 o                         
 -14   0  10        438.56        564.65       121.06 o                         
 -12   0  10       2416.38       2345.84       484.07 o                         
 -10   0  10       1826.60       1433.98       240.76 o                         
  -8   0  10       3294.68       3033.03       266.35 o                         
  -6   0  10       1191.72       1000.24        83.95 o                         
  -4   0  10        459.88        399.62        36.00 o                         
  -2   0  10        234.87        193.56        26.46 o                         
   0   0  10       1563.66       1428.23       150.05 o                         
   2   0  10          0.87          0.98         4.91 o                         
   4   0  10       1240.19       1067.43       221.32 o                         
 -18   1  10        139.85         77.24        30.02 o                         
 -17   1  10        240.33        238.80        41.07 o                         
 -16   1  10         67.31         65.09        20.96 o                         
 -15   1  10        107.43        117.45        23.84 o                         
 -14   1  10        166.87        230.53        38.41 o                         
 -13   1  10          6.02         13.08         9.35 o                         
 -12   1  10        248.06        247.37        27.87 o                         
 -11   1  10        190.92        163.52        28.18 o                         
 -10   1  10        810.81        684.28        44.60 o                         
  -9   1  10       2080.40       1670.94       104.30 o                         
  -8   1  10         65.99         72.74         5.38 o                         
  -7   1  10       1159.92       1065.58        64.35 o                         
  -6   1  10         90.93         90.71         8.32 o                         
  -5   1  10       1604.93       1272.43        76.98 o                         
  -4   1  10        172.64        204.25        15.27 o                         
  -3   1  10       1605.41       1602.20       113.47 o                         
  -2   1  10       1985.43       2038.11       159.85 o                         
  -1   1  10        778.50        726.36        55.81 o                         
   0   1  10        276.93        286.13        22.60 o                         
   1   1  10        687.10        578.16        45.09 o                         
   2   1  10        487.79        453.08        36.48 o                         
   3   1  10        399.41        356.19        30.93 o                         
   4   1  10          7.39         10.81         3.84 o                         
 -18   2  10          2.82          1.24        25.35 o                         
 -17   2  10        112.06        125.22        28.52 o                         
 -16   2  10        179.42        227.03        39.31 o                         
 -15   2  10          3.37         15.22        17.45 o                         
 -14   2  10        109.22        185.08        33.48 o                         
 -13   2  10         59.69         87.69        22.65 o                         
 -12   2  10       1967.72       2249.64       228.54 o                         
 -11   2  10          8.24          7.72         4.63 o                         
 -10   2  10        326.21        241.10        26.06 o                         
  -9   2  10       1016.12        845.50        53.49 o                         
  -8   2  10          2.18          5.77         2.20 o                         
  -7   2  10         54.30         47.17         5.55 o                         
  -6   2  10       2002.36       1784.39       142.06 o                         
  -5   2  10        325.83        285.79        18.97 o                         
  -4   2  10        913.66        839.17        60.10 o                         
  -3   2  10          9.08          6.66         2.40 o                         
  -2   2  10        835.07        766.82        62.46 o                         
  -1   2  10        319.66        296.13        22.63 o                         
   0   2  10          3.32         14.44         2.58 o                         
   1   2  10        519.32        466.28        35.51 o                         
   2   2  10         79.04         82.83         7.63 o                         
   3   2  10        283.82        253.01        25.45 o                         
   4   2  10         39.32         40.75         6.13 o                         
   5   2  10         51.69         58.06        10.58 o                         
   6   2  10        224.40        241.15        38.03 o                         
 -18   3  10          8.80         22.39        26.87 o                         
 -17   3  10        499.05        562.91       122.79 o                         
 -16   3  10          1.23         -4.13        17.49 o                         
 -15   3  10        104.27        126.91        26.56 o                         
 -14   3  10        179.75        176.82        32.82 o                         
 -13   3  10         82.46         83.32        13.40 o                         
 -12   3  10         99.38        148.45        18.36 o                         
 -11   3  10        363.90        467.30        61.05 o                         
 -10   3  10        175.52        161.96        22.26 o                         
  -9   3  10       1110.19        973.22       124.03 o                         
  -8   3  10        187.31        148.10        10.78 o                         
  -7   3  10        145.48        118.06         9.11 o                         
  -6   3  10       1062.69        998.11        64.84 o                         
  -5   3  10         94.01         85.74         9.39 o                         
  -4   3  10         10.43         14.01         3.39 o                         
  -3   3  10         33.08         30.45         4.00 o                         
  -2   3  10         15.17         14.19         5.91 o                         
  -1   3  10         69.91         65.27         5.47 o                         
   0   3  10         20.50         30.51         4.10 o                         
   1   3  10        583.05        608.25        62.37 o                         
   2   3  10       1846.62       1879.61       147.53 o                         
   3   3  10        517.10        543.21        52.13 o                         
   4   3  10        133.96        125.55        18.12 o                         
   5   3  10        641.36        646.22        93.37 o                         
   6   3  10         31.65         30.88        26.85 o                         
   7   3  10         15.58         31.31        15.81 o                         
   8   3  10         97.92         72.98        14.77 o                         
   9   3  10         21.85         20.03        10.55 o                         
 -17   4  10          0.30          6.10        25.62 o                         
 -16   4  10        193.61        170.87        45.58 o                         
 -15   4  10        468.74        518.53       100.44 o                         
 -14   4  10        229.62        239.55        53.43 o                         
 -13   4  10        164.07        235.74        27.84 o                         
 -12   4  10         47.51         91.59        11.29 o                         
 -11   4  10        225.14        366.42        47.36 o                         
 -10   4  10        552.61        581.02        70.16 o                         
  -9   4  10        342.06        395.20        55.05 o                         
  -8   4  10        192.38        156.42        14.74 o                         
  -7   4  10        186.30        179.99        14.91 o                         
  -6   4  10        102.73        103.43        10.08 o                         
  -5   4  10         48.31         40.14         5.25 o                         
  -4   4  10       1005.12        973.84        70.89 o                         
  -3   4  10          3.35          4.25         2.81 o                         
  -2   4  10         80.85         90.86        10.82 o                         
  -1   4  10       1497.26       1542.12       123.08 o                         
   0   4  10          5.58          6.58         3.15 o                         
   1   4  10       1330.70       1589.65       132.37 o                         
   2   4  10         59.71         57.48         7.46 o                         
   3   4  10         71.36         79.04        22.36 o                         
   4   4  10       1108.82       1074.58       232.41 o                         
   5   4  10        625.13        700.43       157.97 o                         
   7   4  10        159.97        182.65        56.81 o                         
   8   4  10         23.75         12.29        40.75 o                         
   9   4  10          0.21         62.83        55.77 o                         
  10   4  10        193.65        -23.31        44.83 o                         
 -16   5  10        308.06        248.37        38.25 o                         
 -15   5  10         40.79         33.50        24.19 o                         
 -14   5  10         61.67         47.93        19.95 o                         
 -13   5  10          9.89          3.86        11.16 o                         
 -12   5  10          0.61         -0.92         9.03 o                         
 -11   5  10         34.45         59.31        11.06 o                         
 -10   5  10        206.23        263.39        27.86 o                         
  -9   5  10         17.35         28.83         8.51 o                         
  -8   5  10        518.06        495.12        39.60 o                         
  -7   5  10       1191.81       1225.53        96.67 o                         
  -6   5  10        133.78        115.62        11.87 o                         
  -5   5  10         90.00         81.88         8.10 o                         
  -4   5  10        197.57        203.26        22.17 o                         
  -3   5  10         96.73        102.41        16.07 o                         
  -2   5  10         81.24        119.16        13.56 o                         
  -1   5  10        370.54        475.99        48.32 o                         
   0   5  10        670.99        731.74        63.21 o                         
   1   5  10         60.49         59.79         8.42 o                         
   2   5  10          0.43          1.66         5.04 o                         
   3   5  10          1.12          2.82        10.85 o                         
   4   5  10        365.06        412.09        99.94 o                         
   5   5  10         35.20         51.59        36.40 o                         
   6   5  10         19.84         42.25        43.18 o                         
   7   5  10         44.21          2.06        45.13 o                         
   8   5  10          5.37         34.68        48.99 o                         
   9   5  10        119.23        -22.77        51.27 o                         
 -15   6  10        245.69        214.67        56.60 o                         
 -14   6  10        160.47        152.29        42.07 o                         
 -13   6  10          4.50         14.54        14.07 o                         
 -12   6  10         25.18         12.38        15.63 o                         
 -11   6  10        240.63        347.78        45.30 o                         
 -10   6  10         47.52         55.70        11.73 o                         
  -9   6  10          2.79         14.71         8.09 o                         
  -8   6  10         18.45         43.66        18.61 o                         
  -7   6  10          3.63          2.86         7.00 o                         
  -6   6  10          3.52         -0.59         4.75 o                         
  -5   6  10         24.45         20.54         4.32 o                         
  -4   6  10        558.78        675.72        86.99 o                         
  -3   6  10        465.27        607.89        95.29 o                         
  -2   6  10        225.60        250.10        25.03 o                         
  -1   6  10        915.09       1219.69       131.67 o                         
   0   6  10         37.20         32.17         6.75 o                         
   1   6  10          8.53         10.76         5.50 o                         
   2   6  10         32.12         45.26         9.76 o                         
   3   6  10         19.67         24.73         6.70 o                         
   4   6  10         15.04         24.48        16.82 o                         
   5   6  10          7.96         12.28         5.54 o                         
   6   6  10         13.19        -28.65        50.18 o                         
   7   6  10         81.21        -13.95        36.94 o                         
   8   6  10          2.31         17.10        41.51 o                         
 -13   7  10         19.72          8.88        21.22 o                         
 -11   7  10          2.79         -4.27        15.00 o                         
 -10   7  10        167.32         84.24        84.13 o                         
  -9   7  10         29.03         25.67        36.74 o                         
  -8   7  10         41.41         61.06        17.42 o                         
  -7   7  10        210.02        311.60        40.55 o                         
  -6   7  10          5.91          8.91         7.93 o                         
  -5   7  10          0.02          2.37         6.62 o                         
  -4   7  10        141.48        233.02        30.67 o                         
  -3   7  10        210.97        247.73        34.64 o                         
  -2   7  10         32.26         61.82        12.09 o                         
  -1   7  10         50.38         56.93        10.45 o                         
   0   7  10        250.50        343.98        46.24 o                         
   1   7  10          3.60          4.03        11.26 o                         
   2   7  10        921.52        877.66       281.65 o                         
   3   7  10          0.24          6.38         8.88 o                         
   4   7  10         76.50         69.15        31.40 o                         
   5   7  10          0.50          3.24        18.45 o                         
   6   7  10          5.72          8.84         6.21 o                         
   7   7  10         42.69         67.61        13.56 o                         
 -11   8  10        113.27          3.54        24.15 o                         
 -10   8  10         48.18          8.04        12.99 o                         
  -9   8  10         46.93          3.32        11.54 o                         
  -8   8  10         50.01          5.40         9.49 o                         
  -7   8  10          3.91         -8.15        10.63 o                         
  -5   8  10          7.55          8.85        10.40 o                         
  -4   8  10         45.86          5.11         8.78 o                         
  -3   8  10         24.14         20.57        16.67 o                         
  -2   8  10        183.06        297.43        47.39 o                         
  -1   8  10        355.32        445.78       281.41 o                         
   0   8  10        192.46        220.44        35.09 o                         
   1   8  10          0.17          4.26         6.13 o                         
   2   8  10        266.60        292.96       179.06 o                         
   3   8  10        183.25        225.94       133.26 o                         
   4   8  10        229.42        218.89        34.78 o                         
   5   8  10        104.87        131.09        23.06 o                         
   6   8  10          8.11          6.97         6.74 o                         
  -7   9  10         26.86        -11.36        11.60 o                         
  -6   9  10         51.34         -9.32        11.91 o                         
  -5   9  10          1.64          4.33        16.77 o                         
  -4   9  10          6.67          3.48        10.05 o                         
  -3   9  10         26.56         -1.09        12.00 o                         
  -2   9  10          1.12         10.23         9.01 o                         
  -1   9  10          3.07         -2.42        10.19 o                         
   0   9  10         78.29         -4.23        10.32 o                         
   1   9  10          8.08          7.31         8.95 o                         
   2   9  10         43.22          7.55         8.97 o                         
   3   9  10          2.14          5.67         9.42 o                         
 -17   0  11         42.61         12.03        23.25 o                         
 -15   0  11         34.92         54.09        25.14 o                         
 -13   0  11        469.36        430.09        93.34 o                         
 -11   0  11       2864.57       2453.04       303.80 o                         
  -9   0  11         45.45         35.82         5.18 o                         
  -7   0  11         41.59         47.16         5.67 o                         
  -5   0  11       2053.30       1813.88       161.58 o                         
  -3   0  11        798.61        816.15        79.48 o                         
  -1   0  11          3.74         -1.82         3.81 o                         
   1   0  11        350.37        247.49        23.31 o                         
   3   0  11          0.03          1.36         3.61 o                         
   5   0  11        211.52        163.84        26.00 o                         
 -18   1  11         92.43         62.30        24.98 o                         
 -17   1  11        154.04        151.44        30.68 o                         
 -16   1  11         11.14          6.30        17.45 o                         
 -15   1  11         43.01         60.07        20.53 o                         
 -14   1  11        395.36        559.51        84.07 o                         
 -13   1  11        105.52        152.14        27.48 o                         
 -12   1  11          3.71         13.51         7.80 o                         
 -11   1  11        231.11        223.29        24.48 o                         
 -10   1  11        247.21        197.36        19.91 o                         
  -9   1  11        611.06        506.63        32.70 o                         
  -8   1  11        278.11        228.54        21.39 o                         
  -7   1  11        610.23        491.33        30.97 o                         
  -6   1  11         39.03         30.94         3.97 o                         
  -5   1  11          9.27          9.52         2.13 o                         
  -4   1  11        182.18        181.20        14.67 o                         
  -3   1  11        457.86        462.76        40.34 o                         
  -2   1  11         13.41         18.22         4.00 o                         
  -1   1  11         64.85         61.59         5.83 o                         
   0   1  11       1445.95       1362.95       102.74 o                         
   1   1  11         63.51         68.38         6.35 o                         
   2   1  11         43.65         37.85         4.25 o                         
   3   1  11        204.35        187.46        15.58 o                         
   4   1  11         38.75         32.08         5.82 o                         
   5   1  11        535.69        525.19        81.72 o                         
   6   1  11         52.29         60.85        11.54 o                         
 -18   2  11          3.40         10.26        26.05 o                         
 -17   2  11        439.11        366.90        60.05 o                         
 -16   2  11        265.15        306.13        50.57 o                         
 -15   2  11        536.72        699.42       105.96 o                         
 -14   2  11         88.63        108.26        26.19 o                         
 -13   2  11          5.30          6.73         9.97 o                         
 -12   2  11        191.23        266.53        25.15 o                         
 -11   2  11         86.54        101.15        14.00 o                         
 -10   2  11        301.27        247.08        22.44 o                         
  -9   2  11         42.57         26.12         3.22 o                         
  -8   2  11          5.19          3.50         2.39 o                         
  -7   2  11         36.01         32.25         3.30 o                         
  -6   2  11         24.88         29.20         2.89 o                         
  -5   2  11          4.90          5.08         1.92 o                         
  -4   2  11         41.93         48.17         4.76 o                         
  -3   2  11         41.57         42.36         5.00 o                         
  -2   2  11        116.48        117.53        10.96 o                         
  -1   2  11       1360.92       1329.93        95.26 o                         
   0   2  11       1169.47       1097.70        77.15 o                         
   1   2  11         82.69         76.08         7.17 o                         
   2   2  11         65.16         52.12         5.43 o                         
   3   2  11        129.15        121.62        11.67 o                         
   4   2  11        294.15        257.78        34.28 o                         
   5   2  11        308.10        231.97        65.07 o                         
   6   2  11        150.38        165.06        55.03 o                         
   7   2  11        130.89        170.36        28.11 o                         
   8   2  11         48.42         55.83        11.38 o                         
   9   2  11          0.95         -0.07         8.88 o                         
 -17   3  11         20.35          9.20        25.94 o                         
 -16   3  11         11.45          0.61        17.66 o                         
 -15   3  11          4.51          8.27        14.59 o                         
 -14   3  11        253.48        295.48        49.09 o                         
 -13   3  11         15.58         17.80         9.46 o                         
 -12   3  11        695.56        807.85        86.86 o                         
 -11   3  11         11.69          9.11         8.37 o                         
 -10   3  11         26.48         23.16         7.15 o                         
  -9   3  11        756.76        622.83        64.25 o                         
  -8   3  11        304.22        245.54        17.55 o                         
  -7   3  11         28.81         31.58         3.45 o                         
  -6   3  11       2812.51       2507.41       172.48 o                         
  -5   3  11        190.90        169.55        13.06 o                         
  -4   3  11        831.60        820.47        69.12 o                         
  -3   3  11        529.60        529.05        42.20 o                         
  -2   3  11        481.25        467.77        41.81 o                         
  -1   3  11         12.89         11.60         2.96 o                         
   0   3  11        677.10        740.07        56.74 o                         
   1   3  11       1242.32       1181.12        96.90 o                         
   2   3  11          4.94          8.22         3.28 o                         
   3   3  11          0.77          3.76         4.88 o                         
   4   3  11        559.63        569.35        96.06 o                         
   5   3  11        282.93        323.46        41.62 o                         
   6   3  11        158.21        134.20        20.69 o                         
   7   3  11         95.78         70.63        14.29 o                         
   8   3  11        118.99         71.57        18.91 o                         
   9   3  11         97.42         91.89        47.38 o                         
  10   3  11          5.58         -6.03        49.95 o                         
 -17   4  11         98.83         18.28        28.78 o                         
 -16   4  11         10.49         28.15        14.42 o                         
 -15   4  11         58.28         52.35        14.41 o                         
 -14   4  11          5.64          5.58        21.71 o                         
 -13   4  11         63.40         81.59        13.35 o                         
 -12   4  11        366.70        505.68        53.48 o                         
 -11   4  11        714.07        779.90        82.56 o                         
 -10   4  11        606.63        749.10       147.28 o                         
  -9   4  11        147.64        155.79        18.56 o                         
  -8   4  11         51.38         53.75         7.26 o                         
  -7   4  11       1151.32       1245.52       104.77 o                         
  -6   4  11        144.49        147.82        16.12 o                         
  -5   4  11        326.57        298.42        26.13 o                         
  -4   4  11       1755.87       1824.56       152.10 o                         
  -3   4  11        119.21        139.69        13.46 o                         
  -2   4  11        543.19        628.86        56.58 o                         
  -1   4  11        517.36        529.37        41.46 o                         
   0   4  11        307.39        309.82        24.63 o                         
   1   4  11        554.06        614.71        56.49 o                         
   2   4  11          0.04          2.26         9.03 o                         
   3   4  11         29.93         27.07         9.19 o                         
   4   4  11          0.16          2.83         4.89 o                         
   5   4  11          0.01        -14.47        41.31 o                         
   6   4  11         49.93         67.31        46.51 o                         
   7   4  11        109.12         95.22        51.93 o                         
   8   4  11         47.00         -3.15        43.47 o                         
   9   4  11          6.04        -34.48        43.94 o                         
 -16   5  11        174.91        119.59        40.08 o                         
 -15   5  11          4.74         11.02        23.09 o                         
 -14   5  11         81.20         98.93        33.99 o                         
 -13   5  11        147.05        199.23        43.61 o                         
 -12   5  11         89.40         91.36        21.36 o                         
 -11   5  11        275.13        343.09        44.81 o                         
 -10   5  11         37.02         40.78         9.30 o                         
  -9   5  11          4.50         13.43         6.86 o                         
  -8   5  11        378.49        419.59        38.75 o                         
  -7   5  11         25.11         25.27         4.59 o                         
  -6   5  11         81.75         72.96         7.15 o                         
  -5   5  11        820.87        912.38        85.98 o                         
  -4   5  11         10.72          9.77         3.48 o                         
  -3   5  11        111.23        133.99        14.99 o                         
  -2   5  11        312.99        368.49        37.39 o                         
  -1   5  11        864.19       1174.32       101.48 o                         
   0   5  11        484.70        609.95        74.37 o                         
   1   5  11       1150.80       1480.86       156.48 o                         
   2   5  11         12.22         15.29         5.79 o                         
   3   5  11         18.17         29.20         8.09 o                         
   4   5  11          0.02          4.71         7.21 o                         
   5   5  11        356.63        412.78        52.82 o                         
   6   5  11         58.77        -15.63        35.01 o                         
   7   5  11          3.87         30.83        46.19 o                         
   8   5  11         44.34         25.37        53.73 o                         
 -15   6  11         31.53         18.86        26.29 o                         
 -14   6  11          8.84         -2.29        23.84 o                         
 -13   6  11        217.72        123.66       112.94 o                         
 -12   6  11        102.65         78.46        86.37 o                         
 -11   6  11          1.36         -7.17        10.60 o                         
 -10   6  11         14.69          8.94         9.25 o                         
  -9   6  11          0.00         -0.45        12.77 o                         
  -8   6  11        138.99        228.98        64.37 o                         
  -7   6  11        168.25        243.97        38.86 o                         
  -6   6  11         95.68        116.49        17.28 o                         
  -5   6  11        181.80        231.23        30.62 o                         
  -4   6  11        282.30        314.19        59.63 o                         
  -3   6  11         61.96         63.27        10.22 o                         
  -2   6  11        319.48        427.67        63.33 o                         
  -1   6  11        158.00        217.26        26.46 o                         
   0   6  11        267.06        330.42       107.01 o                         
   1   6  11        295.68        317.92        38.52 o                         
   2   6  11        166.85        147.09        19.71 o                         
   3   6  11         91.64         90.88        14.06 o                         
   4   6  11         24.02         26.80         8.59 o                         
   5   6  11         32.28         28.93        12.30 o                         
   6   6  11          8.56         22.45        11.14 o                         
   7   6  11          1.60         -0.41         6.41 o                         
   8   6  11          0.84          4.70         7.78 o                         
 -13   7  11         30.39         13.64        23.60 o                         
 -12   7  11          7.27         10.52        15.81 o                         
 -11   7  11          2.20          8.71        12.40 o                         
  -9   7  11        117.84         79.56        85.63 o                         
  -8   7  11         45.59         50.27        18.18 o                         
  -7   7  11        666.54       1198.94       143.89 o                         
  -6   7  11        115.11        130.70        32.78 o                         
  -5   7  11         18.02         11.96         7.10 o                         
  -4   7  11          2.14          6.88         6.58 o                         
  -3   7  11          4.77          2.69         7.04 o                         
  -2   7  11          0.48          0.45         7.08 o                         
  -1   7  11        316.20        385.00        50.55 o                         
   0   7  11         82.98        108.69        34.77 o                         
   1   7  11         29.46         35.99        22.43 o                         
   2   7  11          0.19         -1.06         4.77 o                         
   3   7  11         11.13         16.45         6.13 o                         
   4   7  11          0.04          4.25         5.63 o                         
   5   7  11         41.76         62.28        56.43 o                         
   6   7  11         56.09         80.22        15.30 o                         
   7   7  11         75.30         88.37        15.83 o                         
 -10   8  11         23.44         16.23        15.65 o                         
  -9   8  11         40.65          9.13        24.10 o                         
  -8   8  11         24.66         -4.04         9.89 o                         
  -6   8  11         15.19         -1.60         9.21 o                         
  -5   8  11         24.80          3.49         8.81 o                         
  -4   8  11         42.85         11.60         9.13 o                         
  -3   8  11         95.85         88.03        55.82 o                         
  -2   8  11          1.58          2.75        12.08 o                         
  -1   8  11          8.63          6.14         9.21 o                         
   0   8  11         63.64        101.50        50.43 o                         
   1   8  11         13.83         23.95         6.54 o                         
   2   8  11         14.40         15.87         6.97 o                         
   3   8  11        103.93         90.91        15.49 o                         
   4   8  11         15.26         11.34        10.54 o                         
   5   8  11         80.03         78.28        16.27 o                         
  -6   9  11         39.47          2.91         9.88 o                         
  -5   9  11         32.00         -2.27        10.65 o                         
  -4   9  11          0.91          2.36        10.93 o                         
  -3   9  11          0.13          1.66        12.57 o                         
  -2   9  11         28.85          4.24        11.16 o                         
  -1   9  11          9.81         -0.46         9.69 o                         
   0   9  11          0.34         -1.77        10.53 o                         
 -18   0  12          4.13         20.43        34.03 o                         
 -16   0  12        199.59        229.18        55.73 o                         
 -14   0  12        593.45        611.83       131.24 o                         
 -12   0  12         41.38         73.15        14.58 o                         
 -10   0  12       1207.44        963.56       199.25 o                         
  -8   0  12         12.01          8.33         3.10 o                         
  -6   0  12         11.93         24.07         3.97 o                         
  -4   0  12        226.10        215.16        29.10 o                         
  -2   0  12       1668.33       1427.40       156.51 o                         
   0   0  12       3216.50       3051.16       327.24 o                         
   2   0  12        635.81        538.95        58.84 o                         
   4   0  12        137.50        132.06        19.40 o                         
   6   0  12          0.59          4.50         5.73 o                         
   8   0  12        146.29        125.88        20.91 o                         
 -18   1  12         80.67         15.87        29.26 o                         
 -17   1  12        389.77        394.44        64.15 o                         
 -16   1  12         27.33         45.02        20.51 o                         
 -15   1  12        242.07        292.30        49.40 o                         
 -14   1  12          7.35          1.53        14.24 o                         
 -13   1  12        269.78        274.01        31.52 o                         
 -12   1  12        172.31        225.34        26.75 o                         
 -11   1  12       1627.91       1997.42       173.62 o                         
 -10   1  12         34.47         21.07         3.97 o                         
  -9   1  12       1077.10        908.01        88.98 o                         
  -8   1  12         41.79         37.28         4.21 o                         
  -7   1  12        405.99        325.71        20.03 o                         
  -6   1  12         10.79          6.79         2.14 o                         
  -5   1  12         49.32         38.35         3.56 o                         
  -4   1  12        757.25        725.56        62.05 o                         
  -3   1  12         22.88         29.24         4.86 o                         
  -2   1  12        140.05        136.93        11.28 o                         
  -1   1  12         52.19         44.18         4.59 o                         
   0   1  12        480.73        458.32        35.73 o                         
   1   1  12         67.07         58.44         5.74 o                         
   2   1  12        120.08         90.52        10.09 o                         
   3   1  12        258.30        233.61        19.34 o                         
   4   1  12        124.24        135.06        14.87 o                         
   5   1  12       1668.35       1512.11       143.62 o                         
   6   1  12        130.55        111.21        12.87 o                         
   7   1  12        469.37        445.45        69.69 o                         
   8   1  12          0.64          3.79         6.79 o                         
   9   1  12          8.66          8.59         7.56 o                         
 -18   2  12        164.16         89.36        36.96 o                         
 -17   2  12          1.06         11.06        19.56 o                         
 -16   2  12         98.56        109.72        27.05 o                         
 -15   2  12          0.40         19.86        19.99 o                         
 -14   2  12         93.51        180.34        34.82 o                         
 -13   2  12        836.40       1167.20       123.94 o                         
 -12   2  12       1580.84       1816.64       191.88 o                         
 -11   2  12        270.69        335.26        75.56 o                         
 -10   2  12         97.93        122.04        15.60 o                         
  -9   2  12        585.99        529.18        45.15 o                         
  -8   2  12        141.33        126.80        11.48 o                         
  -7   2  12          5.01          4.33         2.36 o                         
  -6   2  12       1152.97       1134.12        86.14 o                         
  -5   2  12         37.06         46.44         4.93 o                         
  -4   2  12        695.08        627.94        45.38 o                         
  -3   2  12        102.42         86.40         8.49 o                         
  -2   2  12         38.88         34.34         3.60 o                         
  -1   2  12        197.14        187.42        15.01 o                         
   0   2  12        536.40        472.35        36.32 o                         
   1   2  12        551.49        528.55        39.74 o                         
   2   2  12         74.25         81.96         9.07 o                         
   3   2  12          1.57          7.47         4.08 o                         
   4   2  12        234.07        182.62        19.24 o                         
   5   2  12          9.97          9.58         4.42 o                         
   6   2  12          6.38          7.31        11.38 o                         
   7   2  12        172.24        130.25        50.72 o                         
   8   2  12        175.56        118.26        19.51 o                         
   9   2  12          4.35        -34.48        38.39 o                         
  10   2  12        172.08        143.14        59.32 o                         
 -17   3  12        374.78        283.05        68.41 o                         
 -16   3  12         40.83         46.49        20.86 o                         
 -15   3  12         17.87        -12.75        19.33 o                         
 -14   3  12          0.14          6.10         8.88 o                         
 -13   3  12         78.76         92.26        15.89 o                         
 -12   3  12         78.78        107.09        15.41 o                         
 -11   3  12         59.74         89.18        21.44 o                         
 -10   3  12       2025.86       2183.07       233.10 o                         
  -9   3  12        120.83        138.29        17.03 o                         
  -8   3  12        423.22        406.21        33.39 o                         
  -7   3  12         70.64         53.26         4.58 o                         
  -6   3  12       1031.43        965.36        96.19 o                         
  -5   3  12        566.29        563.03        37.49 o                         
  -4   3  12        247.93        293.85        23.44 o                         
  -3   3  12         83.09         78.12         7.67 o                         
  -2   3  12       1229.35       1198.68        96.42 o                         
  -1   3  12         69.05         61.86         6.38 o                         
   0   3  12        532.11        495.19        41.29 o                         
   1   3  12         77.54         71.88         8.37 o                         
   2   3  12        243.32        229.30        23.69 o                         
   3   3  12        166.58        165.35        20.82 o                         
   4   3  12        292.42        290.11        30.32 o                         
   5   3  12        578.89        648.62        76.66 o                         
   6   3  12          0.07          2.60         3.86 o                         
   7   3  12          3.73          2.34        16.88 o                         
   8   3  12          1.07         -9.09        34.02 o                         
   9   3  12        125.03         66.32        43.28 o                         
 -17   4  12        386.61        179.96        51.90 o                         
 -16   4  12        108.68         82.94        33.26 o                         
 -15   4  12        101.46        112.89        45.55 o                         
 -14   4  12         58.37         67.34        14.29 o                         
 -13   4  12        372.52        431.53        45.60 o                         
 -12   4  12         96.22        163.20        20.10 o                         
 -11   4  12         31.61         39.55         9.76 o                         
 -10   4  12         70.29         69.65        16.80 o                         
  -9   4  12          9.85          9.68         5.65 o                         
  -8   4  12        123.66        149.81        19.12 o                         
  -7   4  12         31.68         36.81         9.97 o                         
  -6   4  12        223.10        224.15        18.46 o                         
  -5   4  12        266.08        247.26        19.80 o                         
  -4   4  12        145.82        139.05        12.48 o                         
  -3   4  12        467.56        493.30        41.31 o                         
  -2   4  12         20.57         28.70         4.43 o                         
  -1   4  12        656.06        631.90        57.95 o                         
   0   4  12         28.31         25.97        10.17 o                         
   1   4  12        287.66        350.31        37.97 o                         
   2   4  12        278.83        296.47        33.96 o                         
   3   4  12          9.99          7.84         5.20 o                         
   4   4  12        116.62        165.15        23.33 o                         
   5   4  12         82.17         65.66        11.61 o                         
   6   4  12         39.97         53.04         9.42 o                         
   7   4  12        140.42        125.09        23.95 o                         
   8   4  12         11.44         34.15        49.34 o                         
 -16   5  12         79.09         62.06        30.75 o                         
 -15   5  12         11.84          1.49        26.06 o                         
 -14   5  12          9.97          3.64        14.38 o                         
 -13   5  12         27.46         31.03        10.68 o                         
 -12   5  12          2.74          0.97         8.48 o                         
 -11   5  12          9.97         10.68         8.80 o                         
 -10   5  12        385.77        558.28        90.00 o                         
  -9   5  12        502.55        625.81        79.22 o                         
  -8   5  12        241.83        273.25        42.40 o                         
  -7   5  12         14.32         13.26         5.49 o                         
  -6   5  12         20.85         22.76         4.56 o                         
  -5   5  12          2.07          5.79         4.03 o                         
  -4   5  12        193.43        213.63        23.50 o                         
  -3   5  12        104.25        123.90        24.94 o                         
  -2   5  12          8.66         13.24         7.72 o                         
  -1   5  12        219.71        307.32        35.21 o                         
   0   5  12         65.43         64.93        17.03 o                         
   1   5  12        105.60        118.71        16.72 o                         
   2   5  12         43.93         59.94        10.37 o                         
   3   5  12          2.22          6.38         5.37 o                         
   4   5  12        402.33        524.81        72.40 o                         
   5   5  12        319.80        260.88       179.52 o                         
   6   5  12          4.04         -3.31         9.42 o                         
   7   5  12         79.81         76.31        28.41 o                         
   8   5  12         10.19          5.56         8.21 o                         
 -15   6  12        385.53        220.22        58.24 o                         
 -14   6  12         27.57         21.56        16.03 o                         
 -13   6  12         34.40         25.14        27.15 o                         
 -12   6  12         28.77         11.22        18.78 o                         
 -11   6  12        315.05        420.83        83.69 o                         
 -10   6  12          5.20         16.91         9.79 o                         
  -9   6  12        122.88        168.05        24.47 o                         
  -8   6  12         14.58         39.05         9.86 o                         
  -7   6  12         13.36         17.88         7.85 o                         
  -6   6  12        146.90        194.79        26.78 o                         
  -5   6  12        243.90        273.16        57.18 o                         
  -4   6  12         38.48         50.75         9.45 o                         
  -3   6  12        236.29        275.48        33.39 o                         
  -2   6  12         32.37         31.62         7.31 o                         
  -1   6  12        438.41        546.35        71.20 o                         
   0   6  12        134.83        136.75        19.49 o                         
   1   6  12        227.32        299.42        66.99 o                         
   2   6  12         19.99         30.00         7.36 o                         
   3   6  12        111.81        107.32        68.58 o                         
   4   6  12          7.62          2.98         6.62 o                         
   5   6  12        149.70        118.35        43.87 o                         
   6   6  12          5.17          5.90        11.27 o                         
   7   6  12        126.00        123.17        21.32 o                         
 -13   7  12         15.96         -9.69        26.44 o                         
 -12   7  12        110.60          6.42        13.99 o                         
 -11   7  12         54.02          2.34        10.09 o                         
 -10   7  12          7.92          0.16        10.08 o                         
  -8   7  12          0.33         -1.44         7.86 o                         
  -7   7  12          0.06         -1.77        12.61 o                         
  -6   7  12        171.11        241.94        32.06 o                         
  -5   7  12         18.97         16.34         7.39 o                         
  -4   7  12        161.65        216.44        34.81 o                         
  -3   7  12          3.48          6.33         7.11 o                         
  -2   7  12         29.28         34.68        11.13 o                         
  -1   7  12          0.37         -6.02         6.69 o                         
   0   7  12         97.09        105.37        33.50 o                         
   1   7  12         82.99         90.72        28.46 o                         
   2   7  12        157.65        129.17        48.87 o                         
   3   7  12         40.29         27.91         7.68 o                         
   4   7  12        273.38        276.16       165.41 o                         
   5   7  12         22.34         19.17        10.27 o                         
   6   7  12         26.51         19.11        10.56 o                         
 -10   8  12         19.99          6.53        11.82 o                         
  -9   8  12          5.08          0.70        11.67 o                         
  -8   8  12         26.81         -1.21         9.51 o                         
  -6   8  12         12.75         10.17         9.69 o                         
  -5   8  12         11.44          0.16         9.48 o                         
  -4   8  12         24.65          1.82        10.19 o                         
  -3   8  12          8.09          3.48         7.94 o                         
  -2   8  12        152.30        189.79       116.51 o                         
  -1   8  12         77.11        100.48        72.59 o                         
   0   8  12          3.21          7.89         8.09 o                         
   1   8  12         54.84         50.32        21.19 o                         
   2   8  12         85.08         81.72        14.66 o                         
   3   8  12          0.03          3.78         7.39 o                         
  -5   9  12          2.32          3.54        11.02 o                         
  -4   9  12          0.26          0.00        11.31 o                         
  -3   9  12          5.19         -2.03        10.85 o                         
  -2   9  12         48.69         -0.78         9.28 o                         
 -17   0  13        370.37        314.34        78.20 o                         
 -15   0  13        403.23        408.41        91.77 o                         
 -13   0  13         50.42         67.71        27.62 o                         
 -11   0  13          4.11         10.55        10.33 o                         
  -9   0  13         55.44         44.72         8.02 o                         
  -7   0  13          1.06          9.95         3.88 o                         
  -5   0  13       1200.84       1160.59       147.91 o                         
  -3   0  13        291.62        273.66        29.18 o                         
  -1   0  13       3596.43       3464.10       364.69 o                         
   1   0  13       1126.98        902.75       119.14 o                         
   3   0  13         39.49         37.40         7.45 o                         
   5   0  13        204.45        164.00        24.46 o                         
   7   0  13         11.84          9.71         6.55 o                         
 -17   1  13         79.76         60.76        24.85 o                         
 -16   1  13         26.49         26.87        21.50 o                         
 -15   1  13         24.70         29.51        19.57 o                         
 -14   1  13        282.67        297.15        48.42 o                         
 -13   1  13          1.64         -2.36        10.03 o                         
 -12   1  13         33.22         57.34        12.10 o                         
 -11   1  13        254.94        293.44        33.53 o                         
 -10   1  13         63.36         71.08         9.33 o                         
  -9   1  13          0.21          2.40         4.05 o                         
  -8   1  13         79.41         59.75         7.76 o                         
  -7   1  13         51.85         36.37         3.69 o                         
  -6   1  13       2767.51       2307.58       184.44 o                         
  -5   1  13          5.43          4.92         2.82 o                         
  -4   1  13        189.27        169.26        16.05 o                         
  -3   1  13        785.24        771.74        92.85 o                         
  -2   1  13        916.04        853.95        63.58 o                         
  -1   1  13        372.96        345.61        24.65 o                         
   0   1  13       1470.45       1442.15        99.80 o                         
   1   1  13         23.61         24.46         5.23 o                         
   2   1  13        259.67        237.70        23.20 o                         
   3   1  13         90.76         70.88         8.16 o                         
   4   1  13          0.34          2.18         4.57 o                         
   5   1  13         87.68         72.98         9.12 o                         
   6   1  13          4.87          0.83         4.78 o                         
   7   1  13         18.50          7.54        14.73 o                         
   8   1  13         48.30         27.00         6.95 o                         
   9   1  13         20.97         14.41         7.35 o                         
 -17   2  13        209.62        142.77        42.67 o                         
 -16   2  13         59.53         57.48        25.44 o                         
 -15   2  13        104.37        137.58        30.49 o                         
 -14   2  13          2.92          5.00         9.57 o                         
 -13   2  13          1.22          5.99        10.28 o                         
 -12   2  13        594.44        773.63        68.46 o                         
 -11   2  13        251.42        288.11        33.01 o                         
 -10   2  13         25.73         22.86         5.05 o                         
  -9   2  13         54.70         58.12         7.38 o                         
  -8   2  13         44.11         37.11         4.59 o                         
  -7   2  13         11.68          9.38         2.85 o                         
  -6   2  13          3.79          6.15         2.81 o                         
  -5   2  13        937.24        874.30        64.36 o                         
  -4   2  13        151.66        133.28        11.59 o                         
  -3   2  13       2326.51       2286.30       173.53 o                         
  -2   2  13       1015.27        940.30        70.08 o                         
  -1   2  13         15.00         20.74         3.88 o                         
   0   2  13        662.17        663.97        60.28 o                         
   1   2  13        234.68        221.08        21.34 o                         
   2   2  13         46.00         43.07         6.53 o                         
   3   2  13        386.54        308.82        27.35 o                         
   4   2  13        128.01        142.16        14.72 o                         
   5   2  13        172.72        136.49        15.33 o                         
   6   2  13        109.47        105.64        12.53 o                         
   7   2  13         56.52         44.99         7.48 o                         
   8   2  13          9.06          4.61         6.27 o                         
   9   2  13         82.86         43.74        17.98 o                         
 -17   3  13         77.70         46.09        28.56 o                         
 -16   3  13         98.41         50.57        24.35 o                         
 -15   3  13          1.48         -5.27        19.10 o                         
 -14   3  13        244.95        289.78        35.76 o                         
 -13   3  13         33.60         37.33        12.88 o                         
 -12   3  13          7.40          3.35         7.39 o                         
 -11   3  13         11.56         18.84         9.23 o                         
 -10   3  13         55.92         66.99        11.95 o                         
  -9   3  13        558.65        600.68        65.57 o                         
  -8   3  13         87.16         79.39         9.11 o                         
  -7   3  13         14.12         17.32         3.89 o                         
  -6   3  13       1826.33       1976.11       169.65 o                         
  -5   3  13        268.47        226.21        16.62 o                         
  -4   3  13        100.98         98.97         9.64 o                         
  -3   3  13        144.44        147.82        12.84 o                         
  -2   3  13        255.58        249.57        21.12 o                         
  -1   3  13          0.48          3.65         4.28 o                         
   0   3  13       1843.88       2150.75       183.82 o                         
   1   3  13         84.20         70.48         8.66 o                         
   2   3  13         39.62         45.19         6.38 o                         
   3   3  13          9.40          6.40         4.38 o                         
   4   3  13        397.50        388.58        34.91 o                         
   5   3  13        127.79        133.12        19.24 o                         
   6   3  13        131.79        106.28        13.41 o                         
   7   3  13         11.98         17.29         9.63 o                         
   8   3  13         39.43         25.24        11.57 o                         
 -16   4  13         84.43         33.06        28.71 o                         
 -15   4  13         20.62         32.53        26.35 o                         
 -14   4  13        174.33        233.61        42.59 o                         
 -13   4  13          6.76         22.32         9.47 o                         
 -12   4  13         48.28         68.39        13.29 o                         
 -11   4  13        207.76        271.20        40.82 o                         
 -10   4  13          0.22          8.55         6.75 o                         
  -9   4  13        154.30        166.69        20.60 o                         
  -8   4  13         60.36         87.14        12.85 o                         
  -7   4  13          0.69          0.87         4.97 o                         
  -6   4  13          0.71          2.98         4.46 o                         
  -5   4  13        512.13        599.06        80.69 o                         
  -4   4  13         36.07         37.77         6.00 o                         
  -3   4  13        249.40        298.16        38.62 o                         
  -2   4  13        217.48        284.76        31.99 o                         
  -1   4  13         37.94         28.08         5.72 o                         
   0   4  13        425.93        446.17        40.17 o                         
   1   4  13        364.12        346.84        52.24 o                         
   2   4  13          5.46         11.03         5.78 o                         
   3   4  13          1.35          3.90         6.28 o                         
   4   4  13          0.03         -2.30        10.02 o                         
   5   4  13          0.03         -1.60         6.49 o                         
   6   4  13        329.21        337.04        45.91 o                         
   7   4  13         35.56         36.88        11.97 o                         
   8   4  13         33.46         30.98         9.89 o                         
 -15   5  13         12.11         24.19        27.51 o                         
 -14   5  13        138.24         36.71        32.97 o                         
 -13   5  13        107.18         95.75        17.79 o                         
 -12   5  13          0.05          4.26        10.29 o                         
 -11   5  13        714.78        915.20       144.11 o                         
 -10   5  13        134.27        148.13        23.64 o                         
  -9   5  13        124.98        140.46        17.69 o                         
  -8   5  13        131.04        137.30        17.86 o                         
  -7   5  13        662.74        890.73       109.35 o                         
  -6   5  13        188.57        243.42        28.59 o                         
  -5   5  13        115.35        151.42        19.71 o                         
  -4   5  13          0.33         -0.45         5.31 o                         
  -3   5  13          4.51          4.63         6.99 o                         
  -2   5  13        374.27        425.95        49.36 o                         
  -1   5  13        141.97        204.63        25.70 o                         
   0   5  13         19.08         31.33         8.23 o                         
   1   5  13          4.54         13.63         6.27 o                         
   2   5  13        398.34        463.55        54.96 o                         
   3   5  13         14.35         25.44         6.65 o                         
   4   5  13         70.08         58.28        18.81 o                         
   5   5  13        134.10        121.92        34.66 o                         
   6   5  13         24.20         12.08        10.46 o                         
   7   5  13         28.08         23.52         9.24 o                         
 -14   6  13         14.90          9.15        15.50 o                         
 -13   6  13         40.82         15.87        14.36 o                         
 -12   6  13         86.02         93.80        86.01 o                         
 -11   6  13         90.81        140.31        42.02 o                         
 -10   6  13         33.57         35.21        10.79 o                         
  -9   6  13         14.80          8.98        10.95 o                         
  -8   6  13          0.15         -5.50        12.51 o                         
  -7   6  13         13.62         11.00         7.71 o                         
  -6   6  13         11.03         12.70         6.97 o                         
  -5   6  13          0.83          5.05         6.88 o                         
  -4   6  13        328.36        372.16        70.49 o                         
  -3   6  13          7.24          4.78         6.05 o                         
  -2   6  13         14.27         24.49         7.93 o                         
  -1   6  13         75.12         86.72        14.59 o                         
   0   6  13        322.12        367.35        43.50 o                         
   1   6  13         36.15         31.96         8.05 o                         
   2   6  13          3.41         -1.66         6.05 o                         
   3   6  13         37.17         42.28         8.93 o                         
   4   6  13          8.66          7.10         5.64 o                         
   5   6  13          6.79         13.72         9.89 o                         
   6   6  13         17.78         14.53        10.01 o                         
 -12   7  13          5.13         11.26        13.77 o                         
 -10   7  13          3.29          3.31        11.23 o                         
  -9   7  13          0.18         -0.96         9.93 o                         
  -8   7  13         57.01         54.53        28.86 o                         
  -7   7  13        158.07        202.18       121.36 o                         
  -6   7  13          1.85          1.24         7.27 o                         
  -5   7  13          0.04         -0.24         7.11 o                         
  -4   7  13         17.86         23.86         8.14 o                         
  -3   7  13          9.02         13.22         7.67 o                         
  -2   7  13         22.16         37.63        21.67 o                         
  -1   7  13          0.10          3.05         7.15 o                         
   0   7  13          7.28          1.76         6.15 o                         
   1   7  13         21.88         22.91        18.18 o                         
   2   7  13         13.79          7.27         5.27 o                         
   3   7  13         56.58         70.57        48.60 o                         
   4   7  13          0.01         11.52        10.55 o                         
  -9   8  13         17.52         -9.91        11.91 o                         
  -8   8  13          1.32          2.88         9.14 o                         
  -7   8  13          1.49         -3.67         9.20 o                         
  -5   8  13         12.45          8.70         9.64 o                         
  -3   8  13          4.70         -0.66         8.12 o                         
  -2   8  13         20.78         19.29         9.19 o                         
  -1   8  13          0.10          8.51         8.14 o                         
   0   8  13         70.40        103.25        18.41 o                         
   1   8  13        141.60        202.53        33.15 o                         
   2   8  13         27.23         34.03        10.29 o                         
 -16   0  14         64.64        121.79        44.80 o                         
 -14   0  14        605.10        744.58       158.43 o                         
 -12   0  14        454.29        595.74        75.78 o                         
 -10   0  14        761.01        817.70       120.30 o                         
  -8   0  14        322.35        349.49        45.45 o                         
  -6   0  14         59.30         41.37         5.74 o                         
  -4   0  14       1957.79       1874.38       240.20 o                         
  -2   0  14       2348.50       2376.52       301.84 o                         
   0   0  14       2374.98       2406.97       288.94 o                         
   2   0  14          5.30         -2.69         8.30 o                         
   4   0  14        397.83        338.68        45.23 o                         
   6   0  14        204.55        166.10        24.72 o                         
   8   0  14         28.34         62.67        45.45 o                         
 -17   1  14        220.12        134.22        32.92 o                         
 -16   1  14         26.83         30.24        22.39 o                         
 -15   1  14         20.10         15.11        17.70 o                         
 -14   1  14          1.93          3.31        17.33 o                         
 -13   1  14          7.83          4.94        10.69 o                         
 -12   1  14         16.21         25.29        10.82 o                         
 -11   1  14        905.86       1166.27       100.74 o                         
 -10   1  14         84.28         88.40        10.81 o                         
  -9   1  14         62.43         57.64         8.87 o                         
  -8   1  14          0.07         -0.02         3.53 o                         
  -7   1  14        599.83        560.44        55.89 o                         
  -6   1  14        227.07        186.35        14.65 o                         
  -5   1  14         20.37         21.71         7.04 o                         
  -4   1  14        498.97        460.71        37.12 o                         
  -3   1  14        184.09        156.06        13.39 o                         
  -2   1  14        216.23        198.82        19.20 o                         
  -1   1  14        191.87        206.47        20.12 o                         
   0   1  14          7.42         11.85         7.54 o                         
   1   1  14          1.89         -1.73         4.61 o                         
   2   1  14          4.29         -1.00         5.34 o                         
   3   1  14         90.96        103.33        11.53 o                         
   4   1  14         21.01         23.22         6.25 o                         
   5   1  14          4.17          0.92         7.53 o                         
   6   1  14        216.15        167.04        17.35 o                         
   7   1  14         82.29         53.40        11.20 o                         
   8   1  14         16.68         15.85         9.85 o                         
 -17   2  14          2.13        -24.39        27.08 o                         
 -16   2  14        181.05        137.62        32.84 o                         
 -15   2  14        107.57        157.39        33.20 o                         
 -14   2  14        259.50        255.25        30.78 o                         
 -13   2  14         16.36         17.20         9.99 o                         
 -12   2  14         20.55         33.12        10.79 o                         
 -11   2  14        283.86        405.46        72.96 o                         
 -10   2  14          5.87         11.94         7.01 o                         
  -9   2  14        174.88        193.17        18.32 o                         
  -8   2  14        101.65        112.91        11.99 o                         
  -7   2  14         58.08         46.74         6.34 o                         
  -6   2  14        147.52        142.82        20.10 o                         
  -5   2  14         91.14        104.94         9.88 o                         
  -4   2  14         34.45         31.80         5.22 o                         
  -3   2  14        122.58        136.02        13.77 o                         
  -2   2  14        520.65        574.27        52.38 o                         
  -1   2  14        356.84        352.07        32.68 o                         
   0   2  14          0.14         -1.55         4.45 o                         
   1   2  14        170.28        166.55        17.24 o                         
   2   2  14        375.18        342.52        31.62 o                         
   3   2  14         35.72         32.42        10.06 o                         
   4   2  14          7.40          6.53         4.85 o                         
   5   2  14          1.78         -1.47         5.09 o                         
   6   2  14        186.37        132.18        14.41 o                         
   7   2  14        150.56         98.70        15.99 o                         
   8   2  14          3.77          8.41         7.49 o                         
 -17   3  14        365.40        128.01        43.07 o                         
 -16   3  14          5.70          4.47        23.80 o                         
 -15   3  14         50.06         41.83        21.51 o                         
 -14   3  14          0.48         -2.02         9.62 o                         
 -13   3  14         96.18        103.70        16.24 o                         
 -12   3  14        173.16        216.25        22.59 o                         
 -11   3  14        218.74        266.53        30.02 o                         
 -10   3  14         84.86        139.11        18.76 o                         
  -9   3  14        242.12        268.05        31.69 o                         
  -8   3  14        218.15        240.07        22.71 o                         
  -7   3  14         39.19         51.48         7.42 o                         
  -6   3  14         56.12         61.28         9.15 o                         
  -5   3  14        116.94        134.22        17.48 o                         
  -4   3  14        107.25        109.46        12.02 o                         
  -3   3  14          2.27          4.70         5.60 o                         
  -2   3  14          0.22          0.61         5.43 o                         
  -1   3  14        210.13        262.40        24.44 o                         
   0   3  14         26.14         33.66         9.29 o                         
   1   3  14         72.91         98.47        14.96 o                         
   2   3  14         14.73         18.43         7.93 o                         
   3   3  14         93.83         72.07         8.90 o                         
   4   3  14        638.48        504.04        46.44 o                         
   5   3  14         71.05         47.20         7.12 o                         
   6   3  14         20.59         18.81         6.24 o                         
   7   3  14        170.20        119.37        18.58 o                         
 -16   4  14          8.20          8.61        26.73 o                         
 -15   4  14          2.45         -4.42        22.20 o                         
 -14   4  14         37.87         53.19        15.12 o                         
 -13   4  14        940.74       1073.40       112.63 o                         
 -12   4  14         85.15         76.01        14.00 o                         
 -11   4  14         74.58         91.84        19.87 o                         
 -10   4  14         95.29         87.75        13.41 o                         
  -9   4  14          0.93          0.47         7.29 o                         
  -8   4  14          1.01         -6.71         7.72 o                         
  -7   4  14        190.54        218.98        26.26 o                         
  -6   4  14          8.11         17.18         7.20 o                         
  -5   4  14        104.16        128.77        13.64 o                         
  -4   4  14         40.40         39.10         8.34 o                         
  -3   4  14        154.52        191.46        23.04 o                         
  -2   4  14         29.28         34.73         9.20 o                         
  -1   4  14         32.57         39.68        10.14 o                         
   0   4  14         21.09         34.13         6.22 o                         
   1   4  14        101.89         95.71        17.38 o                         
   2   4  14         38.63         38.85         8.47 o                         
   3   4  14         26.38         24.90        10.10 o                         
   4   4  14         37.19         21.21        12.52 o                         
   5   4  14          1.32          2.50         5.53 o                         
   6   4  14         34.80         25.07         7.06 o                         
   7   4  14        162.48        104.83        49.42 o                         
 -15   5  14         10.91          2.33        13.12 o                         
 -14   5  14          0.01          7.25        13.94 o                         
 -13   5  14        359.99        457.66        59.34 o                         
 -12   5  14         43.50         35.95        11.11 o                         
 -11   5  14        273.66        333.98        56.70 o                         
 -10   5  14        373.54        527.27        91.25 o                         
  -9   5  14        221.23        261.40        30.85 o                         
  -8   5  14          3.70         15.58         8.30 o                         
  -7   5  14        163.36        191.79        25.98 o                         
  -6   5  14        122.01        161.55        25.35 o                         
  -5   5  14          2.17          1.90         5.47 o                         
  -4   5  14         11.24         18.23         7.28 o                         
  -3   5  14          4.22          3.07         5.80 o                         
  -2   5  14        156.19        177.02        24.18 o                         
  -1   5  14         77.79        102.95        16.06 o                         
   0   5  14         30.82         36.06         7.99 o                         
   1   5  14          0.25         -2.28         5.86 o                         
   2   5  14        311.81        337.83        38.78 o                         
   3   5  14         37.17         28.79         7.43 o                         
   4   5  14        163.20        125.45        61.81 o                         
   5   5  14         75.54         50.30        24.36 o                         
   6   5  14          6.77          7.34         9.76 o                         
 -14   6  14         52.90         14.21        25.95 o                         
 -13   6  14         58.70         13.92        46.03 o                         
 -12   6  14         32.57         16.60        38.54 o                         
 -11   6  14        117.35        117.95        18.94 o                         
 -10   6  14         86.92        126.48        33.24 o                         
  -9   6  14          4.31         15.76         8.57 o                         
  -8   6  14         10.35         15.40         8.97 o                         
  -7   6  14        136.26        160.76        49.74 o                         
  -6   6  14         18.65         20.28         7.79 o                         
  -5   6  14         50.98         79.63        13.46 o                         
  -4   6  14         70.24        112.70        25.79 o                         
  -3   6  14          2.88         10.33         6.59 o                         
  -2   6  14          9.25         11.34         9.07 o                         
  -1   6  14        232.88        329.04        40.68 o                         
   0   6  14        264.01        267.21        81.66 o                         
   1   6  14         14.08         14.05         6.41 o                         
   2   6  14        188.22        157.28        56.18 o                         
   3   6  14        226.74        170.03        64.25 o                         
   4   6  14        155.04        124.49        83.50 o                         
   5   6  14        321.06        321.14        51.28 o                         
 -11   7  14         25.74         25.67        11.92 o                         
  -9   7  14          9.28         -2.84        10.04 o                         
  -8   7  14         46.85          7.45         8.66 o                         
  -7   7  14         11.76          5.98         8.40 o                         
  -6   7  14         34.11         30.97        25.84 o                         
  -5   7  14         15.55         24.83         9.75 o                         
  -4   7  14         30.50         50.85        18.20 o                         
  -3   7  14         16.74          6.74         7.75 o                         
  -2   7  14         12.94         20.64         9.49 o                         
  -1   7  14        144.74        149.29        93.07 o                         
   0   7  14          6.61         14.92         7.44 o                         
   1   7  14          7.47         13.97         8.45 o                         
   2   7  14          1.80          3.13         8.46 o                         
   3   7  14        135.93        116.45        20.63 o                         
  -8   8  14          0.44          8.69         9.84 o                         
  -7   8  14          3.65          5.17         9.37 o                         
  -6   8  14         32.51          6.01        11.05 o                         
  -4   8  14          6.06          8.02        13.74 o                         
  -3   8  14          7.20          9.53         9.42 o                         
  -2   8  14        274.04        323.79        51.41 o                         
  -1   8  14          0.05          1.04         9.99 o                         
   0   8  14         24.69         42.26        12.69 o                         
 -17   0  15        492.13        313.82        83.10 o                         
 -15   0  15        538.15        490.37       107.97 o                         
 -13   0  15         28.35         29.65        13.39 o                         
 -11   0  15         29.39         40.65        14.83 o                         
  -9   0  15        110.01         69.18        12.94 o                         
  -7   0  15          5.23         17.93         8.18 o                         
  -5   0  15         66.19         54.29         9.45 o                         
  -3   0  15       3678.31       4357.97      1001.05 o                         
  -1   0  15         11.29         20.04         6.75 o                         
   1   0  15         95.56        103.32        17.15 o                         
   3   0  15          2.59          8.23         8.36 o                         
   5   0  15        874.43        791.04       100.43 o                         
   7   0  15          3.02         -9.72        26.71 o                         
 -17   1  15        153.66        109.97        40.67 o                         
 -16   1  15         49.59         23.27        23.14 o                         
 -15   1  15          4.40         23.12        18.28 o                         
 -14   1  15          0.01          0.61        11.94 o                         
 -13   1  15        208.96        208.59        26.97 o                         
 -12   1  15        122.85        160.69        17.35 o                         
 -11   1  15        145.71        168.29        17.51 o                         
 -10   1  15        141.06        185.01        18.36 o                         
  -9   1  15        678.60        730.83        58.06 o                         
  -8   1  15        155.82        173.02        17.13 o                         
  -7   1  15        204.12        204.99        19.83 o                         
  -6   1  15       1014.47        951.66        84.11 o                         
  -5   1  15         65.68         51.38         6.97 o                         
  -4   1  15        663.91        666.72        77.47 o                         
  -3   1  15         83.89         73.37        13.45 o                         
  -2   1  15        675.23        742.16        62.98 o                         
  -1   1  15         77.52         91.29        10.67 o                         
   0   1  15        941.94        912.96        82.13 o                         
   1   1  15          2.38          0.72         4.87 o                         
   2   1  15         17.99         14.78         5.26 o                         
   3   1  15         65.63         48.35         8.20 o                         
   4   1  15        140.48        123.93        14.39 o                         
   5   1  15        118.55        100.92        12.56 o                         
   6   1  15         45.67         40.28         8.21 o                         
   7   1  15         59.09         42.96        32.41 o                         
 -17   2  15         12.32         12.71        30.04 o                         
 -16   2  15          7.65          2.03        20.68 o                         
 -15   2  15        241.21        242.81        49.96 o                         
 -14   2  15         48.80         63.28        17.72 o                         
 -13   2  15         48.74         57.09        13.79 o                         
 -12   2  15          0.04         -4.41        10.69 o                         
 -11   2  15          1.48          3.19         8.52 o                         
 -10   2  15        217.52        296.82        28.03 o                         
  -9   2  15        313.72        365.90        29.75 o                         
  -8   2  15         50.34         54.28         6.96 o                         
  -7   2  15        457.19        444.64        40.52 o                         
  -6   2  15        536.47        623.28        55.93 o                         
  -5   2  15       3154.09       3540.38       305.77 o                         
  -4   2  15          9.06          5.26         5.06 o                         
  -3   2  15        183.84        201.30        18.71 o                         
  -2   2  15        535.32        619.24        54.99 o                         
  -1   2  15       1534.25       1650.04       138.92 o                         
   0   2  15        206.87        227.76        22.15 o                         
   1   2  15        127.37        122.36        15.39 o                         
   2   2  15          2.36          6.63         7.01 o                         
   3   2  15        343.22        270.62        26.22 o                         
   4   2  15          7.61          5.25        15.83 o                         
   5   2  15         56.33         53.73         8.55 o                         
   6   2  15         16.70          4.58        19.87 o                         
   7   2  15        128.26         44.58        34.01 o                         
 -16   3  15         36.31         -2.32        24.70 o                         
 -15   3  15          6.37         22.15        13.96 o                         
 -14   3  15        153.26        183.15        24.64 o                         
 -13   3  15          5.11         11.06         9.84 o                         
 -12   3  15        110.69        185.59        24.83 o                         
 -11   3  15        235.29        230.57        28.79 o                         
 -10   3  15        274.73        313.26        35.97 o                         
  -9   3  15         24.83         26.69         8.55 o                         
  -8   3  15          0.24         -1.27         5.91 o                         
  -7   3  15       1541.25       1777.47       156.12 o                         
  -6   3  15        226.65        306.80        39.63 o                         
  -5   3  15         72.19         73.43        10.14 o                         
  -4   3  15         40.90         58.83         9.60 o                         
  -3   3  15          0.12          2.45         5.93 o                         
  -2   3  15          1.59          5.82         5.65 o                         
  -1   3  15         89.40        100.54        12.02 o                         
   0   3  15        265.40        267.91        27.45 o                         
   1   3  15         62.73         68.05        12.73 o                         
   2   3  15        174.79        140.39        15.65 o                         
   3   3  15          0.18          2.72         5.28 o                         
   4   3  15        126.28        117.82        16.89 o                         
   5   3  15         19.18         15.04        10.29 o                         
   6   3  15          1.98         -4.21         6.84 o                         
 -15   4  15          3.16          4.58        13.42 o                         
 -14   4  15        177.65        152.45        23.79 o                         
 -13   4  15         30.57         13.78        18.84 o                         
 -12   4  15        212.79        315.17        39.41 o                         
 -11   4  15        243.98        323.33        43.21 o                         
 -10   4  15          1.13          1.42         8.24 o                         
  -9   4  15         33.45         54.45        10.07 o                         
  -8   4  15        265.73        338.28        44.48 o                         
  -7   4  15          8.01          6.78         7.32 o                         
  -6   4  15          6.93          9.35         7.25 o                         
  -5   4  15        184.47        188.16        19.25 o                         
  -4   4  15         82.94         78.31        10.30 o                         
  -3   4  15        738.45        806.90       112.22 o                         
  -2   4  15         21.71         39.07         7.73 o                         
  -1   4  15        329.39        344.87        48.25 o                         
   0   4  15         27.66         31.93         7.26 o                         
   1   4  15        104.71         89.52        14.30 o                         
   2   4  15         55.40         68.63        20.41 o                         
   3   4  15        220.38        183.16        25.08 o                         
   4   4  15         42.19         39.94        11.30 o                         
   5   4  15         32.12         22.20        10.93 o                         
   6   4  15         84.36         53.16        27.25 o                         
 -14   5  15          3.26          9.68        15.28 o                         
 -13   5  15         54.36         72.92        16.17 o                         
 -12   5  15         23.88         41.18        15.23 o                         
 -11   5  15         49.99         77.48        24.38 o                         
 -10   5  15          4.77          9.39         6.40 o                         
  -9   5  15        327.99        417.50        63.67 o                         
  -8   5  15        111.68        136.81        26.86 o                         
  -7   5  15        190.02        247.15        30.24 o                         
  -6   5  15        144.17        187.77        25.92 o                         
  -5   5  15        192.04        241.38        31.93 o                         
  -4   5  15         19.19         14.53         7.31 o                         
  -3   5  15          2.48          7.76         7.22 o                         
  -2   5  15         75.83         88.52        14.32 o                         
  -1   5  15        920.93       1160.36       131.59 o                         
   0   5  15        228.98        242.42        42.04 o                         
   1   5  15         20.48         20.16         7.24 o                         
   2   5  15          6.92          9.28         6.74 o                         
   3   5  15         22.00         18.17         6.99 o                         
   4   5  15        124.99        106.40        26.95 o                         
   5   5  15         11.08         11.87        10.75 o                         
 -13   6  15          1.64          1.47        14.13 o                         
 -12   6  15         93.40         46.67        76.88 o                         
 -11   6  15         11.94         18.16        11.44 o                         
 -10   6  15         33.78         37.91        11.14 o                         
  -9   6  15          6.75          5.83         7.17 o                         
  -8   6  15         32.01         60.54        12.47 o                         
  -7   6  15          0.65         -1.74         8.08 o                         
  -6   6  15        315.18        460.91        59.27 o                         
  -5   6  15         72.00         81.65        33.83 o                         
  -4   6  15        106.93        150.52        22.38 o                         
  -3   6  15         13.37         16.31         7.63 o                         
  -2   6  15         20.47          2.34         8.30 o                         
  -1   6  15         95.47         89.76        59.74 o                         
   0   6  15        141.93        166.60        59.71 o                         
   1   6  15          0.52          7.80         6.21 o                         
   2   6  15          3.91         11.80         8.45 o                         
   3   6  15         75.76         65.60        13.73 o                         
 -10   7  15         75.23         -2.57        14.25 o                         
  -9   7  15          0.52          0.32        10.26 o                         
  -8   7  15          1.14         -1.56        10.72 o                         
  -7   7  15        148.09        170.36       115.61 o                         
  -6   7  15        105.39         96.12        52.58 o                         
  -5   7  15          4.40          1.00         8.01 o                         
  -4   7  15         28.07         38.66        25.03 o                         
  -3   7  15         17.28          5.99         8.28 o                         
  -2   7  15          0.02          3.42         7.86 o                         
  -1   7  15          6.92          7.80         6.90 o                         
   0   7  15        127.61        113.00        62.76 o                         
   1   7  15         95.31        113.24        20.19 o                         
  -5   8  15          1.19         -1.83        12.33 o                         
  -4   8  15         88.65          8.09        10.57 o                         
  -3   8  15         13.46         -2.04        10.09 o                         
 -16   0  16        345.06        250.25        65.64 o                         
 -14   0  16         25.35         12.36        28.29 o                         
 -12   0  16        599.81        898.86       114.22 o                         
 -10   0  16        318.70        337.11        44.38 o                         
  -8   0  16         31.01         21.23         9.12 o                         
  -6   0  16       1658.75       1627.54       204.67 o                         
  -4   0  16         52.36         45.39         9.83 o                         
  -2   0  16         53.14         45.84         9.69 o                         
   0   0  16        217.29        223.14        44.18 o                         
   2   0  16         28.87         17.19         9.96 o                         
   4   0  16          7.04         -0.16        12.31 o                         
   6   0  16         37.42          2.27        47.19 o                         
 -16   1  16         26.84          1.21        19.69 o                         
 -15   1  16         43.33         49.24        20.95 o                         
 -14   1  16         84.55         93.35        14.32 o                         
 -13   1  16        215.09        217.68        27.96 o                         
 -12   1  16         45.67         38.53         9.68 o                         
 -11   1  16        775.76       1009.19        89.59 o                         
 -10   1  16        128.52        112.55        14.03 o                         
  -9   1  16         31.30         44.70         7.77 o                         
  -8   1  16        672.41        728.87        64.96 o                         
  -7   1  16        134.18        177.93        17.76 o                         
  -6   1  16        279.66        310.63        29.22 o                         
  -5   1  16          7.80         18.78         4.96 o                         
  -4   1  16        326.24        372.38        34.67 o                         
  -3   1  16        171.83        174.49        17.53 o                         
  -2   1  16        449.85        507.93        39.79 o                         
  -1   1  16         57.81         60.44         8.50 o                         
   0   1  16        145.76        193.64        19.79 o                         
   1   1  16        119.34        109.13        13.28 o                         
   2   1  16          8.39         13.30         6.97 o                         
   3   1  16        623.68        629.24        57.41 o                         
   4   1  16        102.43         82.93        11.37 o                         
   5   1  16         39.79         42.38        11.15 o                         
   6   1  16         10.50         13.87        34.09 o                         
 -16   2  16        323.51        141.68        42.49 o                         
 -15   2  16         15.73         12.38        10.40 o                         
 -14   2  16        434.94        543.10        60.44 o                         
 -13   2  16        109.16        134.76        19.62 o                         
 -12   2  16          6.58         12.20        10.51 o                         
 -11   2  16          0.21         -6.26         7.64 o                         
 -10   2  16        194.25        267.50        25.53 o                         
  -9   2  16        111.50        117.09        11.63 o                         
  -8   2  16       1060.08       1224.35       109.16 o                         
  -7   2  16        129.96        163.33        16.89 o                         
  -6   2  16        414.34        509.40        46.01 o                         
  -5   2  16        234.85        263.33        24.92 o                         
  -4   2  16         13.72         21.39         5.93 o                         
  -3   2  16        297.06        282.26        26.95 o                         
  -2   2  16         23.87         25.62         8.24 o                         
  -1   2  16        821.49        899.75        78.61 o                         
   0   2  16        311.49        343.80        31.54 o                         
   1   2  16         37.74         36.69         8.62 o                         
   2   2  16          6.64         12.48         6.12 o                         
   3   2  16          0.15          6.37         5.80 o                         
   4   2  16         32.99         25.17        12.18 o                         
   5   2  16        208.51        156.57        21.45 o                         
   6   2  16        642.48        423.02        80.87 o                         
 -16   3  16          7.19         -4.82        23.71 o                         
 -15   3  16         22.84         32.86        15.59 o                         
 -14   3  16         49.13         63.68        15.45 o                         
 -13   3  16        195.97        260.31        31.50 o                         
 -12   3  16        162.16        233.41        23.88 o                         
 -11   3  16         61.72         81.08        20.18 o                         
 -10   3  16         34.90         40.69        10.03 o                         
  -9   3  16         14.99         12.47         5.92 o                         
  -8   3  16        365.62        486.89        44.54 o                         
  -7   3  16        153.76        191.85        20.77 o                         
  -6   3  16          6.75          5.71         6.34 o                         
  -5   3  16          1.27          1.78         5.98 o                         
  -4   3  16          0.18          3.59         5.79 o                         
  -3   3  16        152.61        193.78        19.55 o                         
  -2   3  16        156.56        169.35        20.22 o                         
  -1   3  16         56.10         69.43         9.46 o                         
   0   3  16         72.20         71.95         9.73 o                         
   1   3  16         23.01         15.21        12.71 o                         
   2   3  16        182.99        163.03        30.23 o                         
   3   3  16          4.74          2.59         7.93 o                         
   4   3  16          1.23          3.43         7.13 o                         
   5   3  16          6.62         10.39         9.22 o                         
 -15   4  16         37.77         32.64        21.33 o                         
 -14   4  16        111.19        118.66        19.13 o                         
 -13   4  16          1.66          5.89        10.50 o                         
 -12   4  16         12.03         28.97        11.30 o                         
 -11   4  16        280.38        343.44        39.64 o                         
 -10   4  16        246.24        269.42        33.18 o                         
  -9   4  16        148.63        164.44        19.40 o                         
  -8   4  16         38.77         34.51         9.53 o                         
  -7   4  16        179.13        241.49        29.25 o                         
  -6   4  16         33.95         34.31        11.20 o                         
  -5   4  16        288.50        345.17        43.30 o                         
  -4   4  16        563.85        495.97        46.00 o                         
  -3   4  16        293.74        279.77        33.33 o                         
  -2   4  16        151.57        194.78        38.10 o                         
  -1   4  16          3.14          1.39         6.69 o                         
   0   4  16          3.18         -6.70         9.43 o                         
   1   4  16         92.51         75.80        13.12 o                         
   2   4  16          2.81         -2.51        17.04 o                         
   3   4  16          4.36          8.37        12.22 o                         
   4   4  16         22.41         29.70        10.02 o                         
 -14   5  16         47.07         25.30        24.00 o                         
 -13   5  16        120.44        126.20        23.23 o                         
 -12   5  16        584.48        543.46        87.25 o                         
 -11   5  16         64.25         71.34        13.58 o                         
 -10   5  16          1.87          2.09         8.52 o                         
  -9   5  16         88.07         88.23        13.96 o                         
  -8   5  16        199.11        264.86        32.77 o                         
  -7   5  16         92.05        141.27        17.47 o                         
  -6   5  16          0.05         18.21        11.60 o                         
  -5   5  16         15.36          6.22         7.29 o                         
  -4   5  16          1.69         -1.44        12.76 o                         
  -3   5  16          3.29          3.17         7.20 o                         
  -2   5  16         26.41         32.25         9.52 o                         
  -1   5  16        248.77        294.35        37.82 o                         
   0   5  16         19.77         32.91        15.33 o                         
   1   5  16        139.92        136.47        20.54 o                         
   2   5  16         74.98         62.40        27.56 o                         
   3   5  16          1.53         -4.54        15.27 o                         
 -12   6  16          5.15         13.65        16.05 o                         
 -11   6  16         18.49         24.84        15.87 o                         
 -10   6  16         45.92         61.54        14.08 o                         
  -9   6  16          0.19          2.59         9.19 o                         
  -8   6  16        179.08        212.58        33.72 o                         
  -7   6  16         17.12         27.92         9.73 o                         
  -6   6  16          2.27          2.75         7.78 o                         
  -5   6  16         56.73         64.07        12.32 o                         
  -4   6  16         21.70         25.45        12.62 o                         
  -3   6  16         81.59         86.06        56.73 o                         
  -2   6  16          0.11         -1.02         7.77 o                         
  -1   6  16         24.21         31.05        18.60 o                         
   0   6  16        100.15         74.36        41.61 o                         
   1   6  16          7.66         12.01         9.56 o                         
   2   6  16        139.40        137.15        23.42 o                         
  -9   7  16         59.20          0.91        10.61 o                         
  -8   7  16        111.72         22.31        12.98 o                         
  -7   7  16         71.46         52.45        35.17 o                         
  -6   7  16         11.11          8.15         8.95 o                         
  -5   7  16          2.21         -0.14        11.62 o                         
  -4   7  16          3.62          4.30        11.21 o                         
  -3   7  16          6.33         12.21        10.97 o                         
  -2   7  16        220.79        329.74        52.89 o                         
  -1   7  16         54.64         61.90        15.46 o                         
   0   7  16          0.70         -3.14        10.54 o                         
 -15   0  17        652.71        720.03       158.39 o                         
 -13   0  17         94.95        151.76        24.76 o                         
 -11   0  17          0.26         -6.31        11.45 o                         
  -9   0  17         45.32         35.28        10.76 o                         
  -7   0  17          5.95          7.03         7.57 o                         
  -5   0  17          8.90          1.58        13.58 o                         
  -3   0  17        910.36        922.73       113.67 o                         
  -1   0  17        430.88        443.51        59.45 o                         
   1   0  17         13.82         14.81        11.34 o                         
   3   0  17          5.59        -11.35        11.35 o                         
   5   0  17        275.60        149.17        65.74 o                         
 -16   1  17         57.22         20.35        25.73 o                         
 -15   1  17         42.84         47.34        28.06 o                         
 -14   1  17         19.83         45.14        14.96 o                         
 -13   1  17        154.49        168.53        23.48 o                         
 -12   1  17         11.68         13.35         8.99 o                         
 -11   1  17          0.01          2.92         7.53 o                         
 -10   1  17        229.04        282.77        26.57 o                         
  -9   1  17          0.02         -0.69         6.56 o                         
  -8   1  17        950.82       1025.30        91.74 o                         
  -7   1  17         16.08         38.60         7.30 o                         
  -6   1  17         86.68         95.64        11.40 o                         
  -5   1  17        229.30        274.78        25.93 o                         
  -4   1  17          9.45         14.11         6.20 o                         
  -3   1  17          4.81          7.79         5.66 o                         
  -2   1  17          0.08          5.82         6.41 o                         
  -1   1  17         26.85         28.02         6.79 o                         
   0   1  17        417.05        473.01        44.41 o                         
   1   1  17        107.17        124.85        15.02 o                         
   2   1  17          4.86          8.83         7.60 o                         
   3   1  17          4.07          1.19         7.89 o                         
   4   1  17          1.89          9.11        13.38 o                         
   5   1  17        105.55         46.55        37.78 o                         
 -15   2  17         41.28         36.96        13.59 o                         
 -14   2  17          0.21         -2.09        13.68 o                         
 -13   2  17        169.59        218.93        28.45 o                         
 -12   2  17         58.12         95.06        17.14 o                         
 -11   2  17         65.51         85.75        12.15 o                         
 -10   2  17        113.36        112.86        13.69 o                         
  -9   2  17          8.59          9.69         5.92 o                         
  -8   2  17         20.57         19.34         5.91 o                         
  -7   2  17         24.31         33.25         7.08 o                         
  -6   2  17         59.04         76.68        10.36 o                         
  -5   2  17        219.71        255.47        25.05 o                         
  -4   2  17        113.84        115.23        12.91 o                         
  -3   2  17        489.83        544.40        49.51 o                         
  -2   2  17         11.23         15.66         6.61 o                         
  -1   2  17          1.94          4.16         6.89 o                         
   0   2  17         33.27         28.43         7.97 o                         
   1   2  17         44.85         44.60         9.23 o                         
   2   2  17         35.05         29.06        11.62 o                         
   3   2  17         14.87         12.99         9.05 o                         
   4   2  17         23.82          8.54         9.62 o                         
   5   2  17          2.67         -5.80        49.02 o                         
 -15   3  17         48.77         36.09        16.43 o                         
 -14   3  17          8.15         10.70        14.68 o                         
 -13   3  17        147.00        149.07        21.74 o                         
 -12   3  17        152.92        202.23        25.96 o                         
 -11   3  17          1.93          8.20        10.01 o                         
 -10   3  17          0.30          5.33         8.65 o                         
  -9   3  17         26.72         36.09         7.55 o                         
  -8   3  17         98.31        104.77        12.85 o                         
  -7   3  17        359.86        442.59        39.97 o                         
  -6   3  17        331.53        382.08        37.66 o                         
  -5   3  17         25.35         26.40         7.52 o                         
  -4   3  17        142.30        144.29        14.77 o                         
  -3   3  17         64.39         56.17        10.21 o                         
  -2   3  17         61.73         77.32        10.93 o                         
  -1   3  17          6.44          2.61         6.06 o                         
   0   3  17        198.13        172.77        30.40 o                         
   1   3  17          2.20         -1.11         7.11 o                         
   2   3  17         90.71         81.59        14.00 o                         
   3   3  17        159.23        104.69        16.82 o                         
   4   3  17         22.83         22.65         9.23 o                         
 -14   4  17         93.85         83.86        19.64 o                         
 -13   4  17          5.73         -1.71        13.62 o                         
 -12   4  17          2.85         12.75        14.88 o                         
 -11   4  17         62.84         67.63        12.85 o                         
 -10   4  17          8.71         11.80         7.41 o                         
  -9   4  17         24.35         36.25         9.77 o                         
  -8   4  17        287.82        360.97        41.40 o                         
  -7   4  17        315.91        372.81        42.66 o                         
  -6   4  17        316.62        335.80        45.01 o                         
  -5   4  17        231.76        267.15        33.73 o                         
  -4   4  17         37.83         54.88        10.77 o                         
  -3   4  17         16.20         16.81        11.11 o                         
  -2   4  17        370.64        387.60        47.72 o                         
  -1   4  17        306.49        365.10        45.66 o                         
   0   4  17          0.10         -0.68         7.62 o                         
   1   4  17         49.52         51.58        10.11 o                         
   2   4  17          4.99          5.47         8.45 o                         
   3   4  17         29.26         18.23        15.65 o                         
 -13   5  17         10.93          3.89        12.23 o                         
 -12   5  17         71.05         62.68        18.44 o                         
 -11   5  17          1.88          4.12        11.16 o                         
 -10   5  17         50.40         48.47        14.99 o                         
  -9   5  17         73.54         96.20        28.64 o                         
  -8   5  17         42.30         75.49        15.21 o                         
  -7   5  17        115.88        165.48        24.08 o                         
  -6   5  17        310.53        378.68        49.04 o                         
  -5   5  17        131.96        165.85        23.20 o                         
  -4   5  17        126.78        154.94        21.24 o                         
  -3   5  17         55.03         58.04        11.36 o                         
  -2   5  17          1.22          8.26         7.63 o                         
  -1   5  17          0.18          6.51         7.79 o                         
   0   5  17          1.60         14.54         8.06 o                         
   1   5  17         99.61         86.64        38.43 o                         
   2   5  17         37.87         34.83        10.79 o                         
 -11   6  17          0.85          3.46        13.75 o                         
 -10   6  17         25.00         49.56        12.27 o                         
  -9   6  17          5.56         11.70         9.45 o                         
  -8   6  17          2.62          1.18        10.05 o                         
  -7   6  17         28.83         67.97        39.69 o                         
  -6   6  17        126.67        159.14        22.48 o                         
  -5   6  17          2.31          4.74         7.94 o                         
  -4   6  17        353.28        365.91       227.78 o                         
  -3   6  17         19.57         20.72        11.16 o                         
  -2   6  17          0.55          3.03        10.68 o                         
  -1   6  17         59.52         66.93        44.75 o                         
   0   6  17         34.10         20.39        10.84 o                         
  -6   7  17          5.98          0.66         7.79 o                         
  -5   7  17         17.62         19.73        11.81 o                         
  -4   7  17         16.33          8.48        12.68 o                         
 -14   0  18        439.85        313.40        81.94 o                         
 -12   0  18        151.48        193.77        29.92 o                         
 -10   0  18        369.76        476.03        63.18 o                         
  -8   0  18          0.09          5.97         9.21 o                         
  -6   0  18        425.91        470.04        60.59 o                         
  -4   0  18          8.28         20.99        14.54 o                         
  -2   0  18         66.81         67.23        14.12 o                         
   0   0  18        114.62        100.72        18.37 o                         
   2   0  18         30.80         13.77        13.02 o                         
   4   0  18        362.51        163.66        67.34 o                         
 -15   1  18          7.05          5.29        35.63 o                         
 -14   1  18         35.56         48.69        15.78 o                         
 -13   1  18        376.57        392.44        46.22 o                         
 -12   1  18          0.29          2.72         9.33 o                         
 -11   1  18        483.45        584.21        52.26 o                         
 -10   1  18        153.24        178.05        24.66 o                         
  -9   1  18        296.80        319.44        29.97 o                         
  -8   1  18         81.63         87.43        11.02 o                         
  -7   1  18        124.70        174.08        18.39 o                         
  -6   1  18         81.67         92.39        11.58 o                         
  -5   1  18         34.72         32.11         7.38 o                         
  -4   1  18          1.24         -3.68         6.60 o                         
  -3   1  18         19.69         23.00         7.21 o                         
  -2   1  18          0.09          8.21         7.78 o                         
  -1   1  18         65.28         60.53        10.18 o                         
   0   1  18          1.19          3.78         8.57 o                         
   1   1  18        201.83        162.77        18.48 o                         
   2   1  18        136.95        110.53        19.32 o                         
   3   1  18         20.80         -7.37        33.27 o                         
   4   1  18          9.13          9.30        48.46 o                         
 -15   2  18          2.90          6.41        15.73 o                         
 -14   2  18        119.90         99.24        32.45 o                         
 -13   2  18         70.36         86.68        17.05 o                         
 -12   2  18          2.64          5.15        10.23 o                         
 -11   2  18          0.69         -2.42         7.72 o                         
 -10   2  18         24.60         38.19         8.28 o                         
  -9   2  18          2.88          0.12         6.72 o                         
  -8   2  18         41.48         63.74         9.97 o                         
  -7   2  18        126.46        142.78        15.89 o                         
  -6   2  18        315.21        355.44        37.39 o                         
  -5   2  18          0.29          3.99         6.45 o                         
  -4   2  18         10.16         15.00         6.62 o                         
  -3   2  18         23.83         27.76         7.21 o                         
  -2   2  18         36.83         38.67         8.26 o                         
  -1   2  18          0.05          4.51         7.11 o                         
   0   2  18         55.98         52.71         9.73 o                         
   1   2  18         30.11         19.63        11.60 o                         
   2   2  18         40.44         36.53        14.31 o                         
   3   2  18         17.50         31.57        51.40 o                         
 -14   3  18          7.01          6.40        15.16 o                         
 -13   3  18        147.76        123.84        21.38 o                         
 -12   3  18         72.73         75.59        16.67 o                         
 -11   3  18        222.86        179.55        24.36 o                         
 -10   3  18          4.14          3.81         8.98 o                         
  -9   3  18        105.21        144.24        16.37 o                         
  -8   3  18         82.81         88.95        12.02 o                         
  -7   3  18        158.83        159.43        17.78 o                         
  -6   3  18        252.30        362.13        45.89 o                         
  -5   3  18         11.89          6.07         6.96 o                         
  -4   3  18          6.35          4.36         6.83 o                         
  -3   3  18         68.87         55.30         9.48 o                         
  -2   3  18        200.86        184.15        25.52 o                         
  -1   3  18         19.61         17.78        10.41 o                         
   0   3  18          2.06          7.60         6.95 o                         
   1   3  18         48.85         57.54        14.97 o                         
   2   3  18        123.10         90.67        16.79 o                         
 -13   4  18         25.68         21.39        12.70 o                         
 -12   4  18          0.33         15.33        13.59 o                         
 -11   4  18         21.75         30.99        10.50 o                         
 -10   4  18         16.12         23.31         9.95 o                         
  -9   4  18         20.01         20.07         9.10 o                         
  -8   4  18        331.99        400.54        39.69 o                         
  -7   4  18          0.63          7.42         8.07 o                         
  -6   4  18          0.19         -3.37         7.86 o                         
  -5   4  18        300.37        403.44        60.74 o                         
  -4   4  18          9.63         25.31         8.49 o                         
  -3   4  18         26.54         24.11         9.36 o                         
  -2   4  18         32.37         32.30         9.73 o                         
  -1   4  18         80.09         63.44        11.67 o                         
   0   4  18         80.48         62.02        16.17 o                         
   1   4  18         97.06         81.40        17.45 o                         
 -12   5  18          5.49         -5.88        35.65 o                         
 -11   5  18        217.99        252.14        37.04 o                         
 -10   5  18         80.55        120.17        30.67 o                         
  -9   5  18        112.53        119.30        19.84 o                         
  -8   5  18        209.10        245.32        34.32 o                         
  -7   5  18         33.59         40.45        10.73 o                         
  -6   5  18          0.82          1.15         8.03 o                         
  -5   5  18         32.32         45.95        10.78 o                         
  -4   5  18          0.82         16.55         8.20 o                         
  -3   5  18          0.15          4.74         7.02 o                         
  -2   5  18        108.73        135.07        23.72 o                         
  -1   5  18         94.67         80.27        23.28 o                         
   0   5  18          0.23          1.80        10.81 o                         
  -9   6  18        120.11         96.78        19.78 o                         
  -8   6  18         23.34         37.08        12.76 o                         
  -7   6  18        169.97        173.92       110.36 o                         
  -6   6  18          2.17         -0.37         8.79 o                         
  -5   6  18          0.05         10.81        10.49 o                         
  -4   6  18         21.99         12.90        11.58 o                         
  -3   6  18        236.58        267.54        43.76 o                         
  -2   6  18         10.82          9.19        11.56 o                         
 -13   0  19        241.80        274.15        60.49 o                         
 -11   0  19         15.62         20.03        13.13 o                         
  -9   0  19        150.49        144.17        23.28 o                         
  -7   0  19        304.88        368.03        49.06 o                         
  -5   0  19         51.47         69.27        20.15 o                         
  -3   0  19        171.94        172.79        33.31 o                         
  -1   0  19         17.88          5.97        17.53 o                         
   1   0  19          6.60         32.86        50.22 o                         
 -14   1  19         90.08         44.66        17.34 o                         
 -13   1  19         26.48         46.22        15.58 o                         
 -12   1  19          8.50          5.94        10.24 o                         
 -11   1  19         39.19         50.34        10.43 o                         
 -10   1  19         78.30        110.38        17.04 o                         
  -9   1  19         25.67         29.36         7.95 o                         
  -8   1  19         93.99         97.24        12.42 o                         
  -7   1  19         62.80         80.69        11.15 o                         
  -6   1  19        264.10        274.39        26.55 o                         
  -5   1  19          2.95          3.93         6.77 o                         
  -4   1  19         23.72         17.96        10.08 o                         
  -3   1  19          4.16          4.27         9.59 o                         
  -2   1  19          5.15          9.41         8.87 o                         
  -1   1  19          0.29         -3.01         8.77 o                         
   0   1  19        170.75        138.36        22.03 o                         
   1   1  19          4.49         11.46        12.04 o                         
   2   1  19          0.04         18.69        36.13 o                         
 -14   2  19         53.37         29.89        16.03 o                         
 -13   2  19         23.98         28.24        15.27 o                         
 -12   2  19        108.01        123.86        20.49 o                         
 -11   2  19        140.35        132.79        16.24 o                         
 -10   2  19         90.09         98.91        13.64 o                         
  -9   2  19         30.13         46.24         9.58 o                         
  -8   2  19         36.31         41.21         9.02 o                         
  -7   2  19         58.56         71.46        10.95 o                         
  -6   2  19          0.24          2.70        10.17 o                         
  -5   2  19          6.61          4.60         7.26 o                         
  -4   2  19          1.69         -0.50         7.92 o                         
  -3   2  19         35.16         21.39         7.48 o                         
  -2   2  19         91.16         75.26        13.72 o                         
  -1   2  19         17.50         27.45        11.10 o                         
   0   2  19         46.86         36.38        12.46 o                         
   1   2  19          9.92          1.45         7.36 o                         
   2   2  19         16.11         55.41        51.23 o                         
 -13   3  19         30.86         21.04        14.87 o                         
 -12   3  19          1.11         -0.88        15.97 o                         
 -11   3  19         34.39         42.18        16.96 o                         
 -10   3  19         14.52         15.73        10.13 o                         
  -9   3  19         39.53         43.70        11.41 o                         
  -8   3  19         57.07         50.26         9.96 o                         
  -7   3  19         43.74         55.00        11.13 o                         
  -6   3  19        228.00        279.87        29.73 o                         
  -5   3  19        211.17        187.36        20.24 o                         
  -4   3  19         31.31         26.65         8.18 o                         
  -3   3  19          0.00          4.05         7.74 o                         
  -2   3  19         18.57         22.88        11.65 o                         
  -1   3  19        150.57        109.80        17.97 o                         
   0   3  19         11.11          1.00        11.17 o                         
   1   3  19         29.67         -4.31        27.38 o                         
 -12   4  19         33.96         22.39        14.64 o                         
 -11   4  19         44.44         64.01        19.14 o                         
 -10   4  19         26.60         40.10        12.43 o                         
  -9   4  19          1.14          0.65        10.02 o                         
  -8   4  19          1.38          4.69         8.53 o                         
  -7   4  19         69.70         68.99        13.40 o                         
  -6   4  19          8.53          4.29         7.83 o                         
  -5   4  19          5.12         10.23         8.17 o                         
  -4   4  19        164.81        143.30        20.82 o                         
  -3   4  19         33.00         37.34        12.61 o                         
  -2   4  19         40.68         47.38        15.12 o                         
  -1   4  19         45.09         50.88        12.34 o                         
 -10   5  19         30.97         18.97        11.92 o                         
  -9   5  19         11.15         18.21        11.01 o                         
  -8   5  19        260.20        313.90        40.48 o                         
  -7   5  19         77.24        106.23        18.56 o                         
  -6   5  19         70.26         71.11        13.99 o                         
  -5   5  19          0.72          2.13         9.23 o                         
  -4   5  19         54.33         78.91        16.57 o                         
  -3   5  19          5.24          2.49        11.56 o                         
  -2   5  19          1.96         10.82        11.67 o                         
 -12   0  20        157.14        113.62        23.50 o                         
 -10   0  20        130.63        132.59        23.36 o                         
  -8   0  20        266.41        308.20        74.79 o                         
  -6   0  20        246.34        247.35        33.97 o                         
  -4   0  20        288.18        322.85        51.55 o                         
  -2   0  20         82.49         53.61        19.20 o                         
   0   0  20        120.16         35.94        40.51 o                         
 -13   1  20          0.42          5.56        15.75 o                         
 -12   1  20         15.71         13.02        12.33 o                         
 -11   1  20        212.62        228.85        41.47 o                         
 -10   1  20         56.37         41.44        10.24 o                         
  -9   1  20        264.32        264.97        26.38 o                         
  -8   1  20        154.35        138.64        15.86 o                         
  -7   1  20        334.08        288.13        30.78 o                         
  -6   1  20         13.37         18.97        10.03 o                         
  -5   1  20         60.96         50.75        21.36 o                         
  -4   1  20         23.66         25.91        10.67 o                         
  -3   1  20         52.40         38.99        12.08 o                         
  -2   1  20          4.78          5.36        13.15 o                         
  -1   1  20          0.59          6.46        12.30 o                         
   0   1  20         30.58          5.01        26.83 o                         
 -12   2  20         26.76         31.20        12.31 o                         
 -11   2  20         17.15         13.83        12.81 o                         
 -10   2  20         12.40         12.29        11.45 o                         
  -9   2  20         66.50         45.20         9.66 o                         
  -8   2  20          0.71         -3.42         8.03 o                         
  -7   2  20        145.71        149.14        21.54 o                         
  -6   2  20        142.23        131.78        18.35 o                         
  -5   2  20        123.59         95.51        15.44 o                         
  -4   2  20         50.27         41.56        10.57 o                         
  -3   2  20         16.04          8.51        12.83 o                         
  -2   2  20         27.95         24.13        12.43 o                         
  -1   2  20         44.34         18.20        12.00 o                         
   0   2  20        247.16        123.39        52.92 o                         
 -11   3  20         61.53         52.41        18.05 o                         
 -10   3  20         77.81         82.06        16.71 o                         
  -9   3  20        174.62        149.28        23.30 o                         
  -8   3  20         32.42         32.98        12.08 o                         
  -7   3  20         75.37         75.11        14.11 o                         
  -6   3  20          7.16         12.30         9.05 o                         
  -5   3  20         10.17         28.42         9.91 o                         
  -4   3  20          1.38          3.59         8.77 o                         
  -3   3  20          4.95          8.51        11.88 o                         
  -2   3  20         92.67         63.23        22.11 o                         
  -1   3  20          1.57          9.04        41.55 o                         
 -10   4  20         11.84          2.61         9.85 o                         
  -9   4  20        128.41        146.00        22.47 o                         
  -8   4  20         40.05         46.52        13.56 o                         
  -7   4  20         61.04         54.93        12.96 o                         
  -6   4  20          1.49          3.36         9.28 o                         
  -5   4  20          0.05          0.61        18.77 o                         
  -4   4  20         57.92         46.44        12.88 o                         
  -3   4  20          0.35         16.90        36.11 o                         
  -9   0  21         26.38         23.81        19.02 o                         
  -7   0  21        147.32        104.50        20.67 o                         
  -5   0  21        294.43        180.14        29.29 o                         
  -3   0  21          0.08         15.38        37.41 o                         
 -11   1  21          0.74         -2.49        29.15 o                         
 -10   1  21        200.34        212.09        32.48 o                         
  -9   1  21         13.36         32.32        15.77 o                         
  -8   1  21         10.48         12.39         9.89 o                         
  -7   1  21         74.34         43.47        10.20 o                         
  -6   1  21          4.25          2.57        13.76 o                         
  -5   1  21         36.17         28.28        11.64 o                         
  -4   1  21         17.72          8.29        14.25 o                         
  -3   1  21         23.78          3.36        28.44 o                         
 -10   2  21         26.25         27.30        16.64 o                         
  -9   2  21         96.98         98.86        18.74 o                         
  -8   2  21         80.12         65.68        15.73 o                         
  -7   2  21          0.06          1.30        11.44 o                         
  -6   2  21          7.95          6.16        14.27 o                         
  -5   2  21         48.18         46.76        16.54 o                         
  -4   2  21          1.97        -11.90        32.96 o                         
  -3   2  21         43.68         19.56        35.09 o                         
  -8   3  21          0.45          3.93        11.10 o                         
  -7   3  21          5.13          4.84        10.61 o                         
  -6   3  21          6.74          0.08        12.00 o                         
  -5   3  21          1.04          2.05        36.09 o                         
                                                                                
