# Supplementary material for: IMDAV reaction between phenyl­maleic anhydride and thien­yl(fur­yl)allyl­amines: synthesis and mol­ecular structure of (3aSR,4RS,4aRS,7aSR)-5-oxothieno- and (3aSR,4SR,4aRS,7aSR)-5-oxofuro[2,3-f]iso­indole-4-carb­oxy­lic acids
Source: Acta Crystallogr E Crystallogr Commun. 2018 Sep 7;74(Pt 10):1400–4. doi: 10.1107/S2056989018012239 (PMC6176451; doi:10.1107/S2056989018012239)
Supplement: Supplementary file 3 [file e-74-01400-IIsup3.hkl]

data_II                                                                         
_shelx_title ' Merts344 in P-1'                                                 
_shelx_refln_list_code          4                                               
_shelx_F_calc_maximum       63.33                                               
_exptl_crystal_F_000       408.00                                               
_reflns_d_resolution_high  0.7882                                               
                                                                                
loop_                                                                           
 _space_group_symop_operation_xyz                                               
 'x, y, z'                                                                      
 '-x, -y, -z'                                                                   
                                                                                
_cell_length_a     8.1851                                                       
_cell_length_b    11.0249                                                       
_cell_length_c    11.7951                                                       
_cell_angle_alpha  99.145                                                       
_cell_angle_beta   92.515                                                       
_cell_angle_gamma 107.995                                                       
                                                                                
_shelx_F_squared_multiplier     1.000                                           
                                                                                
loop_                                                                           
 _refln_index_h                                                                 
 _refln_index_k                                                                 
 _refln_index_l                                                                 
 _refln_F_squared_calc                                                          
 _refln_F_squared_meas                                                          
 _refln_F_squared_sigma                                                         
 _refln_observed_status                                                         
   2   0   0       1402.42       1394.30       116.87 o                         
   3   0   0          1.06          0.66         0.17 o                         
   4   0   0        399.99        377.98        25.51 o                         
   5   0   0         73.26         98.77        11.02 o                         
   6   0   0        196.45        221.11        23.71 o                         
   7   0   0          5.98          5.06         0.64 o                         
   8   0   0          5.16          7.76         1.12 o                         
   9   0   0          4.42          7.39         0.99 o                         
 -10   1   0          0.93          0.31         1.72 o                         
  -9   1   0          2.29          2.70         1.14 o                         
  -8   1   0        123.60        116.59         9.59 o                         
  -7   1   0          0.28          0.62         0.52 o                         
  -6   1   0          5.96          5.74         0.94 o                         
  -5   1   0        624.47        701.48        47.34 o                         
  -4   1   0         12.93          8.67         0.56 o                         
   2   1   0       2067.51       2219.38       192.12 o                         
   3   1   0        631.95        566.03        39.47 o                         
   4   1   0        261.90        273.48        31.70 o                         
   5   1   0         40.94         35.49         3.13 o                         
   6   1   0         41.64         46.79         3.85 o                         
   7   1   0        278.01        372.22       108.09 o                         
   8   1   0        353.25        448.85        39.48 o                         
   9   1   0          0.04         -0.02         0.84 o                         
 -10   2   0         66.11         57.20         4.85 o                         
  -9   2   0          5.25          5.19         0.81 o                         
  -8   2   0        141.32        149.97         8.59 o                         
  -7   2   0          0.55          0.96         0.43 o                         
  -6   2   0         59.57         59.53         5.16 o                         
  -5   2   0       1483.83       1671.67       167.31 o                         
  -4   2   0       1156.34       1089.92        66.66 o                         
  -3   2   0        833.89        746.58        45.47 o                         
  -1   2   0        605.05        642.32        44.64 o                         
   0   2   0        171.81        132.96         6.46 o                         
   1   2   0        602.99        519.95        38.88 o                         
   2   2   0        774.18        690.59        39.45 o                         
   3   2   0       2784.83       2953.42       229.65 o                         
   4   2   0        153.74        163.70        10.28 o                         
   5   2   0        510.04        543.89        30.94 o                         
   6   2   0         19.40         18.02         1.21 o                         
   7   2   0         17.15         23.41         2.28 o                         
   8   2   0         93.57         96.47         5.47 o                         
   9   2   0          0.87          1.84         0.73 o                         
 -10   3   0         10.98         12.54         1.38 o                         
  -9   3   0         38.83         35.26         3.92 o                         
  -8   3   0        233.59        235.24        17.89 o                         
  -7   3   0        136.73        132.02         7.97 o                         
  -6   3   0         20.56         27.20         1.75 o                         
  -5   3   0        218.45        228.09        18.51 o                         
  -4   3   0       4011.15       4016.48       313.45 o                         
  -3   3   0          5.85          9.69         0.42 o                         
  -2   3   0         72.83         55.73         3.95 o                         
  -1   3   0        604.24        669.42        54.30 o                         
   0   3   0          1.64          1.11         0.19 o                         
   1   3   0        665.95        712.26        46.40 o                         
   2   3   0        196.48        200.04        10.77 o                         
   3   3   0         66.74         64.29         3.35 o                         
   4   3   0        113.49        108.71        13.41 o                         
   5   3   0         90.90         84.79         4.71 o                         
   6   3   0         17.43         21.40         1.52 o                         
   7   3   0          0.16          0.29         0.52 o                         
   8   3   0          1.06          0.95         0.75 o                         
 -10   4   0         13.49         10.49         2.10 o                         
  -9   4   0        102.37         99.36         5.88 o                         
  -8   4   0        668.04        748.10        44.61 o                         
  -7   4   0        553.79        583.00        39.11 o                         
  -6   4   0          5.76          7.81         0.41 o                         
  -5   4   0          3.10          2.82         0.26 o                         
  -4   4   0          9.37          7.72         0.99 o                         
  -3   4   0        396.98        414.40        33.34 o                         
  -2   4   0        779.25        775.04        64.13 o                         
  -1   4   0         21.54         26.23         1.45 o                         
   0   4   0          4.51          6.27         0.32 o                         
   1   4   0        811.96        771.20        38.02 o                         
   2   4   0        164.03        176.55        11.07 o                         
   3   4   0        538.81        647.02        42.97 o                         
   4   4   0        204.18        210.00        11.52 o                         
   5   4   0        657.08        739.87        41.89 o                         
   6   4   0        302.69        341.25        19.36 o                         
   7   4   0         64.85         57.73         3.69 o                         
   8   4   0         71.06         73.88         5.69 o                         
 -10   5   0          0.13          0.78         0.67 o                         
  -9   5   0        222.42        251.83        23.89 o                         
  -8   5   0          1.54          1.89         0.50 o                         
  -7   5   0          9.05          7.55         0.97 o                         
  -6   5   0          0.43          0.34         0.36 o                         
  -5   5   0          4.96          6.71         0.39 o                         
  -4   5   0         11.21          5.54         0.36 o                         
  -3   5   0        308.71        277.87        19.22 o                         
  -2   5   0         32.98         30.38         1.87 o                         
  -1   5   0        138.37        119.48         7.12 o                         
   0   5   0       1170.90       1155.87        56.83 o                         
   1   5   0        306.79        317.86        16.74 o                         
   2   5   0        160.65        173.03        10.12 o                         
   3   5   0         30.58         33.37         1.88 o                         
   4   5   0        744.09        814.42        42.93 o                         
   5   5   0        391.06        439.58        25.38 o                         
   6   5   0         22.55         31.06         1.98 o                         
   7   5   0         47.66         49.72         3.16 o                         
 -10   6   0         96.13         79.55         6.71 o                         
  -9   6   0        104.93        110.30         6.55 o                         
  -8   6   0         63.79         69.95         4.61 o                         
  -7   6   0         96.86        103.93         6.80 o                         
  -6   6   0          4.34          5.09         0.40 o                         
  -5   6   0         76.33         76.36         5.88 o                         
  -4   6   0         11.51         16.82         1.03 o                         
  -3   6   0        371.62        304.42        19.85 o                         
  -2   6   0        390.83        355.19        20.51 o                         
  -1   6   0          3.53          3.43         0.25 o                         
   0   6   0          2.93          6.24         0.73 o                         
   1   6   0        277.86        230.77        13.26 o                         
   2   6   0        303.34        295.74        17.54 o                         
   3   6   0        261.09        255.87        18.53 o                         
   4   6   0         14.17         13.83         0.93 o                         
   5   6   0        256.58        242.38        13.97 o                         
   6   6   0        221.33        262.12        19.64 o                         
   7   6   0         79.90         83.92         6.53 o                         
 -10   7   0          7.61          7.26         0.87 o                         
  -9   7   0         23.84         26.22         1.74 o                         
  -8   7   0         34.55         29.84         2.32 o                         
  -7   7   0         27.13         29.35         2.77 o                         
  -6   7   0        527.31        516.30        35.83 o                         
  -5   7   0         41.07         46.17         3.03 o                         
  -4   7   0         52.10         51.14         3.78 o                         
  -3   7   0         11.30         13.53         0.84 o                         
  -2   7   0        335.84        303.46        16.85 o                         
  -1   7   0        242.58        216.95        10.52 o                         
   0   7   0         69.97         69.77         5.09 o                         
   1   7   0         88.11        110.51         7.25 o                         
   2   7   0        127.51        143.05         6.45 o                         
   3   7   0        866.55        853.35        53.95 o                         
   4   7   0         55.67         46.35         2.14 o                         
   5   7   0         23.72         18.13         1.46 o                         
   6   7   0          0.34          0.67         0.50 o                         
  -9   8   0          8.46          7.94         0.97 o                         
  -8   8   0          0.80          0.83         0.62 o                         
  -7   8   0        376.79        377.54        21.81 o                         
  -6   8   0         83.15         80.34         5.21 o                         
  -5   8   0        839.39        794.36        48.73 o                         
  -4   8   0         23.55         21.67         2.01 o                         
  -3   8   0        258.30        239.88        12.78 o                         
  -2   8   0          1.31          0.67         0.26 o                         
  -1   8   0         34.33         32.25         1.81 o                         
   0   8   0        589.69        591.91        44.64 o                         
   1   8   0        939.48        844.50        49.57 o                         
   2   8   0         29.20         23.50         1.23 o                         
   3   8   0         65.01         73.35         5.47 o                         
   4   8   0        176.91        201.22        10.74 o                         
   5   8   0         24.46         27.71         1.65 o                         
   6   8   0         63.71         60.91         6.95 o                         
  -9   9   0         35.97         34.11         2.34 o                         
  -8   9   0        117.07        128.68        10.47 o                         
  -7   9   0         10.94         15.96         1.32 o                         
  -6   9   0         62.27         60.94         3.51 o                         
  -5   9   0        300.46        341.01        29.90 o                         
  -4   9   0        718.55        671.38        45.28 o                         
  -3   9   0        160.18        159.22         9.88 o                         
  -2   9   0        274.04        248.12        12.33 o                         
  -1   9   0          6.86          4.17         0.43 o                         
   0   9   0         21.65         21.75         1.42 o                         
   1   9   0        151.95        160.21        11.43 o                         
   2   9   0        161.90        160.05        10.61 o                         
   3   9   0         97.59        102.89         7.73 o                         
   4   9   0          0.01          0.13         0.46 o                         
   5   9   0         39.23         39.84         4.81 o                         
  -9  10   0          2.78          3.37         0.70 o                         
  -8  10   0         16.74         15.96         1.36 o                         
  -7  10   0         11.45         13.66         0.89 o                         
  -6  10   0         28.25         29.52         1.73 o                         
  -5  10   0         54.30         54.56         3.62 o                         
  -4  10   0         67.42         77.15         4.64 o                         
  -3  10   0         85.25         79.99         4.06 o                         
  -2  10   0        229.67        222.03        11.01 o                         
  -1  10   0        533.13        526.51        35.47 o                         
   0  10   0         61.46         54.30         2.63 o                         
   1  10   0        144.86        144.75         7.77 o                         
   2  10   0         70.86         79.69         4.81 o                         
   3  10   0          3.10          3.30         0.55 o                         
   4  10   0         70.07         61.08         4.83 o                         
  -8  11   0          0.14         -0.13         0.68 o                         
  -7  11   0         40.61         44.40         3.40 o                         
  -6  11   0         13.51         13.92         1.22 o                         
  -5  11   0         23.15         23.95         1.24 o                         
  -4  11   0        374.72        366.85        17.77 o                         
  -3  11   0         41.23         40.14         2.35 o                         
  -2  11   0        184.39        198.49        11.25 o                         
  -1  11   0         25.77         26.98         1.63 o                         
   0  11   0         34.79         44.06         2.84 o                         
   1  11   0          0.19          0.75         0.47 o                         
   2  11   0         19.15         19.68         1.24 o                         
   3  11   0         42.25         40.41         2.68 o                         
  -7  12   0          1.43          0.74         0.61 o                         
  -6  12   0          7.14          8.01         0.73 o                         
  -5  12   0          5.80          7.63         0.71 o                         
  -4  12   0         71.06         64.88         3.24 o                         
  -3  12   0         34.50         32.65         1.65 o                         
  -2  12   0         11.63          8.89         0.99 o                         
  -1  12   0         90.28        109.16         5.60 o                         
   0  12   0         84.90         91.77         4.58 o                         
   1  12   0          8.31          8.35         0.77 o                         
  -6  13   0         35.59         36.81         1.91 o                         
  -5  13   0        112.41        120.13         7.46 o                         
  -4  13   0          4.35          5.95         0.55 o                         
  -3  13   0          4.07          5.12         0.46 o                         
  -2  13   0         28.48         30.08         1.62 o                         
  -1  13   0          3.35          2.53         0.44 o                         
   0  13   0         19.91         17.70         1.29 o                         
   0 -13   1         51.88         42.91         2.20 o                         
   1 -13   1          0.89          0.30         0.49 o                         
   2 -13   1         14.33         17.84         0.97 o                         
   3 -13   1         56.94         51.84         2.75 o                         
   4 -13   1          6.10          6.11         0.51 o                         
   5 -13   1         34.18         29.62         1.67 o                         
   6 -13   1          3.52          4.34         0.54 o                         
  -2 -12   1          0.31          0.53         0.56 o                         
  -1 -12   1          1.49          1.01         0.49 o                         
   0 -12   1          6.82          6.69         0.51 o                         
   1 -12   1         43.35         45.18         3.04 o                         
   2 -12   1         34.39         29.74         1.59 o                         
   3 -12   1         74.08         69.47         3.45 o                         
   4 -12   1          2.60          2.36         0.37 o                         
   5 -12   1         48.25         51.87         4.12 o                         
   6 -12   1        200.52        221.46        21.52 o                         
   7 -12   1         37.42         32.81         1.88 o                         
  -3 -11   1         38.72         33.81         2.70 o                         
  -2 -11   1          3.02          4.06         0.78 o                         
  -1 -11   1         60.57         67.29         3.40 o                         
   0 -11   1          5.62          4.63         0.70 o                         
   1 -11   1         10.53         10.58         0.95 o                         
   2 -11   1        144.70        148.07         9.08 o                         
   3 -11   1        506.11        532.56        33.31 o                         
   4 -11   1         17.39         17.86         0.91 o                         
   5 -11   1         88.86        100.45         9.10 o                         
   6 -11   1         36.70         39.58         2.23 o                         
   7 -11   1        149.76        159.69         9.20 o                         
   8 -11   1        109.39        103.26         8.15 o                         
  -4 -10   1          1.27          1.56         0.54 o                         
  -3 -10   1          5.50          5.94         1.20 o                         
  -2 -10   1          9.25          7.07         0.84 o                         
  -1 -10   1          0.36          0.54         0.40 o                         
   0 -10   1         59.15         61.99         3.11 o                         
   1 -10   1        532.23        558.47        44.41 o                         
   2 -10   1         44.88         55.98         2.81 o                         
   3 -10   1          4.73          4.61         0.38 o                         
   4 -10   1         39.52         40.34         2.03 o                         
   5 -10   1         74.74         87.55         8.25 o                         
   6 -10   1         61.89         63.40         4.06 o                         
   7 -10   1          0.17          0.35         0.64 o                         
   8 -10   1          4.24          3.86         0.69 o                         
   9 -10   1         85.55        100.24         7.80 o                         
  -5  -9   1         52.13         55.68         3.22 o                         
  -4  -9   1        101.10        102.60         5.22 o                         
  -3  -9   1        135.40        147.86        11.72 o                         
  -2  -9   1        331.58        307.74        18.74 o                         
  -1  -9   1         36.31         34.73         1.90 o                         
   0  -9   1         93.83         90.93         4.63 o                         
   1  -9   1        208.57        203.93         9.81 o                         
   2  -9   1        358.78        348.98        17.89 o                         
   3  -9   1          0.32          0.77         0.33 o                         
   4  -9   1        122.46        120.84         7.41 o                         
   5  -9   1        417.96        412.98        23.89 o                         
   6  -9   1         42.17         39.20         2.56 o                         
   7  -9   1        115.06        125.22         7.16 o                         
   8  -9   1        467.27        551.76        37.69 o                         
   9  -9   1          0.05          0.04         0.72 o                         
  -6  -8   1          2.31          2.87         0.55 o                         
  -5  -8   1         10.44         12.13         0.86 o                         
  -4  -8   1          9.85         14.00         0.72 o                         
  -3  -8   1         28.80         41.41         2.23 o                         
  -2  -8   1        213.12        201.06        11.29 o                         
  -1  -8   1        372.56        336.27        23.68 o                         
   0  -8   1        195.97        215.88        10.75 o                         
   1  -8   1          7.10          9.08         0.58 o                         
   2  -8   1          0.00          0.46         0.30 o                         
   3  -8   1          0.37          1.72         0.53 o                         
   4  -8   1        276.46        265.83        18.89 o                         
   5  -8   1        940.11       1009.19        61.35 o                         
   6  -8   1         34.21         39.74         2.96 o                         
   7  -8   1         45.25         43.31         2.57 o                         
   8  -8   1        127.76        124.61         8.58 o                         
   9  -8   1         51.84         64.10         4.11 o                         
  -6  -7   1          0.44          0.65         0.58 o                         
  -5  -7   1         25.72         27.25         1.67 o                         
  -4  -7   1         67.33         73.71         4.96 o                         
  -3  -7   1        357.86        403.66        51.33 o                         
  -2  -7   1          3.52          2.99         0.30 o                         
  -1  -7   1        124.60        122.35         6.29 o                         
   0  -7   1        112.69         88.00         4.53 o                         
   1  -7   1        226.68        247.38        18.20 o                         
   2  -7   1          3.97          7.61         0.40 o                         
   3  -7   1        198.16        200.41        15.98 o                         
   4  -7   1        548.31        565.85        44.50 o                         
   5  -7   1        548.80        533.21        37.30 o                         
   6  -7   1          4.32          5.15         0.62 o                         
   7  -7   1         55.49         52.43         3.42 o                         
   8  -7   1        266.32        240.18        17.99 o                         
   9  -7   1        191.39        191.25        12.47 o                         
  10  -7   1          9.83          9.94         1.09 o                         
  -7  -6   1          4.00          4.01         0.55 o                         
  -6  -6   1        117.52        119.61         6.85 o                         
  -5  -6   1          1.74          1.10         0.44 o                         
  -4  -6   1        296.01        264.38        17.29 o                         
  -3  -6   1         71.66         63.88         5.93 o                         
  -2  -6   1        163.87        152.90         8.47 o                         
  -1  -6   1        275.10        257.85        11.74 o                         
   0  -6   1        654.23        710.65        49.61 o                         
   1  -6   1        962.89        984.92        65.18 o                         
   2  -6   1         24.56         34.64         2.43 o                         
   3  -6   1         18.72         19.68         2.77 o                         
   4  -6   1         50.05         36.91         1.76 o                         
   5  -6   1         21.67         21.00         1.13 o                         
   6  -6   1        269.77        260.15        17.92 o                         
   7  -6   1        361.41        366.39        25.01 o                         
   8  -6   1        203.41        207.93        13.82 o                         
   9  -6   1         33.56         31.10         2.42 o                         
  10  -6   1         53.65         52.25         6.98 o                         
  -8  -5   1          0.10          0.16         0.53 o                         
  -7  -5   1         31.09         35.29         2.61 o                         
  -6  -5   1        104.09         96.12         7.21 o                         
  -5  -5   1        182.65        184.18        10.45 o                         
  -4  -5   1        529.37        494.47        29.31 o                         
  -3  -5   1         15.56         13.92         0.90 o                         
  -2  -5   1          3.04          2.38         0.20 o                         
  -1  -5   1       1376.96       1307.91        60.11 o                         
   0  -5   1         55.19         53.51         2.43 o                         
   1  -5   1          8.23          7.71         0.41 o                         
   2  -5   1         42.08         39.09         2.19 o                         
   3  -5   1        147.84        177.25        13.92 o                         
   4  -5   1        317.92        326.88        20.33 o                         
   5  -5   1         50.88         53.22         3.17 o                         
   6  -5   1        309.67        372.72        27.39 o                         
   7  -5   1        113.05        117.51         8.81 o                         
   8  -5   1         59.15         57.10         3.85 o                         
   9  -5   1        315.83        311.23        18.83 o                         
  10  -5   1          0.71          0.82         0.61 o                         
  -8  -4   1          5.20          6.27         0.74 o                         
  -7  -4   1        334.99        373.76        68.03 o                         
  -6  -4   1         91.83         97.01         8.09 o                         
  -5  -4   1        308.24        301.29        17.20 o                         
  -4  -4   1         29.55         41.73         4.97 o                         
  -3  -4   1        199.50        202.08        17.97 o                         
  -2  -4   1         16.71         11.89         0.48 o                         
  -1  -4   1          1.52          1.04         0.15 o                         
   0  -4   1         71.06         52.17         2.23 o                         
   1  -4   1        423.01        406.68        19.87 o                         
   2  -4   1        529.80        502.82        34.66 o                         
   3  -4   1        181.94        213.10        17.20 o                         
   4  -4   1         43.09         64.64         4.57 o                         
   5  -4   1         98.95         86.36         5.98 o                         
   6  -4   1       1070.03       1198.95        85.20 o                         
   7  -4   1        374.50        322.79        19.41 o                         
   8  -4   1        152.79        158.51        10.18 o                         
   9  -4   1          0.55          1.23         0.56 o                         
  10  -4   1         80.64         69.35         4.11 o                         
  -8  -3   1         62.97         68.38         3.95 o                         
  -7  -3   1        282.33        262.80        24.22 o                         
  -6  -3   1          0.94          2.44         0.54 o                         
  -5  -3   1         17.39         12.23         0.75 o                         
  -4  -3   1        330.82        326.03        22.61 o                         
  -3  -3   1        978.43       1096.22       128.49 o                         
  -2  -3   1         35.29         43.63         5.29 o                         
  -1  -3   1         13.07          8.90         0.63 o                         
   0  -3   1          0.83          0.29         0.14 o                         
   1  -3   1        303.55        307.86        26.52 o                         
   2  -3   1        497.56        431.19        26.78 o                         
   3  -3   1         30.68         31.47         2.06 o                         
   4  -3   1        321.87        272.43        16.30 o                         
   5  -3   1          3.48          3.20         0.27 o                         
   6  -3   1        116.33        137.39        10.72 o                         
   7  -3   1        490.58        511.73        40.92 o                         
   8  -3   1          0.08          1.65         1.13 o                         
   9  -3   1        152.70        160.22        11.03 o                         
  10  -3   1         60.47         52.26        15.40 o                         
  -9  -2   1          0.57          0.90         0.54 o                         
  -8  -2   1         51.66         58.58         3.69 o                         
  -7  -2   1         75.47         71.80         4.53 o                         
  -6  -2   1         80.72         87.77         7.07 o                         
  -5  -2   1         19.46         18.87         2.47 o                         
  -4  -2   1        148.72        126.46         8.71 o                         
  -3  -2   1         87.79         90.48        14.61 o                         
  -2  -2   1       1599.88       1482.18        84.95 o                         
  -1  -2   1        968.62        928.45        64.40 o                         
   0  -2   1          0.21          1.03         0.06 o                         
   1  -2   1        178.37        137.00         8.04 o                         
   2  -2   1        103.14         75.26         4.33 o                         
   3  -2   1        981.03        880.91        53.59 o                         
   4  -2   1        758.14        906.53        71.50 o                         
   5  -2   1       2025.31       2269.57       158.94 o                         
   6  -2   1        355.86        388.49        30.29 o                         
   7  -2   1        115.57        111.50         8.64 o                         
   8  -2   1          1.96          1.99         0.39 o                         
   9  -2   1          4.27          5.72         1.12 o                         
  10  -2   1         24.81         18.45         1.56 o                         
  -9  -1   1        289.20        298.38        21.68 o                         
  -8  -1   1          0.04          0.25         0.72 o                         
  -7  -1   1          2.80          3.50         0.66 o                         
  -6  -1   1        117.62        121.16         9.96 o                         
  -5  -1   1         11.42          8.33         0.60 o                         
  -4  -1   1         97.63        104.53        13.45 o                         
  -3  -1   1         10.21         11.51         0.73 o                         
  -2  -1   1          7.03          6.91         0.55 o                         
  -1  -1   1        939.35        969.89        67.71 o                         
   3  -1   1         80.37         74.67         4.28 o                         
   4  -1   1          0.37          0.38         0.20 o                         
   5  -1   1        417.98        424.08        27.11 o                         
   6  -1   1        223.21        250.65        16.83 o                         
   7  -1   1          7.32          8.87         0.91 o                         
   8  -1   1         11.35         15.78         4.22 o                         
   9  -1   1          0.78          0.90         0.77 o                         
  -9   0   1        187.39        196.91        17.65 o                         
  -8   0   1        136.99        185.10        31.89 o                         
  -7   0   1         50.13         52.23         4.27 o                         
  -6   0   1        308.05        322.60        22.49 o                         
  -5   0   1         37.74         43.40         6.72 o                         
  -4   0   1         10.82         11.68         1.02 o                         
  -3   0   1        473.01        372.17        31.00 o                         
  -1   0   1        151.97        142.50         8.87 o                         
   1   0   1        624.37        623.55        50.34 o                         
   2   0   1        566.86        519.22        29.42 o                         
   3   0   1        217.18        219.07        23.85 o                         
   4   0   1         64.26         52.32         3.28 o                         
   5   0   1        185.32        157.84        12.40 o                         
   6   0   1         20.27         20.40         1.33 o                         
   7   0   1         37.86         34.74         2.86 o                         
   8   0   1         39.65         41.94         4.42 o                         
   9   0   1          1.57          1.46         0.65 o                         
 -10   1   1         23.06         19.73         2.73 o                         
  -9   1   1         50.61         56.87         6.10 o                         
  -8   1   1          6.78          8.80         0.98 o                         
  -7   1   1         12.20         12.88         1.02 o                         
  -6   1   1          1.51          1.23         0.15 o                         
  -5   1   1         80.80        128.99        25.81 o                         
  -4   1   1        739.73        755.74        52.32 o                         
  -3   1   1       3021.89       3024.20       247.58 o                         
  -2   1   1          0.57          0.14         0.19 o                         
   3   1   1        965.10        925.49        63.29 o                         
   4   1   1        125.92        127.54         7.95 o                         
   5   1   1        142.60        177.08        14.65 o                         
   6   1   1        448.33        453.97        82.17 o                         
   7   1   1        221.01        241.52        18.28 o                         
   8   1   1          4.54          5.15         0.73 o                         
   9   1   1         29.88         26.84         2.07 o                         
 -10   2   1         15.40         14.96         1.47 o                         
  -9   2   1         54.30         49.96         6.05 o                         
  -8   2   1         33.27         34.44         3.67 o                         
  -7   2   1        111.02        100.67         6.40 o                         
  -6   2   1       1163.55       1156.85        92.16 o                         
  -5   2   1        260.63        288.61        23.06 o                         
  -4   2   1        129.17        112.40         7.12 o                         
  -3   2   1        168.46        174.05        11.78 o                         
  -1   2   1         66.13         57.82         4.03 o                         
   0   2   1        188.41        143.44         6.90 o                         
   1   2   1          0.46          0.19         0.11 o                         
   2   2   1          1.42          3.66         0.14 o                         
   3   2   1        699.01        733.87        42.57 o                         
   4   2   1         37.89         32.55         2.35 o                         
   5   2   1         26.75         22.13         1.88 o                         
   6   2   1        140.63        129.62        11.32 o                         
   7   2   1          2.16          1.42         0.53 o                         
   8   2   1          4.74          4.75         0.68 o                         
   9   2   1         18.55         16.36         1.42 o                         
 -10   3   1         42.73         33.56         2.45 o                         
  -9   3   1          6.45          4.55         0.58 o                         
  -8   3   1         76.62         82.82         6.87 o                         
  -7   3   1        283.87        275.06        18.51 o                         
  -6   3   1        523.60        559.49        33.63 o                         
  -5   3   1         30.55         28.24         1.52 o                         
  -4   3   1       1874.58       1777.98       118.31 o                         
  -3   3   1        598.73        529.65        31.71 o                         
  -2   3   1         31.75         33.42         2.33 o                         
  -1   3   1         19.03         11.69         0.64 o                         
   0   3   1        780.26        663.03        33.16 o                         
   1   3   1        223.83        187.40         9.67 o                         
   2   3   1        556.96        572.84        32.56 o                         
   3   3   1         23.26         32.30         1.84 o                         
   4   3   1          0.37          1.59         0.10 o                         
   5   3   1        205.95        220.36        16.28 o                         
   6   3   1        196.00        225.81        14.51 o                         
   7   3   1        346.66        427.71        44.04 o                         
   8   3   1        192.09        189.14        15.42 o                         
 -10   4   1        181.24        166.78        21.62 o                         
  -9   4   1         13.75         12.56         1.12 o                         
  -8   4   1         15.92         13.97         0.94 o                         
  -7   4   1         97.69         90.99         5.40 o                         
  -6   4   1          8.30          8.49         0.47 o                         
  -5   4   1          7.66         10.12         0.65 o                         
  -4   4   1        863.33        876.43        50.91 o                         
  -3   4   1        508.38        501.33        32.02 o                         
  -2   4   1         34.88         38.25         2.05 o                         
  -1   4   1        756.48        639.41        44.68 o                         
   0   4   1          0.02          0.73         0.16 o                         
   1   4   1         54.24         68.37         3.99 o                         
   2   4   1        237.43        221.69        11.66 o                         
   3   4   1          1.28          1.85         0.17 o                         
   4   4   1         57.50         57.25         3.06 o                         
   5   4   1         15.50         17.55         1.07 o                         
   6   4   1        132.27        137.03         9.94 o                         
   7   4   1         56.99         62.00         4.53 o                         
   8   4   1         33.06         28.99         1.98 o                         
 -10   5   1         83.21         73.42         6.81 o                         
  -9   5   1        108.78        102.85         6.85 o                         
  -8   5   1         71.80         69.77         4.56 o                         
  -7   5   1          0.74          1.12         0.44 o                         
  -6   5   1        258.31        272.13        16.66 o                         
  -5   5   1        214.75        200.82        11.40 o                         
  -4   5   1        124.51        131.58         9.82 o                         
  -3   5   1         20.91         25.65         2.73 o                         
  -2   5   1        810.19        839.85        50.64 o                         
  -1   5   1       2537.20       2625.71       150.11 o                         
   0   5   1          4.04          3.23         0.23 o                         
   1   5   1        318.23        288.46        16.24 o                         
   2   5   1         68.05         72.69         3.70 o                         
   3   5   1         94.34         91.76         6.76 o                         
   4   5   1        151.68        143.19         8.41 o                         
   5   5   1        111.09        116.06         7.49 o                         
   6   5   1         59.42         70.27         5.09 o                         
   7   5   1         22.63         23.37         1.59 o                         
 -10   6   1          0.06          0.00         0.66 o                         
  -9   6   1          0.86          0.04         0.65 o                         
  -8   6   1         15.06         17.30         1.21 o                         
  -7   6   1         57.58         54.10         3.64 o                         
  -6   6   1         42.73         35.48         2.02 o                         
  -5   6   1       1114.03       1209.36        70.40 o                         
  -4   6   1        447.56        472.06        33.68 o                         
  -3   6   1        153.27        144.13         9.10 o                         
  -2   6   1          0.43          1.62         0.33 o                         
  -1   6   1        216.88        219.54        13.36 o                         
   0   6   1        340.42        323.00        20.83 o                         
   1   6   1        146.38        141.15         8.64 o                         
   2   6   1        158.20        154.21         7.78 o                         
   3   6   1        612.68        616.11        32.91 o                         
   4   6   1         12.65          8.87         0.67 o                         
   5   6   1        603.72        589.69        29.86 o                         
   6   6   1         14.81         15.16         1.00 o                         
   7   6   1        161.84        160.97        15.59 o                         
 -10   7   1          2.83          1.13         0.66 o                         
  -9   7   1         44.68         44.50         2.97 o                         
  -8   7   1         20.56         22.13         1.44 o                         
  -7   7   1        107.33        115.68         6.89 o                         
  -6   7   1        145.66        164.95        10.78 o                         
  -5   7   1        169.97        178.73        11.06 o                         
  -4   7   1         23.02         23.12         1.78 o                         
  -3   7   1        279.78        279.25        18.83 o                         
  -2   7   1        473.95        466.24        36.13 o                         
  -1   7   1        725.66        773.96        44.10 o                         
   0   7   1         72.79         76.64         3.81 o                         
   1   7   1        306.26        296.94        17.03 o                         
   2   7   1       1125.12       1250.95       102.17 o                         
   3   7   1        528.19        560.82        28.82 o                         
   4   7   1         17.05         18.87         0.99 o                         
   5   7   1         91.04        105.21         5.56 o                         
   6   7   1         94.00         96.91         7.16 o                         
  -9   8   1          1.76          2.55         0.56 o                         
  -8   8   1         36.15         42.78         2.85 o                         
  -7   8   1        146.48        159.56         9.44 o                         
  -6   8   1        227.03        243.83        28.28 o                         
  -5   8   1        334.77        382.42        22.88 o                         
  -4   8   1        111.78        110.23        11.46 o                         
  -3   8   1        476.65        507.88        58.57 o                         
  -2   8   1         94.51         94.08         5.13 o                         
  -1   8   1         42.00         42.10         2.94 o                         
   0   8   1        233.73        231.93        13.99 o                         
   1   8   1         76.20         92.99         9.29 o                         
   2   8   1        132.03        148.50        13.95 o                         
   3   8   1         50.06         46.14         3.13 o                         
   4   8   1         76.68         77.11         4.38 o                         
   5   8   1          0.08          0.23         0.56 o                         
  -9   9   1         39.88         49.63         7.73 o                         
  -8   9   1         52.53         51.31         3.65 o                         
  -7   9   1         47.79         40.16         3.05 o                         
  -6   9   1        415.97        499.81        50.25 o                         
  -5   9   1         42.04         47.37         3.26 o                         
  -4   9   1        319.20        310.99        20.19 o                         
  -3   9   1         79.21         71.34         5.86 o                         
  -2   9   1          2.32          4.20         0.50 o                         
  -1   9   1         14.20         13.10         0.73 o                         
   0   9   1          0.71          0.28         0.39 o                         
   1   9   1        929.74        851.51        60.96 o                         
   2   9   1         86.82         96.63        14.22 o                         
   3   9   1          2.64          1.88         0.48 o                         
   4   9   1         27.69         29.12         2.05 o                         
   5   9   1         13.97          9.64         0.85 o                         
  -9  10   1         39.59         31.76         2.17 o                         
  -8  10   1         44.50         44.94         2.95 o                         
  -7  10   1         26.68         28.49         1.67 o                         
  -6  10   1         37.70         41.83         3.03 o                         
  -5  10   1         64.58         59.68         3.52 o                         
  -4  10   1        157.13        164.78         8.75 o                         
  -3  10   1        308.48        324.03        15.36 o                         
  -2  10   1        830.64        794.29        40.29 o                         
  -1  10   1          7.75          9.68         0.59 o                         
   0  10   1          0.12          0.87         0.39 o                         
   1  10   1         80.72         94.88         4.78 o                         
   2  10   1          5.82          6.67         0.65 o                         
   3  10   1        124.89        119.01         8.16 o                         
   4  10   1         17.27         15.90         1.19 o                         
  -8  11   1         99.61         83.53         8.20 o                         
  -7  11   1         51.25         53.79         3.10 o                         
  -6  11   1         56.25         63.27         3.67 o                         
  -5  11   1         79.63         76.45         3.82 o                         
  -4  11   1          4.52          5.83         0.44 o                         
  -3  11   1         37.57         31.46         1.86 o                         
  -2  11   1          0.00          0.37         0.45 o                         
  -1  11   1         11.26         12.58         0.68 o                         
   0  11   1          9.95          9.23         0.64 o                         
   1  11   1        178.97        202.37        10.31 o                         
   2  11   1          0.00          0.22         0.51 o                         
   3  11   1          9.56          8.89         0.83 o                         
  -7  12   1        157.02        159.81         9.62 o                         
  -6  12   1         53.89         53.31         2.76 o                         
  -5  12   1         29.16         30.26         1.67 o                         
  -4  12   1         12.67         14.15         1.00 o                         
  -3  12   1          1.37          0.65         0.56 o                         
  -2  12   1         10.60         12.69         0.77 o                         
  -1  12   1          2.44          5.02         0.46 o                         
   0  12   1          2.09          2.61         0.46 o                         
   1  12   1         66.85         65.24         3.32 o                         
  -6  13   1         49.76         57.60         3.65 o                         
  -5  13   1          0.14          0.13         0.45 o                         
  -4  13   1          0.86          1.31         0.53 o                         
  -3  13   1          0.34          0.08         0.48 o                         
  -2  13   1         27.30         22.76         1.39 o                         
  -1  13   1         38.45         35.84         2.16 o                         
   0 -13   2        106.63        108.05         9.08 o                         
   1 -13   2         11.80         10.34         1.26 o                         
   2 -13   2         42.65         38.68         4.45 o                         
   3 -13   2         12.76         12.11         1.02 o                         
   4 -13   2         51.54         54.14         2.65 o                         
   5 -13   2         94.10         98.81         9.69 o                         
   6 -13   2          0.13          0.55         0.64 o                         
  -2 -12   2        101.97         98.17         5.69 o                         
  -1 -12   2         18.06         21.13         1.30 o                         
   0 -12   2         20.31         23.83         1.23 o                         
   1 -12   2          3.60          1.91         0.40 o                         
   2 -12   2          4.31          5.09         0.43 o                         
   3 -12   2         48.22         45.34         2.43 o                         
   4 -12   2         10.81         13.49         1.06 o                         
   5 -12   2         41.40         42.66         2.48 o                         
   6 -12   2         55.83         55.28         3.38 o                         
   7 -12   2          0.09          0.52         0.61 o                         
  -3 -11   2        236.80        218.86        13.81 o                         
  -2 -11   2          9.73          9.82         0.82 o                         
  -1 -11   2          3.34          4.44         0.51 o                         
   0 -11   2         15.45         22.02         1.33 o                         
   1 -11   2          1.10          2.41         0.37 o                         
   2 -11   2         52.71         61.37         5.74 o                         
   3 -11   2        244.17        263.73        14.82 o                         
   4 -11   2         97.74         92.73         4.60 o                         
   5 -11   2         27.35         27.90         1.51 o                         
   6 -11   2          0.01          0.25         0.47 o                         
   7 -11   2          6.79          6.30         0.57 o                         
   8 -11   2         71.18         78.86         5.84 o                         
  -4 -10   2          0.17          0.27         0.59 o                         
  -3 -10   2         22.22         22.82         1.21 o                         
  -2 -10   2        143.35        154.92         9.27 o                         
  -1 -10   2          0.72          0.54         0.53 o                         
   0 -10   2        106.48        111.67         6.23 o                         
   1 -10   2        222.41        201.71        11.18 o                         
   2 -10   2        149.48        138.67         7.14 o                         
   3 -10   2          4.09          4.62         0.46 o                         
   4 -10   2        373.08        397.29        26.03 o                         
   5 -10   2         92.73         97.53         5.01 o                         
   6 -10   2        275.12        300.93        27.08 o                         
   7 -10   2         19.74         18.88         1.47 o                         
   8 -10   2         80.82         85.36         5.80 o                         
   9 -10   2          0.26          0.77         0.73 o                         
  -5  -9   2          0.19         -0.08         0.54 o                         
  -4  -9   2        101.89        116.35         7.43 o                         
  -3  -9   2         31.98         44.74         3.16 o                         
  -2  -9   2         37.49         33.82         3.33 o                         
  -1  -9   2        285.00        305.97        15.19 o                         
   0  -9   2         19.57         21.99         1.19 o                         
   1  -9   2        231.46        240.60        15.11 o                         
   2  -9   2        282.61        293.96        16.36 o                         
   3  -9   2        138.70        140.27         7.17 o                         
   4  -9   2        108.51        109.74         5.43 o                         
   5  -9   2        111.11        107.13         6.56 o                         
   6  -9   2          2.84          1.99         0.45 o                         
   7  -9   2         27.67         31.15         2.09 o                         
   8  -9   2          6.01          9.28         0.78 o                         
   9  -9   2         19.57         21.40         1.38 o                         
  -6  -8   2          9.83          7.56         1.16 o                         
  -5  -8   2          6.04          6.78         0.64 o                         
  -4  -8   2          0.23          1.65         0.38 o                         
  -3  -8   2        249.39        257.34        14.56 o                         
  -2  -8   2         73.45         72.76         3.62 o                         
  -1  -8   2        598.93        583.16        26.62 o                         
   0  -8   2         22.17         26.21         1.26 o                         
   1  -8   2        512.41        494.12        23.99 o                         
   2  -8   2        331.54        283.78        13.65 o                         
   3  -8   2        164.96        169.42        10.47 o                         
   4  -8   2        383.05        369.93        18.87 o                         
   5  -8   2        160.99        183.19        13.99 o                         
   6  -8   2         31.04         30.72         1.79 o                         
   7  -8   2        100.82        111.35         6.37 o                         
   8  -8   2         32.84         39.63         2.63 o                         
   9  -8   2        106.91        112.49         7.61 o                         
  -6  -7   2          7.28          8.12         0.94 o                         
  -5  -7   2         96.03        116.77         6.69 o                         
  -4  -7   2         21.34         18.11         0.88 o                         
  -3  -7   2          0.27          1.65         0.33 o                         
  -2  -7   2        348.42        320.46        17.80 o                         
  -1  -7   2        352.74        345.50        15.53 o                         
   0  -7   2        128.38        108.69         8.23 o                         
   1  -7   2        636.69        640.25        37.57 o                         
   2  -7   2        852.62        869.11        51.91 o                         
   3  -7   2        153.37        159.31         7.67 o                         
   4  -7   2        120.24         99.45         5.86 o                         
   5  -7   2         68.69         72.62         4.60 o                         
   6  -7   2        220.83        231.42        17.27 o                         
   7  -7   2         20.91         26.26         1.98 o                         
   8  -7   2         38.77         43.02         5.36 o                         
   9  -7   2         66.85         64.30         4.23 o                         
  10  -7   2         50.02         32.45         3.28 o                         
  -7  -6   2          3.90          3.77         0.57 o                         
  -6  -6   2          0.04         -0.11         0.48 o                         
  -5  -6   2         14.08         14.23         1.59 o                         
  -4  -6   2        270.40        285.12        22.19 o                         
  -3  -6   2         98.90         95.18         5.38 o                         
  -2  -6   2         41.56         36.28         1.76 o                         
  -1  -6   2         39.92         42.33         2.20 o                         
   0  -6   2          0.92          0.23         0.21 o                         
   1  -6   2        329.96        348.52        21.85 o                         
   2  -6   2        211.00        199.31        10.59 o                         
   3  -6   2         34.13         41.23         3.35 o                         
   4  -6   2        415.78        430.82        24.34 o                         
   5  -6   2         38.47         39.22         2.22 o                         
   6  -6   2          1.05          1.32         0.36 o                         
   7  -6   2         13.74          8.40         0.66 o                         
   8  -6   2        107.48        121.68         8.28 o                         
   9  -6   2          0.19          0.23         0.62 o                         
  10  -6   2          0.92         -0.08         0.81 o                         
  -8  -5   2          0.60          0.95         0.57 o                         
  -7  -5   2          5.59          5.18         0.78 o                         
  -6  -5   2         24.31         22.21         2.27 o                         
  -5  -5   2         15.23         21.58         1.83 o                         
  -4  -5   2         92.47         87.58        13.39 o                         
  -3  -5   2        515.66        581.39        38.24 o                         
  -2  -5   2        184.77        161.11         9.07 o                         
  -1  -5   2         95.76         85.92         3.85 o                         
   0  -5   2        204.81        181.47         8.93 o                         
   1  -5   2       1440.47       1525.58        83.75 o                         
   2  -5   2       1128.73       1196.61        72.04 o                         
   3  -5   2        228.44        229.15        15.20 o                         
   4  -5   2        100.30         98.58         5.56 o                         
   5  -5   2        205.71        256.61        17.82 o                         
   6  -5   2        198.08        188.81        11.24 o                         
   7  -5   2          3.15          2.94         0.42 o                         
   8  -5   2        178.47        193.37        13.09 o                         
   9  -5   2        151.45        138.14         9.22 o                         
  10  -5   2         58.13         39.14         3.65 o                         
  -8  -4   2          1.34          1.17         0.56 o                         
  -7  -4   2         22.46         22.23         4.94 o                         
  -6  -4   2        155.98        136.26         7.75 o                         
  -5  -4   2         12.33         18.48         3.06 o                         
  -4  -4   2        278.01        287.08        22.49 o                         
  -3  -4   2          5.23          4.89         0.34 o                         
  -2  -4   2        863.05        887.12        50.10 o                         
  -1  -4   2        198.38        178.77         8.15 o                         
   0  -4   2       2342.85       2126.40       151.47 o                         
   1  -4   2         54.53         57.35         3.24 o                         
   2  -4   2         38.02         30.59         1.64 o                         
   3  -4   2          0.06          1.01         0.62 o                         
   4  -4   2       1147.76       1220.30        90.63 o                         
   5  -4   2        346.83        395.61        42.96 o                         
   6  -4   2         44.89         50.34         3.21 o                         
   7  -4   2        249.68        283.03        18.98 o                         
   8  -4   2         66.24         65.48         6.85 o                         
   9  -4   2          0.19          0.27         0.61 o                         
  10  -4   2          8.61          5.43         0.82 o                         
  -8  -3   2        326.31        321.28        20.58 o                         
  -7  -3   2         33.49         41.04         6.34 o                         
  -6  -3   2        261.14        311.71        23.88 o                         
  -5  -3   2        313.86        326.18        23.63 o                         
  -4  -3   2        106.12        113.67        10.10 o                         
  -3  -3   2         52.16         43.72         2.27 o                         
  -2  -3   2        376.20        404.55        28.87 o                         
  -1  -3   2         14.31         11.41         1.05 o                         
   0  -3   2         63.34         59.25         3.00 o                         
   1  -3   2         66.49         51.89         3.42 o                         
   2  -3   2        204.44        182.52         9.99 o                         
   3  -3   2       3290.43       3236.64       322.34 o                         
   4  -3   2       1679.43       1773.18       114.24 o                         
   5  -3   2        111.30        111.84         8.26 o                         
   6  -3   2        106.05        113.15         6.46 o                         
   7  -3   2        675.40        780.25        53.12 o                         
   8  -3   2          5.59          5.77         0.62 o                         
   9  -3   2        126.02        133.66         7.92 o                         
  10  -3   2          2.83          3.86         1.07 o                         
  -9  -2   2          0.19          0.29         0.56 o                         
  -8  -2   2         39.38         37.27         2.15 o                         
  -7  -2   2        929.14        947.16        66.53 o                         
  -6  -2   2         19.39         15.74         1.26 o                         
  -5  -2   2         85.36         93.13         7.88 o                         
  -4  -2   2         19.57         32.65         2.58 o                         
  -3  -2   2        179.50        161.55        11.19 o                         
  -2  -2   2         20.72         23.06         2.95 o                         
   1  -2   2        994.28        910.82       106.29 o                         
   2  -2   2        794.47        758.06        61.20 o                         
   3  -2   2          3.68          2.40         0.12 o                         
   4  -2   2         60.59         51.59         3.19 o                         
   5  -2   2        534.25        604.48        54.40 o                         
   6  -2   2         74.44         83.24         4.91 o                         
   7  -2   2          2.04          3.16         0.50 o                         
   8  -2   2         17.90         22.41         1.43 o                         
   9  -2   2          0.15          0.67         1.16 o                         
  -9  -1   2         16.93         13.03         1.51 o                         
  -8  -1   2          7.78          9.53         1.26 o                         
  -7  -1   2        195.85        225.18        15.76 o                         
  -6  -1   2          8.48          8.18         2.17 o                         
  -5  -1   2        244.36        283.25        28.21 o                         
  -4  -1   2          6.17          7.08         0.79 o                         
  -3  -1   2        102.58        116.56        12.46 o                         
  -2  -1   2          0.10          0.86         0.11 o                         
  -1  -1   2         59.01         47.01         2.72 o                         
   1  -1   2        872.93        722.96        72.08 o                         
   2  -1   2        669.94        659.04        45.11 o                         
   3  -1   2        150.90        144.94         9.69 o                         
   4  -1   2        515.58        529.17        37.81 o                         
   5  -1   2        409.92        425.85        27.50 o                         
   6  -1   2        318.23        336.13        20.97 o                         
   7  -1   2        294.86        370.13        33.92 o                         
   8  -1   2         58.27         56.88         5.52 o                         
   9  -1   2         26.63         27.22         2.61 o                         
  -9   0   2        202.31        218.42        23.74 o                         
  -8   0   2        180.68        197.73        17.94 o                         
  -7   0   2         29.85         32.29         2.76 o                         
  -6   0   2          0.25         -0.07         0.46 o                         
  -5   0   2        176.47        156.21        10.83 o                         
  -4   0   2          1.17          1.70         0.15 o                         
  -3   0   2        372.24        324.49        19.38 o                         
  -2   0   2       2735.34       2962.68       349.63 o                         
  -1   0   2       2101.07       1888.93       188.05 o                         
   0   0   2        124.51         91.24         4.69 o                         
   1   0   2        298.07        268.86        17.05 o                         
   2   0   2       1514.74       1390.72       113.37 o                         
   3   0   2       1560.09       1531.16        96.38 o                         
   4   0   2       1032.30       1141.08        64.35 o                         
   5   0   2          3.47          3.83         0.23 o                         
   6   0   2         41.02         42.40         3.02 o                         
   7   0   2        150.07        157.66        11.42 o                         
   8   0   2          0.86          0.88         0.81 o                         
   9   0   2         24.75         28.00         2.47 o                         
 -10   1   2          2.94          3.02         1.18 o                         
  -9   1   2        108.02        126.81        10.84 o                         
  -8   1   2         41.07         32.92         2.72 o                         
  -7   1   2         32.71         29.50         3.38 o                         
  -6   1   2        254.88        289.26        24.06 o                         
  -5   1   2          0.54          0.08         0.34 o                         
  -4   1   2        937.23        962.17        71.93 o                         
  -3   1   2       2119.22       2782.03       439.94 o                         
  -2   1   2        308.88        260.02        15.80 o                         
   0   1   2        424.69        332.60        19.95 o                         
   1   1   2         27.15         23.31         0.98 o                         
   2   1   2          8.67          7.52         0.27 o                         
   3   1   2        265.98        289.77        23.63 o                         
   4   1   2        822.91        793.26        60.18 o                         
   5   1   2          0.85          1.38         0.23 o                         
   6   1   2        903.49       1037.49        87.96 o                         
   7   1   2         73.87         78.35         5.72 o                         
   8   1   2         29.47         36.50         6.75 o                         
   9   1   2          0.23          0.63         0.83 o                         
 -10   2   2          0.65          0.38         0.77 o                         
  -9   2   2         12.91         13.14         1.43 o                         
  -8   2   2        100.77        112.75         9.47 o                         
  -7   2   2          7.38          7.16         1.37 o                         
  -6   2   2         88.95         82.56         6.35 o                         
  -5   2   2          2.36          2.75         0.15 o                         
  -4   2   2        212.10        227.51        15.19 o                         
  -3   2   2       2937.19       2920.52       195.92 o                         
  -2   2   2       2825.45       2720.52       203.99 o                         
  -1   2   2        581.30        492.67        33.60 o                         
   0   2   2        183.49        179.39        18.26 o                         
   1   2   2        552.16        471.88        25.55 o                         
   2   2   2       1003.51       1093.55        64.62 o                         
   3   2   2        731.40        797.67        45.09 o                         
   4   2   2          8.33          8.98         0.35 o                         
   5   2   2          0.06          0.30         0.36 o                         
   6   2   2         79.29         87.82         8.14 o                         
   7   2   2        316.34        354.04        21.90 o                         
   8   2   2          3.08          2.53         0.67 o                         
 -10   3   2          3.15          1.64         0.83 o                         
  -9   3   2          1.19          0.83         0.38 o                         
  -8   3   2        192.68        196.51        13.04 o                         
  -7   3   2          2.08          1.81         0.51 o                         
  -6   3   2         29.23         34.10         2.83 o                         
  -5   3   2        150.04        152.37        10.34 o                         
  -4   3   2        132.06        132.52         8.33 o                         
  -3   3   2       1324.58       1390.36       110.81 o                         
  -2   3   2       1703.62       2021.56       318.56 o                         
  -1   3   2        341.56        296.81        17.17 o                         
   0   3   2       1059.52        913.54        46.62 o                         
   1   3   2       1432.36       1324.61        74.73 o                         
   2   3   2        189.11        187.21         9.72 o                         
   3   3   2         31.12         36.40         1.86 o                         
   4   3   2         79.25         80.78         4.02 o                         
   5   3   2         43.43         38.13         3.67 o                         
   6   3   2          9.50         11.96         1.04 o                         
   7   3   2          1.97          0.79         0.58 o                         
   8   3   2         46.54         44.88         4.87 o                         
 -10   4   2          0.07          0.24         0.58 o                         
  -9   4   2        100.96        104.32         8.60 o                         
  -8   4   2          4.96          5.93         0.57 o                         
  -7   4   2          3.82          3.95         0.46 o                         
  -6   4   2         82.43         78.10         4.55 o                         
  -5   4   2        358.78        406.98        24.34 o                         
  -4   4   2        337.07        365.22        48.20 o                         
  -3   4   2        125.50         97.01         9.04 o                         
  -2   4   2       1732.01       1765.88       106.38 o                         
  -1   4   2        269.90        285.58        21.77 o                         
   0   4   2        207.67        177.78         8.61 o                         
   1   4   2        998.32       1095.90        68.06 o                         
   2   4   2        145.34        157.31         9.78 o                         
   3   4   2        188.47        221.95        13.51 o                         
   4   4   2         33.86         42.09         2.22 o                         
   5   4   2        143.23        181.51        14.65 o                         
   6   4   2          1.32          1.58         0.49 o                         
   7   4   2          3.87          5.58         0.87 o                         
   8   4   2         83.91         70.54         4.51 o                         
 -10   5   2          6.54          5.96         0.91 o                         
  -9   5   2        159.46        165.61        12.88 o                         
  -8   5   2          0.05         -0.44         0.53 o                         
  -7   5   2        104.92        113.78         7.50 o                         
  -6   5   2          6.70          7.67         1.05 o                         
  -5   5   2         45.83         46.61         2.89 o                         
  -4   5   2       1235.89       1156.68        76.24 o                         
  -3   5   2          3.89          3.41         0.18 o                         
  -2   5   2        154.60        152.31         8.99 o                         
  -1   5   2         40.27         37.06         2.28 o                         
   0   5   2        508.62        523.07        33.95 o                         
   1   5   2        185.95        153.51         7.86 o                         
   2   5   2        396.36        415.75        34.79 o                         
   3   5   2         38.48         36.76         1.94 o                         
   4   5   2         17.64         16.79         0.78 o                         
   5   5   2        124.15        121.42         6.77 o                         
   6   5   2          0.95          1.99         0.65 o                         
   7   5   2        162.52        168.38        10.57 o                         
 -10   6   2         51.08         42.68         4.76 o                         
  -9   6   2          4.29          4.37         0.69 o                         
  -8   6   2         11.85         12.95         0.92 o                         
  -7   6   2         76.44         75.53         4.26 o                         
  -6   6   2       1120.43       1072.32        71.76 o                         
  -5   6   2          2.45          0.40         0.37 o                         
  -4   6   2        233.68        239.40        19.16 o                         
  -3   6   2        130.74        153.21         8.72 o                         
  -2   6   2        244.89        230.77        13.20 o                         
  -1   6   2        758.32        904.67        87.86 o                         
   0   6   2        659.19        632.63        31.81 o                         
   1   6   2          9.16         14.24         0.71 o                         
   2   6   2        216.49        185.71         9.36 o                         
   3   6   2        246.05        240.30        13.32 o                         
   4   6   2        165.99        169.71        10.46 o                         
   5   6   2         82.19         81.90         4.16 o                         
   6   6   2          3.81          3.57         0.80 o                         
   7   6   2         27.13         24.56         1.52 o                         
 -10   7   2         17.05         13.55         1.13 o                         
  -9   7   2         30.38         29.93         2.03 o                         
  -8   7   2         22.22         24.98         1.51 o                         
  -7   7   2         67.95         83.37         8.04 o                         
  -6   7   2        367.89        420.24        24.26 o                         
  -5   7   2        203.64        219.62        13.12 o                         
  -4   7   2          3.05          3.89         0.40 o                         
  -3   7   2        163.62        174.87        12.16 o                         
  -2   7   2          4.05          3.77         0.74 o                         
  -1   7   2        152.63        146.49        10.19 o                         
   0   7   2          9.93          8.21         0.76 o                         
   1   7   2        234.65        222.67        11.94 o                         
   2   7   2        243.59        241.48        19.29 o                         
   3   7   2         42.38         46.92         4.24 o                         
   4   7   2        147.70        164.85         7.74 o                         
   5   7   2          7.16          6.28         0.57 o                         
   6   7   2         41.08         37.47         2.94 o                         
  -9   8   2         10.94          8.25         0.82 o                         
  -8   8   2         36.87         39.31         2.56 o                         
  -7   8   2         32.71         31.60         2.22 o                         
  -6   8   2          9.65          9.69         0.73 o                         
  -5   8   2         44.36         40.77         2.69 o                         
  -4   8   2        505.83        502.77        28.63 o                         
  -3   8   2        666.01        623.34        42.37 o                         
  -2   8   2         78.13         93.92         4.74 o                         
  -1   8   2          8.85          9.05         0.52 o                         
   0   8   2        169.27        171.07        13.66 o                         
   1   8   2        568.96        600.07        32.44 o                         
   2   8   2          7.69          6.94         0.44 o                         
   3   8   2        103.91        102.19         7.19 o                         
   4   8   2         29.03         31.59         2.25 o                         
   5   8   2          1.20          1.06         0.53 o                         
  -9   9   2          3.24          4.78         0.63 o                         
  -8   9   2         17.27         16.54         1.10 o                         
  -7   9   2          0.00          0.03         0.53 o                         
  -6   9   2          0.20          0.58         0.45 o                         
  -5   9   2        294.73        314.74        20.76 o                         
  -4   9   2        405.83        435.74        46.06 o                         
  -3   9   2          2.38          4.11         0.36 o                         
  -2   9   2        347.88        331.47        16.62 o                         
  -1   9   2        949.07       1137.73        71.51 o                         
   0   9   2         36.83         43.89         2.17 o                         
   1   9   2         79.43         93.02         4.99 o                         
   2   9   2         33.43         31.63         2.16 o                         
   3   9   2         30.69         31.81         1.92 o                         
   4   9   2         35.75         31.36         1.85 o                         
  -8  10   2        324.41        294.45        17.10 o                         
  -7  10   2         46.16         48.13         3.57 o                         
  -6  10   2          4.71          4.96         0.60 o                         
  -5  10   2        127.27        152.81        16.36 o                         
  -4  10   2         24.87         22.74         2.49 o                         
  -3  10   2         99.72        106.45         9.78 o                         
  -2  10   2         17.17         13.48         0.74 o                         
  -1  10   2         42.37         48.04         2.42 o                         
   0  10   2          5.60          7.09         0.48 o                         
   1  10   2          0.20          0.00         0.46 o                         
   2  10   2         35.59         32.74         1.81 o                         
   3  10   2          0.68          0.49         0.67 o                         
  -8  11   2         29.06         23.61         1.89 o                         
  -7  11   2        109.97        133.63         9.31 o                         
  -6  11   2          4.38          5.15         0.66 o                         
  -5  11   2         58.99         61.51         3.39 o                         
  -4  11   2         81.53         88.33         5.18 o                         
  -3  11   2         36.59         36.01         1.80 o                         
  -2  11   2         63.78         65.04         3.59 o                         
  -1  11   2         51.58         46.20         2.75 o                         
   0  11   2          1.82          0.54         0.43 o                         
   1  11   2          3.15          5.27         0.50 o                         
   2  11   2        205.30        210.54        14.09 o                         
  -7  12   2        258.24        254.64        16.28 o                         
  -6  12   2          1.35          2.05         0.66 o                         
  -5  12   2          0.90          0.72         0.55 o                         
  -4  12   2          2.41          1.75         0.42 o                         
  -3  12   2          5.15          3.62         0.42 o                         
  -2  12   2         34.22         31.43         1.75 o                         
  -1  12   2        105.48        113.43         5.61 o                         
   0  12   2          2.73          3.68         0.54 o                         
   1  12   2         23.62         23.20         1.42 o                         
  -5  13   2         62.77         54.20         3.08 o                         
  -4  13   2          0.11          0.30         0.43 o                         
  -3  13   2         15.62         11.70         0.73 o                         
  -2  13   2         30.64         30.01         1.91 o                         
  -1  13   2          6.88          6.09         1.29 o                         
   0 -13   3         85.50         77.01         6.50 o                         
   1 -13   3        101.76        104.68         6.62 o                         
   2 -13   3          0.07          0.39         0.49 o                         
   3 -13   3         18.66         24.22         2.60 o                         
   4 -13   3         15.09         16.31         1.14 o                         
   5 -13   3        233.38        220.34        12.24 o                         
   6 -13   3         47.20         42.60         2.60 o                         
  -2 -12   3         30.66         31.45         2.13 o                         
  -1 -12   3          6.89          7.87         0.68 o                         
   0 -12   3         58.13         55.54         3.81 o                         
   1 -12   3          6.56          6.27         0.47 o                         
   2 -12   3         37.42         41.59         3.84 o                         
   3 -12   3          7.48          9.19         0.71 o                         
   4 -12   3          0.22          0.82         0.42 o                         
   5 -12   3        241.59        287.90        16.54 o                         
   6 -12   3        209.97        205.19        11.59 o                         
   7 -12   3          0.00          0.21         0.58 o                         
  -3 -11   3         30.89         28.14         2.16 o                         
  -2 -11   3        146.38        181.64        14.33 o                         
  -1 -11   3          2.87          2.29         0.57 o                         
   0 -11   3         50.63         48.20         4.21 o                         
   1 -11   3         41.74         43.62         2.81 o                         
   2 -11   3          1.21          2.71         0.39 o                         
   3 -11   3        357.39        383.27        23.01 o                         
   4 -11   3         10.10         11.13         0.89 o                         
   5 -11   3         50.34         47.25         2.58 o                         
   6 -11   3          0.00          0.17         0.51 o                         
   7 -11   3          0.62          0.83         0.65 o                         
   8 -11   3         37.26         40.08         2.86 o                         
  -4 -10   3         24.48         31.94         2.80 o                         
  -3 -10   3         90.08        104.48         5.70 o                         
  -2 -10   3         57.98         66.03         3.67 o                         
  -1 -10   3         20.58         25.90         1.49 o                         
   0 -10   3         36.16         41.49         2.80 o                         
   1 -10   3        237.27        227.94        11.13 o                         
   2 -10   3         46.95         37.42         3.40 o                         
   3 -10   3        195.58        217.15        14.34 o                         
   4 -10   3          2.65          3.79         0.88 o                         
   5 -10   3          0.74          0.66         0.38 o                         
   6 -10   3          0.60          0.74         0.55 o                         
   7 -10   3          2.16          2.17         0.47 o                         
   8 -10   3          0.09          1.02         0.59 o                         
  -5  -9   3          4.18          5.77         0.81 o                         
  -4  -9   3          0.00         -0.10         0.44 o                         
  -3  -9   3          5.55          3.97         0.40 o                         
  -2  -9   3          8.66         14.37         0.89 o                         
  -1  -9   3          0.98          1.62         0.36 o                         
   0  -9   3        250.08        286.50        32.17 o                         
   1  -9   3         66.31         69.33         4.15 o                         
   2  -9   3         33.78         34.08         2.06 o                         
   3  -9   3          8.32          7.97         0.62 o                         
   4  -9   3        203.64        186.32        10.24 o                         
   5  -9   3         20.96         21.98         1.27 o                         
   6  -9   3          2.71          2.19         0.41 o                         
   7  -9   3         26.40         29.10         1.93 o                         
   8  -9   3         26.77         29.99         1.80 o                         
   9  -9   3         24.43         18.68         1.58 o                         
  -6  -8   3          6.27          6.20         0.60 o                         
  -5  -8   3          7.43          8.46         0.63 o                         
  -4  -8   3         52.11         60.03         4.68 o                         
  -3  -8   3          7.67          6.62         0.63 o                         
  -2  -8   3         87.93         95.56         8.24 o                         
  -1  -8   3        266.51        262.68        16.24 o                         
   0  -8   3         17.77         16.80         0.80 o                         
   1  -8   3         19.53         21.92         1.09 o                         
   2  -8   3        189.39        214.70        13.49 o                         
   3  -8   3          0.32          0.18         0.26 o                         
   4  -8   3        158.25        163.02         8.82 o                         
   5  -8   3        187.94        181.22         8.87 o                         
   6  -8   3          9.45          9.30         0.62 o                         
   7  -8   3        120.80        125.18         8.78 o                         
   8  -8   3         14.07         12.95         0.90 o                         
   9  -8   3         17.89         14.92         1.16 o                         
  -6  -7   3         18.82         16.90         2.91 o                         
  -5  -7   3         10.83         12.48         1.13 o                         
  -4  -7   3         29.83         28.96         2.10 o                         
  -3  -7   3         37.58         40.69         2.13 o                         
  -2  -7   3          9.98         13.32         0.66 o                         
  -1  -7   3         89.43         98.14         5.43 o                         
   0  -7   3          8.26          8.04         0.42 o                         
   1  -7   3          0.82          1.34         0.26 o                         
   2  -7   3         14.64         15.40         0.75 o                         
   3  -7   3        119.64        112.19         6.93 o                         
   4  -7   3        168.97        163.58         9.29 o                         
   5  -7   3         14.24         15.26         0.84 o                         
   6  -7   3         25.35         26.92         2.98 o                         
   7  -7   3          1.53          0.85         0.54 o                         
   8  -7   3          3.30          3.00         0.54 o                         
   9  -7   3          6.64          7.82         0.83 o                         
  -7  -6   3         25.95         21.03         1.66 o                         
  -6  -6   3          8.32          7.00         0.70 o                         
  -5  -6   3        130.62        143.17        17.34 o                         
  -4  -6   3          8.74          7.13         0.21 o                         
  -3  -6   3         16.57         21.73         1.21 o                         
  -2  -6   3         23.11         27.76         1.44 o                         
  -1  -6   3        145.13        155.50        10.67 o                         
   0  -6   3        180.46        188.17        12.40 o                         
   1  -6   3        303.64        338.87        32.94 o                         
   2  -6   3         21.48         18.10         0.89 o                         
   3  -6   3       1080.55       1071.71        51.81 o                         
   4  -6   3        199.06        170.07         9.39 o                         
   5  -6   3        500.61        511.90        33.08 o                         
   6  -6   3          0.15          1.07         0.55 o                         
   7  -6   3        121.41        131.31         7.94 o                         
   8  -6   3        119.64        126.74         7.58 o                         
   9  -6   3         31.82         31.32         2.10 o                         
  -8  -5   3         13.74         10.42         0.84 o                         
  -7  -5   3         27.40         34.24         3.21 o                         
  -6  -5   3          2.93          4.25         0.53 o                         
  -5  -5   3          0.63          0.46         0.42 o                         
  -4  -5   3          2.75          3.51         0.52 o                         
  -3  -5   3         99.93        101.61         6.23 o                         
  -2  -5   3          5.55          5.09         0.35 o                         
  -1  -5   3         13.98         12.74         0.56 o                         
   0  -5   3       1756.38       1824.25        82.26 o                         
   1  -5   3        135.01        109.80         6.76 o                         
   2  -5   3         66.26         73.93         6.25 o                         
   3  -5   3         24.72         29.53         1.68 o                         
   4  -5   3          3.45          3.87         0.45 o                         
   5  -5   3        450.40        456.73        30.80 o                         
   6  -5   3        521.79        520.07        31.59 o                         
   7  -5   3         23.32         35.64         1.99 o                         
   8  -5   3          0.52          0.45         0.65 o                         
   9  -5   3        128.87        120.92         8.56 o                         
  10  -5   3          5.67          4.45         1.05 o                         
  -8  -4   3         41.70         38.62         4.22 o                         
  -7  -4   3        159.44        175.47        10.09 o                         
  -6  -4   3         18.86         23.79         1.98 o                         
  -5  -4   3          0.01          0.38         0.40 o                         
  -4  -4   3         81.40         80.79         4.57 o                         
  -3  -4   3        413.12        405.76        20.40 o                         
  -2  -4   3       1419.59       1474.81        90.87 o                         
  -1  -4   3        261.41        269.09        14.85 o                         
   0  -4   3          6.15          3.21         0.24 o                         
   1  -4   3        670.79        620.93        30.52 o                         
   2  -4   3         76.75         69.84         4.29 o                         
   3  -4   3        590.82        602.84        34.24 o                         
   4  -4   3          0.26          0.47         0.26 o                         
   5  -4   3         28.20         28.87         1.77 o                         
   6  -4   3        595.98        630.11        49.17 o                         
   7  -4   3          0.10          0.88         0.57 o                         
   8  -4   3         30.84         34.95         2.31 o                         
   9  -4   3         47.30         53.69         3.21 o                         
  10  -4   3          0.02         -0.16         1.24 o                         
  -8  -3   3          5.34          7.10         0.74 o                         
  -7  -3   3         82.29         79.70         5.51 o                         
  -6  -3   3         59.23         57.39         3.22 o                         
  -5  -3   3        345.65        367.06        34.61 o                         
  -4  -3   3        191.71        191.72        34.49 o                         
  -3  -3   3         26.02         19.26         0.95 o                         
  -2  -3   3        787.80        861.29        56.01 o                         
  -1  -3   3        622.55        589.18        37.93 o                         
   0  -3   3        685.03        599.52        32.19 o                         
   1  -3   3        513.71        489.60        26.41 o                         
   2  -3   3        133.39        133.77        11.20 o                         
   3  -3   3        544.36        614.42        58.39 o                         
   4  -3   3       1222.38       1316.11        87.48 o                         
   5  -3   3         12.67         18.08         1.01 o                         
   6  -3   3         19.31         20.11         1.19 o                         
   7  -3   3         11.60         15.73         0.80 o                         
   8  -3   3         24.37         26.62         1.75 o                         
   9  -3   3         17.45         20.94         2.07 o                         
  -9  -2   3          3.22          1.79         0.56 o                         
  -8  -2   3        126.80        128.64        13.81 o                         
  -7  -2   3         59.64         54.25         6.53 o                         
  -6  -2   3          0.09         -0.07         0.66 o                         
  -5  -2   3        133.50        132.62         9.20 o                         
  -4  -2   3        202.49        193.73        21.71 o                         
  -3  -2   3        105.15        103.89         7.12 o                         
  -2  -2   3       3747.54       4353.83       681.62 o                         
  -1  -2   3       2222.33       2152.21       149.65 o                         
   0  -2   3        106.22        108.11         7.60 o                         
   1  -2   3        104.20        111.43         5.63 o                         
   2  -2   3        160.50        131.49         9.80 o                         
   3  -2   3         89.48        101.44         7.44 o                         
   4  -2   3        272.44        318.08        25.30 o                         
   5  -2   3         11.08          8.90         0.50 o                         
   6  -2   3        249.20        268.53        16.83 o                         
   7  -2   3          4.15          5.13         0.55 o                         
   8  -2   3         24.58         21.89         1.69 o                         
   9  -2   3          7.39          6.03         0.69 o                         
  -9  -1   3          0.47          0.56         0.90 o                         
  -8  -1   3         47.90         49.37         5.22 o                         
  -7  -1   3        105.90        112.45         8.94 o                         
  -6  -1   3         44.68         43.43         2.96 o                         
  -5  -1   3        177.28        142.11        25.12 o                         
  -4  -1   3        160.24        185.17        15.69 o                         
  -3  -1   3          5.83          7.11         0.35 o                         
  -2  -1   3          0.20          0.28         0.14 o                         
  -1  -1   3       1650.54       1539.85        94.88 o                         
   0  -1   3       3153.14       2916.21       486.77 o                         
   1  -1   3         18.77         17.54         0.96 o                         
   2  -1   3        485.18        461.91        34.42 o                         
   3  -1   3          1.05          0.41         0.12 o                         
   4  -1   3        158.32        184.99        12.86 o                         
   5  -1   3        453.79        512.17        28.97 o                         
   6  -1   3        336.96        356.45        19.92 o                         
   7  -1   3         25.95         30.38         1.68 o                         
   8  -1   3        137.70        135.13         7.58 o                         
   9  -1   3         55.21         43.64         3.17 o                         
  -9   0   3         35.30         32.90         7.27 o                         
  -8   0   3          5.00          2.73         0.65 o                         
  -7   0   3          1.02          1.89         0.52 o                         
  -6   0   3         38.32         36.21         3.37 o                         
  -5   0   3         12.51         14.75         0.95 o                         
  -4   0   3         38.15         33.84         1.73 o                         
  -3   0   3          0.00          0.52         0.14 o                         
  -2   0   3         28.44         28.41         2.68 o                         
  -1   0   3       1117.67       1017.27        64.81 o                         
   0   0   3        351.24        331.36        21.58 o                         
   1   0   3        162.01        147.58         7.85 o                         
   2   0   3        275.48        237.24        14.72 o                         
   3   0   3        166.56        191.50        12.34 o                         
   4   0   3         36.53         30.90         1.66 o                         
   5   0   3        263.74        270.76        16.12 o                         
   6   0   3        192.02        193.61        10.58 o                         
   7   0   3          1.07          1.37         0.43 o                         
   8   0   3         42.62         45.15         3.32 o                         
   9   0   3         31.22         28.54         2.50 o                         
  -9   1   3         30.42         29.72         2.19 o                         
  -8   1   3          2.20          1.67         0.53 o                         
  -7   1   3         27.39         30.02         3.25 o                         
  -6   1   3        349.64        426.37        46.12 o                         
  -5   1   3        221.84        205.11        14.08 o                         
  -4   1   3        265.46        252.46        15.00 o                         
  -3   1   3          6.71          7.14         0.37 o                         
  -2   1   3       2392.75       2472.93       199.71 o                         
  -1   1   3          0.91          0.14         0.18 o                         
   0   1   3        443.25        376.32        20.14 o                         
   1   1   3       1165.39       1549.61       204.20 o                         
   2   1   3          4.47          2.39         0.11 o                         
   3   1   3         57.86         67.28         4.13 o                         
   4   1   3         78.76         70.87         3.76 o                         
   5   1   3         44.24         58.68         3.45 o                         
   6   1   3         11.44         10.72         0.54 o                         
   7   1   3         73.38         76.55         5.24 o                         
   8   1   3          6.59          6.75         0.74 o                         
   9   1   3         55.09         50.81         4.33 o                         
 -10   2   3         26.62         23.11         2.53 o                         
  -9   2   3         15.83         17.12         1.53 o                         
  -8   2   3          1.39          0.36         0.70 o                         
  -7   2   3         19.53         17.69         1.39 o                         
  -6   2   3         92.69         90.17         7.35 o                         
  -5   2   3        916.87        877.76        68.63 o                         
  -4   2   3         64.97         65.78         4.29 o                         
  -3   2   3         38.90         46.02         2.70 o                         
  -2   2   3       1488.91       1389.11        81.01 o                         
  -1   2   3         89.16         78.30         5.13 o                         
   0   2   3        153.18        132.35         7.80 o                         
   1   2   3        178.25        230.51        30.41 o                         
   2   2   3        293.92        281.68        13.88 o                         
   3   2   3       1985.85       2252.86       128.05 o                         
   4   2   3         42.84         48.76         2.83 o                         
   5   2   3         44.46         40.92         2.26 o                         
   6   2   3         56.18         62.23         5.02 o                         
   7   2   3        109.45        125.56        11.00 o                         
   8   2   3         36.40         41.62         3.62 o                         
 -10   3   3         15.61         12.81         1.33 o                         
  -9   3   3         80.45         70.17        10.76 o                         
  -8   3   3         96.18         86.84         5.09 o                         
  -7   3   3         96.02        102.10         9.66 o                         
  -6   3   3         58.68         66.00         5.48 o                         
  -5   3   3        290.34        294.73        19.59 o                         
  -4   3   3        474.03        464.98        45.29 o                         
  -3   3   3        406.66        402.65        24.04 o                         
  -2   3   3       2387.83       2485.08       135.26 o                         
  -1   3   3        471.41        458.56        29.61 o                         
   0   3   3       3390.02       3289.01       386.49 o                         
   1   3   3         41.64         52.05         4.67 o                         
   2   3   3        217.21        233.64        12.28 o                         
   3   3   3        260.79        288.45        17.11 o                         
   4   3   3        115.91        111.80         5.91 o                         
   5   3   3         76.21         73.91         4.43 o                         
   6   3   3         34.98         44.22         3.20 o                         
   7   3   3         52.19         52.04         3.78 o                         
   8   3   3          9.22          7.09         0.92 o                         
 -10   4   3          3.53          2.01         0.70 o                         
  -9   4   3          0.21          0.48         0.55 o                         
  -8   4   3          1.13          1.19         0.46 o                         
  -7   4   3        314.69        336.24        27.13 o                         
  -6   4   3         41.13         39.19         3.30 o                         
  -5   4   3        667.53        713.55        43.19 o                         
  -4   4   3          3.87          5.07         0.47 o                         
  -3   4   3         27.19         28.23         1.54 o                         
  -2   4   3        664.35        618.78        37.37 o                         
  -1   4   3         39.33         49.00         2.98 o                         
   0   4   3        173.07        171.10        10.71 o                         
   1   4   3         61.57         59.84         3.04 o                         
   2   4   3        116.11        103.88         5.12 o                         
   3   4   3          5.80          5.18         0.25 o                         
   4   4   3         15.46         17.12         0.85 o                         
   5   4   3         31.43         31.28         1.78 o                         
   6   4   3         79.63         82.48         5.05 o                         
   7   4   3         44.61         38.73         3.35 o                         
 -10   5   3          5.30          3.80         0.70 o                         
  -9   5   3         80.33         80.06         4.92 o                         
  -8   5   3         14.83         15.23         1.06 o                         
  -7   5   3         25.82         27.05         1.57 o                         
  -6   5   3         35.45         27.64         1.81 o                         
  -5   5   3         99.77         90.22         5.01 o                         
  -4   5   3         52.79         59.40         4.41 o                         
  -3   5   3          9.90         14.94         0.89 o                         
  -2   5   3        313.76        312.86        19.92 o                         
  -1   5   3        139.00        131.90         8.25 o                         
   0   5   3          0.71          1.70         0.22 o                         
   1   5   3         92.19         66.75         3.77 o                         
   2   5   3         30.23         25.37         2.39 o                         
   3   5   3        274.92        273.11        17.28 o                         
   4   5   3         56.76         50.95         2.97 o                         
   5   5   3        121.32        116.08         6.27 o                         
   6   5   3         26.14         28.05         1.79 o                         
   7   5   3         22.68         17.95         2.52 o                         
 -10   6   3          8.08          5.61         0.94 o                         
  -9   6   3         11.86         11.80         1.05 o                         
  -8   6   3          1.91          1.34         0.57 o                         
  -7   6   3        369.02        386.76        31.80 o                         
  -6   6   3        144.14        140.94        11.17 o                         
  -5   6   3         39.95         42.00         2.31 o                         
  -4   6   3         72.75         83.15         4.96 o                         
  -3   6   3        126.24        136.38         8.86 o                         
  -2   6   3        143.80        135.24         8.34 o                         
  -1   6   3         26.85         26.28         1.47 o                         
   0   6   3          5.87          4.21         0.33 o                         
   1   6   3         37.08         37.88         4.22 o                         
   2   6   3         62.71         59.72         4.06 o                         
   3   6   3        151.72        164.79        11.42 o                         
   4   6   3          1.37          1.39         0.49 o                         
   5   6   3         13.01          9.75         0.79 o                         
   6   6   3         52.59         56.75         3.33 o                         
  -9   7   3         31.27         33.00         3.19 o                         
  -8   7   3        104.83        102.61         6.96 o                         
  -7   7   3          0.02          0.23         0.71 o                         
  -6   7   3        387.70        440.25        26.10 o                         
  -5   7   3        177.53        166.73        11.27 o                         
  -4   7   3          1.29          2.73         0.42 o                         
  -3   7   3         76.28         75.79         4.67 o                         
  -2   7   3         48.15         46.44         2.60 o                         
  -1   7   3         13.91         14.88         0.95 o                         
   0   7   3        194.25        176.23        10.45 o                         
   1   7   3       1392.37       1462.65       106.27 o                         
   2   7   3        190.94        173.40        10.38 o                         
   3   7   3          8.40          8.19         0.57 o                         
   4   7   3          8.15         11.15         0.85 o                         
   5   7   3         60.77         64.66         5.96 o                         
   6   7   3         73.00         55.48        12.81 o                         
  -9   8   3         20.59         22.46         2.08 o                         
  -8   8   3          0.06          0.36         0.60 o                         
  -7   8   3          4.12          6.10         0.66 o                         
  -6   8   3        137.24        127.65         8.00 o                         
  -5   8   3          2.82          3.14         0.46 o                         
  -4   8   3        227.02        237.65        26.42 o                         
  -3   8   3         57.26         81.19         7.35 o                         
  -2   8   3        306.55        337.79        20.56 o                         
  -1   8   3         81.40         72.17         3.92 o                         
   0   8   3        584.48        563.12        28.92 o                         
   1   8   3        113.29        123.05         7.80 o                         
   2   8   3         33.46         31.42         1.75 o                         
   3   8   3          6.42          7.57         0.71 o                         
   4   8   3         57.29         60.97         3.66 o                         
   5   8   3          0.66          0.79         0.59 o                         
  -9   9   3         49.43         41.13         4.25 o                         
  -8   9   3          0.10          0.47         0.56 o                         
  -7   9   3         50.75         48.93         2.83 o                         
  -6   9   3          3.30          3.92         0.47 o                         
  -5   9   3         69.01         68.94         7.29 o                         
  -4   9   3          2.27          3.70         0.43 o                         
  -3   9   3        196.78        217.19        19.92 o                         
  -2   9   3          0.07         -0.03         0.42 o                         
  -1   9   3         14.99         16.67         0.86 o                         
   0   9   3         15.27         13.30         0.88 o                         
   1   9   3          2.00          2.93         0.37 o                         
   2   9   3          0.25          0.48         0.51 o                         
   3   9   3          4.14          3.92         0.71 o                         
   4   9   3         65.38         64.81         4.29 o                         
  -8  10   3          2.36          3.79         0.61 o                         
  -7  10   3          1.16          1.29         0.70 o                         
  -6  10   3         67.57         82.45         5.71 o                         
  -5  10   3          2.39          3.08         0.61 o                         
  -4  10   3         89.78         91.33         6.39 o                         
  -3  10   3         61.75         58.59         2.95 o                         
  -2  10   3        290.51        253.28        12.53 o                         
  -1  10   3          2.55          3.42         0.42 o                         
   0  10   3         17.22         16.62         0.94 o                         
   1  10   3          2.32          2.92         0.63 o                         
   2  10   3         11.16         11.56         0.81 o                         
   3  10   3         27.46         26.61         1.78 o                         
  -7  11   3        556.89        556.30        42.94 o                         
  -6  11   3        262.41        303.22        36.65 o                         
  -5  11   3        187.16        181.34        13.48 o                         
  -4  11   3         76.32         81.30         4.28 o                         
  -3  11   3         70.83         69.70         3.43 o                         
  -2  11   3         44.68         41.50         2.29 o                         
  -1  11   3          9.68         12.03         0.74 o                         
   0  11   3          2.45          2.79         0.42 o                         
   1  11   3         32.90         36.47         2.13 o                         
   2  11   3          8.67          6.13         0.68 o                         
  -6  12   3        230.08        243.98        17.56 o                         
  -5  12   3        110.51        116.94         9.45 o                         
  -4  12   3          3.15          2.67         0.45 o                         
  -3  12   3          2.33          2.49         0.42 o                         
  -2  12   3          0.00         -0.10         0.47 o                         
  -1  12   3         30.32         28.27         1.55 o                         
   0  12   3         23.70         25.93         1.84 o                         
  -4  13   3        292.73        253.09        13.70 o                         
  -3  13   3         26.77         23.18         2.06 o                         
   0 -13   4         85.02         68.91         6.38 o                         
   1 -13   4          2.39          2.23         0.42 o                         
   2 -13   4         15.82         17.59         1.24 o                         
   3 -13   4          1.53          3.39         0.53 o                         
   4 -13   4          0.12          0.25         0.46 o                         
   5 -13   4          0.57          0.31         0.47 o                         
   6 -13   4          8.27          7.93         0.66 o                         
  -2 -12   4         10.99          8.88         0.86 o                         
  -1 -12   4         27.92         35.06         3.03 o                         
   0 -12   4        122.37        150.59        10.18 o                         
   1 -12   4         95.85         93.14        11.57 o                         
   2 -12   4          1.49          1.36         0.41 o                         
   3 -12   4          3.86          4.52         0.42 o                         
   4 -12   4          3.91          3.25         0.45 o                         
   5 -12   4         61.31         69.00         3.76 o                         
   6 -12   4        276.38        269.35        14.78 o                         
   7 -12   4          6.08          5.28         0.63 o                         
  -3 -11   4         50.77         49.93         3.55 o                         
  -1 -11   4          4.25          4.17         0.61 o                         
   0 -11   4         12.80         11.83         0.72 o                         
   1 -11   4        129.05        151.42        11.54 o                         
   2 -11   4        100.66         95.30         6.63 o                         
   3 -11   4        478.41        454.48        23.83 o                         
   4 -11   4          9.77         11.99         0.71 o                         
   5 -11   4        217.70        230.04        12.87 o                         
   6 -11   4        230.91        227.44        12.50 o                         
   7 -11   4         22.86         27.91         1.86 o                         
   8 -11   4         57.72         59.46         4.01 o                         
  -4 -10   4        228.18        247.04        20.28 o                         
  -3 -10   4        125.46        148.71        13.04 o                         
  -2 -10   4          0.19          0.60         0.50 o                         
  -1 -10   4         41.88         43.75         3.05 o                         
   0 -10   4          0.94          1.03         0.40 o                         
   1 -10   4          3.11          2.53         0.39 o                         
   2 -10   4          7.95          6.47         0.47 o                         
   3 -10   4        247.79        259.13        16.00 o                         
   4 -10   4        270.24        289.82        16.71 o                         
   5 -10   4         89.16         95.60         4.62 o                         
   6 -10   4         53.82         54.86         2.73 o                         
   7 -10   4         35.19         39.25         2.37 o                         
   8 -10   4         24.62         26.51         1.65 o                         
  -5  -9   4          3.76          3.14         0.62 o                         
  -4  -9   4         21.24         20.44         1.13 o                         
  -3  -9   4         50.32         48.94         2.59 o                         
  -2  -9   4         15.68         13.20         0.86 o                         
  -1  -9   4        284.96        287.62        16.18 o                         
   0  -9   4        349.33        325.06        29.88 o                         
   1  -9   4        472.95        467.80        25.35 o                         
   2  -9   4         24.52         28.44         1.68 o                         
   3  -9   4          8.12          8.69         0.68 o                         
   4  -9   4        403.14        424.84        23.54 o                         
   5  -9   4          6.36          7.52         0.55 o                         
   6  -9   4        317.62        353.19        17.46 o                         
   7  -9   4          1.66          0.85         0.48 o                         
   8  -9   4         29.28         29.71         2.01 o                         
   9  -9   4          0.96          1.36         0.77 o                         
  -6  -8   4         83.09         81.58         7.69 o                         
  -5  -8   4          8.09          9.27         1.78 o                         
  -4  -8   4        265.35        290.73        14.46 o                         
  -3  -8   4         18.44         17.12         0.93 o                         
  -2  -8   4        143.04        127.82         8.08 o                         
  -1  -8   4        229.26        215.51        10.56 o                         
   0  -8   4         70.36         57.64         2.97 o                         
   1  -8   4        114.82        134.60         7.61 o                         
   2  -8   4          6.95          9.11         0.51 o                         
   3  -8   4         85.22        102.47         6.50 o                         
   4  -8   4        374.73        363.52        20.64 o                         
   5  -8   4         29.37         30.24         1.89 o                         
   6  -8   4         23.65         19.20         1.24 o                         
   7  -8   4         88.66         88.17         5.42 o                         
   8  -8   4          5.45          5.27         0.66 o                         
   9  -8   4          0.38          0.16         0.74 o                         
  -6  -7   4          0.35          0.58         0.87 o                         
  -5  -7   4        101.43        109.82         7.46 o                         
  -4  -7   4          0.12          0.52         0.34 o                         
  -3  -7   4         96.30        107.34         5.96 o                         
  -2  -7   4         23.55         18.92         0.92 o                         
  -1  -7   4          6.50          5.57         0.40 o                         
   0  -7   4         85.31         80.48         3.94 o                         
   1  -7   4        131.91        137.24         6.68 o                         
   2  -7   4         11.72          7.50         0.36 o                         
   3  -7   4         59.79         57.98         3.44 o                         
   4  -7   4        338.33        344.10        19.80 o                         
   5  -7   4         52.59         59.12         3.17 o                         
   6  -7   4         34.07         37.52         2.62 o                         
   7  -7   4        260.22        288.70        23.67 o                         
   8  -7   4         12.22         13.13         0.97 o                         
   9  -7   4         10.72          6.98         0.88 o                         
  -7  -6   4         24.41         25.44         1.54 o                         
  -6  -6   4          2.07          2.39         0.47 o                         
  -5  -6   4          9.50          9.54         0.69 o                         
  -4  -6   4        371.41        387.80        27.15 o                         
  -3  -6   4        278.65        267.91        13.86 o                         
  -2  -6   4        230.79        229.40        12.98 o                         
  -1  -6   4        514.96        507.36        25.97 o                         
   0  -6   4         89.85         80.55         3.79 o                         
   1  -6   4          9.59         10.74         0.74 o                         
   2  -6   4        665.99        694.14        49.87 o                         
   3  -6   4         98.21         96.32         5.04 o                         
   4  -6   4          4.71          6.41         0.31 o                         
   5  -6   4          7.05          5.21         0.54 o                         
   6  -6   4          0.54          0.72         0.42 o                         
   7  -6   4         17.60         23.33         1.33 o                         
   8  -6   4         79.20         82.17         6.15 o                         
   9  -6   4         46.80         49.03         3.10 o                         
  -7  -5   4         61.01         61.01         3.52 o                         
  -6  -5   4         18.08         28.34         2.42 o                         
  -5  -5   4        180.73        207.84        18.74 o                         
  -4  -5   4         37.65         38.06         1.87 o                         
  -3  -5   4         17.96         12.66         0.54 o                         
  -2  -5   4          6.92          6.50         0.54 o                         
  -1  -5   4         11.46         11.31         0.90 o                         
   0  -5   4        606.30        662.14        43.51 o                         
   1  -5   4          0.27          0.68         0.18 o                         
   2  -5   4        491.99        487.92        26.75 o                         
   3  -5   4         58.96         55.34         2.90 o                         
   4  -5   4         27.71         30.07         1.78 o                         
   5  -5   4        124.27        130.79         8.68 o                         
   6  -5   4          0.72          3.12         0.48 o                         
   7  -5   4         47.94         46.84         3.58 o                         
   8  -5   4        170.61        182.16        14.32 o                         
   9  -5   4        105.59         98.24         6.99 o                         
  -8  -4   4         41.23         43.87         3.89 o                         
  -7  -4   4        134.77        168.07        10.89 o                         
  -6  -4   4         14.37         19.99         3.06 o                         
  -5  -4   4          0.01         -0.15         0.54 o                         
  -4  -4   4         17.50         20.75         2.06 o                         
  -3  -4   4        118.92        119.19         7.27 o                         
  -2  -4   4          1.22          4.31         0.20 o                         
  -1  -4   4       2131.81       2133.87       118.64 o                         
   0  -4   4        585.99        661.89        50.86 o                         
   1  -4   4        141.27        125.19         7.05 o                         
   2  -4   4        265.02        250.76        15.74 o                         
   3  -4   4        101.63        118.35         8.57 o                         
   4  -4   4          2.23          2.73         0.12 o                         
   5  -4   4          8.80         12.70         0.92 o                         
   6  -4   4         32.40         43.32         2.72 o                         
   7  -4   4         12.91         13.52         0.77 o                         
   8  -4   4          3.15          1.66         0.55 o                         
   9  -4   4          2.23          1.30         0.74 o                         
  -8  -3   4         11.52         12.16         0.82 o                         
  -7  -3   4          0.19          0.36         0.53 o                         
  -6  -3   4        139.38        182.49        47.88 o                         
  -5  -3   4          1.03          1.10         0.51 o                         
  -4  -3   4        310.22        294.05        17.65 o                         
  -3  -3   4          0.03          0.15         0.37 o                         
  -2  -3   4         84.50         92.47         5.71 o                         
  -1  -3   4         95.02         72.92         5.42 o                         
   0  -3   4        132.18        118.16         6.57 o                         
   1  -3   4        259.87        218.32        10.47 o                         
   2  -3   4         31.66         29.71         1.45 o                         
   3  -3   4        198.06        214.57        12.71 o                         
   4  -3   4         68.02         63.31         3.89 o                         
   5  -3   4         66.06         67.33         4.84 o                         
   6  -3   4          5.64          6.91         0.34 o                         
   7  -3   4         13.02         14.31         0.80 o                         
   8  -3   4         78.77         86.19         5.05 o                         
   9  -3   4         18.97         15.88         1.07 o                         
  -9  -2   4        510.93        492.93        31.99 o                         
  -8  -2   4         53.63         58.97         4.93 o                         
  -7  -2   4         15.66         17.60         4.69 o                         
  -6  -2   4         48.45         47.16         3.76 o                         
  -5  -2   4         16.93         12.33         3.23 o                         
  -4  -2   4        280.05        264.61        26.82 o                         
  -3  -2   4        987.47        982.56        59.78 o                         
  -2  -2   4        183.33        201.16        10.75 o                         
  -1  -2   4        118.95        112.59         7.99 o                         
   0  -2   4        173.25        151.87         8.13 o                         
   1  -2   4       1607.07       1699.93       171.41 o                         
   2  -2   4        717.84        920.69       133.28 o                         
   3  -2   4        134.78        177.35        11.64 o                         
   4  -2   4         13.68         16.88         0.92 o                         
   5  -2   4         18.43         16.41         0.89 o                         
   6  -2   4        211.78        240.73        14.91 o                         
   7  -2   4          5.18          4.17         0.52 o                         
   8  -2   4          0.03          0.14         0.60 o                         
   9  -2   4        221.30        223.60        13.79 o                         
  -9  -1   4         25.47         23.31         1.75 o                         
  -8  -1   4         53.85         66.57         5.64 o                         
  -7  -1   4         14.30         13.37         1.16 o                         
  -6  -1   4        137.48        128.61        10.39 o                         
  -5  -1   4          9.69         12.26         1.46 o                         
  -4  -1   4        313.40        296.13        20.29 o                         
  -3  -1   4         11.88         12.63         1.11 o                         
  -2  -1   4        164.42        161.70         9.42 o                         
  -1  -1   4       1885.67       2308.68       155.50 o                         
   0  -1   4        684.67        619.51        35.75 o                         
   1  -1   4        931.36       1147.58       210.54 o                         
   2  -1   4        409.07        409.52        38.77 o                         
   3  -1   4        703.12        758.69        44.90 o                         
   4  -1   4        788.28        849.70        60.00 o                         
   5  -1   4        196.33        196.81        11.58 o                         
   6  -1   4        445.89        490.50        33.92 o                         
   7  -1   4         74.66         69.66         4.27 o                         
   8  -1   4         11.62         11.84         0.74 o                         
   9  -1   4          4.69          3.26         0.71 o                         
  -9   0   4          0.37          0.41         0.72 o                         
  -8   0   4         31.73         27.86         1.96 o                         
  -7   0   4         90.77         98.53        14.64 o                         
  -6   0   4         44.18         42.04         2.86 o                         
  -5   0   4          0.44          0.50         0.24 o                         
  -4   0   4        260.86        250.59        15.70 o                         
  -3   0   4         16.44         20.17         1.88 o                         
  -2   0   4        215.16        185.33        10.34 o                         
  -1   0   4         14.22         13.28         0.87 o                         
   0   0   4        212.49        216.68        15.03 o                         
   1   0   4        263.39        258.12        15.17 o                         
   2   0   4        167.72        184.77        12.35 o                         
   3   0   4        133.61        135.78         8.24 o                         
   4   0   4          8.58         10.06         0.51 o                         
   5   0   4        100.36        105.49         6.66 o                         
   6   0   4        234.47        250.23        15.46 o                         
   7   0   4          0.61          0.31         0.46 o                         
   8   0   4          0.46          0.88         0.60 o                         
   9   0   4         24.62         24.62         1.77 o                         
  -9   1   4         56.78         53.71         3.79 o                         
  -8   1   4          9.07          8.13         0.83 o                         
  -7   1   4         61.86         58.02         5.80 o                         
  -6   1   4          0.13          0.54         0.31 o                         
  -5   1   4         46.76         59.48         4.28 o                         
  -4   1   4         76.63         71.07         7.68 o                         
  -3   1   4         98.23         91.30         5.40 o                         
  -2   1   4        147.94        153.88        11.23 o                         
  -1   1   4         16.40         28.25         2.32 o                         
   0   1   4         78.89        107.65         7.17 o                         
   1   1   4        498.31        469.91        28.79 o                         
   2   1   4         24.44         26.68         3.51 o                         
   3   1   4        238.57        295.65        19.20 o                         
   4   1   4         58.55         66.66         4.43 o                         
   5   1   4        849.31       1012.78        68.42 o                         
   6   1   4        132.33        123.44         8.21 o                         
   7   1   4         42.34         39.38         2.34 o                         
   8   1   4         75.17         84.61         5.44 o                         
 -10   2   4          8.43          5.24         0.98 o                         
  -9   2   4         43.38         41.95         3.69 o                         
  -8   2   4         57.02         58.06         7.20 o                         
  -7   2   4         77.57         96.06        10.14 o                         
  -6   2   4        281.27        299.67        17.75 o                         
  -5   2   4        123.84        126.16        15.06 o                         
  -4   2   4         34.40         34.82         2.77 o                         
  -3   2   4         74.55         82.91         6.29 o                         
  -2   2   4         15.72         12.69         0.95 o                         
  -1   2   4        187.34        167.27         9.36 o                         
   0   2   4       1063.43       1063.97        77.10 o                         
   1   2   4        512.52        474.36        27.69 o                         
   2   2   4        385.83        380.15        21.51 o                         
   3   2   4        316.79        332.58        19.74 o                         
   4   2   4         37.70         32.94         2.11 o                         
   5   2   4        238.79        247.97        15.20 o                         
   6   2   4          6.25          4.52         0.45 o                         
   7   2   4         11.25          9.49         0.74 o                         
   8   2   4         80.77         68.70         5.94 o                         
 -10   3   4         12.61          7.11         1.13 o                         
  -9   3   4         38.22         38.92         4.35 o                         
  -8   3   4          8.43          9.04         0.66 o                         
  -7   3   4          2.40          3.70         0.94 o                         
  -6   3   4         51.53         49.36         3.20 o                         
  -5   3   4        226.86        226.48        17.73 o                         
  -4   3   4       1053.70       1166.31       105.20 o                         
  -3   3   4         14.57         18.14         0.94 o                         
  -2   3   4       1044.23        949.64        64.97 o                         
  -1   3   4         98.45         95.90         6.14 o                         
   0   3   4        125.77        108.18         7.28 o                         
   1   3   4        484.73        550.04        30.34 o                         
   2   3   4        271.85        302.60        15.11 o                         
   3   3   4          0.56          0.68         0.28 o                         
   4   3   4          0.24          1.77         0.27 o                         
   5   3   4        244.22        241.99        16.16 o                         
   6   3   4         38.15         41.59         2.88 o                         
   7   3   4         16.57         16.25         1.65 o                         
   8   3   4         92.79         89.69         6.59 o                         
 -10   4   4          4.85          2.20         0.65 o                         
  -9   4   4         36.74         36.90         2.65 o                         
  -8   4   4          0.03          0.22         0.50 o                         
  -7   4   4        615.69        662.31        47.42 o                         
  -6   4   4        523.37        500.43        40.14 o                         
  -5   4   4        173.57        166.55        10.01 o                         
  -4   4   4         44.54         32.19         2.01 o                         
  -3   4   4        482.73        503.58        49.76 o                         
  -2   4   4        571.24        572.04        35.31 o                         
  -1   4   4         19.91         26.40         1.59 o                         
   0   4   4        121.11         92.72         4.74 o                         
   1   4   4       1277.89       1500.78       116.96 o                         
   2   4   4         70.91         71.32         5.73 o                         
   3   4   4        522.37        517.37        28.15 o                         
   4   4   4        439.81        389.17        22.24 o                         
   5   4   4         10.38          9.12         0.61 o                         
   6   4   4         83.07         77.34         6.30 o                         
   7   4   4          0.19          0.60         0.76 o                         
 -10   5   4          1.78          1.42         0.60 o                         
  -9   5   4        139.24        140.03         9.64 o                         
  -8   5   4         77.54         88.53         6.00 o                         
  -7   5   4          0.15          0.62         0.48 o                         
  -6   5   4        166.36        209.43        17.96 o                         
  -5   5   4        358.42        335.62        22.35 o                         
  -4   5   4          0.60          0.18         0.36 o                         
  -3   5   4         61.42         79.58        10.34 o                         
  -2   5   4          3.38          4.81         0.55 o                         
  -1   5   4        220.76        280.80        33.30 o                         
   0   5   4         18.10         15.79         0.78 o                         
   1   5   4        497.34        487.22        30.63 o                         
   2   5   4          9.22          8.50         0.64 o                         
   3   5   4        128.96        139.98         9.83 o                         
   4   5   4          9.15         10.96         0.82 o                         
   5   5   4          7.34          7.87         0.54 o                         
   6   5   4          3.76          3.42         0.67 o                         
   7   5   4         28.07         29.43         3.83 o                         
  -9   6   4        195.61        171.96        10.32 o                         
  -8   6   4        191.42        254.90        41.75 o                         
  -7   6   4          3.62          5.12         0.52 o                         
  -6   6   4         33.34         37.06         2.14 o                         
  -5   6   4         75.59         82.56         4.99 o                         
  -4   6   4         16.67         23.22         1.62 o                         
  -3   6   4        220.37        206.45        12.37 o                         
  -2   6   4         39.21         37.46         2.35 o                         
  -1   6   4        368.74        359.37        17.81 o                         
   0   6   4        389.46        363.83        20.48 o                         
   1   6   4        473.04        450.90        26.18 o                         
   2   6   4         82.96         86.49         5.17 o                         
   3   6   4         25.73         29.36         1.76 o                         
   4   6   4         40.27         33.39         1.85 o                         
   5   6   4         50.06         52.56         3.05 o                         
   6   6   4         62.01         60.23         4.80 o                         
  -9   7   4         62.28         57.38         3.40 o                         
  -8   7   4         65.06         70.77         5.23 o                         
  -7   7   4        179.47        191.50        11.47 o                         
  -6   7   4        410.89        427.04        27.81 o                         
  -5   7   4         32.31         33.24         2.12 o                         
  -4   7   4         33.66         40.14         2.61 o                         
  -3   7   4         63.05         64.31         3.75 o                         
  -2   7   4         49.73         47.36         2.68 o                         
  -1   7   4        277.28        298.01        17.02 o                         
   0   7   4        117.21        121.99         8.47 o                         
   1   7   4        117.25        106.02         5.08 o                         
   2   7   4          0.60         -0.06         0.43 o                         
   3   7   4          4.44          7.23         0.60 o                         
   4   7   4         16.09         17.96         1.30 o                         
   5   7   4          9.88          8.76         0.75 o                         
  -9   8   4        177.51        176.19        14.23 o                         
  -8   8   4         27.67         26.63         2.32 o                         
  -7   8   4         49.60         63.21         4.06 o                         
  -6   8   4          1.79          1.10         0.46 o                         
  -5   8   4         45.70         50.19         3.19 o                         
  -4   8   4         17.09         25.96         1.71 o                         
  -3   8   4        151.27        146.51         8.41 o                         
  -2   8   4         85.33         88.84         5.81 o                         
  -1   8   4          2.75          0.79         0.30 o                         
   0   8   4         19.88         16.73         0.84 o                         
   1   8   4        364.27        343.58        19.38 o                         
   2   8   4        108.33        116.00         7.21 o                         
   3   8   4        128.27        151.73         8.42 o                         
   4   8   4         16.32         17.41         1.71 o                         
   5   8   4         49.52         31.76         4.04 o                         
  -8   9   4         11.37          7.63         0.71 o                         
  -7   9   4          5.02          4.15         0.80 o                         
  -6   9   4         15.08         16.06         1.12 o                         
  -5   9   4          3.98          4.07         0.63 o                         
  -4   9   4         22.12         26.12         1.70 o                         
  -3   9   4         15.99         11.80         0.96 o                         
  -2   9   4         56.99         52.50         3.51 o                         
  -1   9   4        182.93        181.25         8.92 o                         
   0   9   4        218.58        204.68        12.43 o                         
   1   9   4        102.13        110.22         8.96 o                         
   2   9   4          1.00          3.09         0.51 o                         
   3   9   4         79.71         95.39         6.72 o                         
   4   9   4         21.77         18.43         1.17 o                         
  -8  10   4         50.98         62.80         6.30 o                         
  -7  10   4         46.59         57.88         3.59 o                         
  -6  10   4        140.16        168.54        13.36 o                         
  -5  10   4        358.85        314.98        36.84 o                         
  -4  10   4        117.85        120.88         7.80 o                         
  -3  10   4         18.07         14.38         0.90 o                         
  -2  10   4        273.33        261.57        13.01 o                         
  -1  10   4         18.65         15.01         0.86 o                         
   0  10   4          0.29          0.57         0.37 o                         
   1  10   4          1.92          2.21         0.74 o                         
   2  10   4          6.21          6.68         0.72 o                         
   3  10   4         90.83         69.61         4.26 o                         
  -7  11   4         12.25         13.85         1.11 o                         
  -6  11   4          0.51          0.89         0.53 o                         
  -5  11   4          1.73          0.78         0.50 o                         
  -4  11   4        314.85        330.94        19.18 o                         
  -3  11   4          0.33          0.16         0.38 o                         
  -2  11   4          0.04          0.44         0.39 o                         
  -1  11   4          0.26          0.11         0.43 o                         
   0  11   4          3.59          3.95         0.49 o                         
   1  11   4          8.14          7.10         0.62 o                         
  -6  12   4         39.30         30.64         1.95 o                         
  -5  12   4         22.13         21.40         1.71 o                         
  -4  12   4        151.91        131.61         6.72 o                         
  -3  12   4         33.51         40.04         2.76 o                         
  -2  12   4         15.82         13.25         1.21 o                         
  -1  12   4        184.00        172.55         9.54 o                         
   0 -13   5          1.32          0.68         0.62 o                         
   1 -13   5          0.39          0.54         0.62 o                         
   2 -13   5         10.60         10.06         0.75 o                         
   3 -13   5          1.00          0.67         0.43 o                         
   4 -13   5          9.95          9.51         0.68 o                         
   5 -13   5          2.61          2.16         0.46 o                         
  -2 -12   5          4.95          3.59         0.60 o                         
  -1 -12   5          5.83          5.46         0.68 o                         
   0 -12   5         35.72         45.94         3.56 o                         
   1 -12   5         67.00         66.67         4.55 o                         
   2 -12   5          2.30          2.43         0.71 o                         
   3 -12   5          9.35          9.87         0.72 o                         
   4 -12   5         89.92         89.67         4.45 o                         
   5 -12   5          1.02          0.39         0.45 o                         
   6 -12   5         16.84         14.58         1.01 o                         
   7 -12   5         56.24         40.70         2.69 o                         
  -3 -11   5        121.96        116.98         5.87 o                         
  -2 -11   5          5.62          7.70         0.62 o                         
  -1 -11   5          4.00          4.75         0.54 o                         
   0 -11   5         33.33         32.79         2.63 o                         
   1 -11   5          4.68          3.89         0.38 o                         
   2 -11   5         14.77         20.28         1.38 o                         
   3 -11   5        213.31        191.57        11.30 o                         
   4 -11   5          1.99          4.58         1.02 o                         
   5 -11   5         79.63         87.54         4.82 o                         
   6 -11   5        176.30        185.51        10.14 o                         
   7 -11   5         13.41         16.46         1.92 o                         
  -4 -10   5         39.40         37.51         2.85 o                         
  -3 -10   5         13.41         11.84         1.04 o                         
  -2 -10   5          0.25          0.07         0.41 o                         
  -1 -10   5          9.93         14.93         0.87 o                         
   0 -10   5          0.81          0.33         0.53 o                         
   1 -10   5        175.85        170.57         9.99 o                         
   2 -10   5        794.36        758.33        38.98 o                         
   3 -10   5         28.28         31.81         1.74 o                         
   4 -10   5        179.96        183.13        16.74 o                         
   5 -10   5         14.07         13.09         0.78 o                         
   6 -10   5         18.94         16.85         1.09 o                         
   7 -10   5        176.10        187.38        11.03 o                         
   8 -10   5         77.17         66.41         3.64 o                         
  -5  -9   5         23.90         21.43         1.63 o                         
  -4  -9   5        118.76        136.25         7.56 o                         
  -3  -9   5          1.50          1.30         0.39 o                         
  -2  -9   5         82.53         72.79         4.44 o                         
  -1  -9   5          1.93          2.33         0.45 o                         
   0  -9   5         30.72         21.73         1.37 o                         
   1  -9   5         84.80         87.53         5.87 o                         
   2  -9   5        243.47        241.07        14.50 o                         
   3  -9   5        110.24        101.41         5.92 o                         
   4  -9   5        317.34        331.52        20.00 o                         
   5  -9   5          6.60          7.78         0.53 o                         
   6  -9   5         92.59        109.53         5.95 o                         
   7  -9   5         12.67         10.86         0.88 o                         
   8  -9   5          0.00         -0.06         0.57 o                         
  -6  -8   5         31.47         30.58         1.82 o                         
  -5  -8   5          9.36          9.06         0.71 o                         
  -4  -8   5          3.79          2.68         0.47 o                         
  -3  -8   5          0.73          1.12         0.40 o                         
  -2  -8   5          1.28          0.93         0.37 o                         
  -1  -8   5        493.28        431.82        21.63 o                         
   0  -8   5         68.27         66.62         4.18 o                         
   1  -8   5         20.15         18.72         1.09 o                         
   2  -8   5        322.53        303.04        16.74 o                         
   3  -8   5        207.48        204.38        12.67 o                         
   4  -8   5          0.70          0.54         0.37 o                         
   5  -8   5        210.76        198.82        11.16 o                         
   6  -8   5         26.16         37.47         2.05 o                         
   7  -8   5          4.45          3.49         0.52 o                         
   8  -8   5          5.98          6.49         0.62 o                         
   9  -8   5         51.69         40.64         3.14 o                         
  -6  -7   5         91.48        109.83        14.15 o                         
  -5  -7   5         72.93         94.12         9.16 o                         
  -4  -7   5         25.91         20.52         1.55 o                         
  -3  -7   5        590.39        560.74        31.26 o                         
  -2  -7   5        902.26       1006.89        64.86 o                         
  -1  -7   5        574.59        575.25        28.65 o                         
   0  -7   5        159.79        150.77         8.88 o                         
   1  -7   5         80.08         69.98         3.50 o                         
   2  -7   5        271.19        266.62        15.71 o                         
   3  -7   5          3.08          3.87         0.34 o                         
   4  -7   5        318.00        311.54        17.94 o                         
   5  -7   5         36.92         32.05         1.67 o                         
   6  -7   5          0.22          0.16         0.39 o                         
   7  -7   5          8.21          4.58         0.44 o                         
   8  -7   5          9.63         10.14         0.85 o                         
   9  -7   5         12.79         12.77         1.19 o                         
  -7  -6   5         37.85         46.53         5.60 o                         
  -6  -6   5        545.26        615.17        47.22 o                         
  -5  -6   5          1.29          1.58         0.43 o                         
  -4  -6   5        157.05        174.41        18.77 o                         
  -3  -6   5          5.25          3.76         0.32 o                         
  -2  -6   5        341.61        322.92        18.02 o                         
  -1  -6   5        242.60        223.10        11.35 o                         
   0  -6   5          1.77          2.72         0.29 o                         
   1  -6   5        152.49        127.03         5.57 o                         
   2  -6   5        426.86        435.06        27.27 o                         
   3  -6   5        152.71        159.72         9.36 o                         
   4  -6   5          8.29          9.01         0.74 o                         
   5  -6   5         24.74         31.13         2.02 o                         
   6  -6   5         79.04         76.99         4.26 o                         
   7  -6   5        258.41        279.64        22.00 o                         
   8  -6   5          2.00          2.62         0.65 o                         
   9  -6   5          0.39          0.16         0.69 o                         
  -7  -5   5         41.80         41.05         2.64 o                         
  -6  -5   5          1.00          1.45         0.50 o                         
  -5  -5   5          6.14          5.96         0.51 o                         
  -4  -5   5         94.88        105.51         5.77 o                         
  -3  -5   5         45.13         39.32         1.96 o                         
  -2  -5   5        315.47        342.77        24.56 o                         
  -1  -5   5         80.75         81.39         5.08 o                         
   0  -5   5        156.59        134.80        11.39 o                         
   1  -5   5        100.25        105.70         5.61 o                         
   2  -5   5       1558.64       1660.51        89.00 o                         
   3  -5   5         44.26         48.47         2.47 o                         
   4  -5   5          0.27         -0.10         0.25 o                         
   5  -5   5         12.12         15.46         0.79 o                         
   6  -5   5        109.43         99.67         7.82 o                         
   7  -5   5          2.16          0.96         0.43 o                         
   8  -5   5         76.94         95.44         5.65 o                         
   9  -5   5         62.89         64.72         4.58 o                         
  -8  -4   5          3.00          3.49         0.57 o                         
  -7  -4   5         10.92          9.63         0.75 o                         
  -6  -4   5         38.11         31.19         2.68 o                         
  -5  -4   5         47.27         48.22         2.99 o                         
  -4  -4   5        490.18        521.64        26.38 o                         
  -3  -4   5        674.81        626.02        35.08 o                         
  -2  -4   5         46.00         46.02         2.17 o                         
  -1  -4   5         32.86         25.45         1.18 o                         
   0  -4   5        100.14        101.76         4.99 o                         
   1  -4   5          1.88          3.16         0.34 o                         
   2  -4   5         87.39         84.67         5.55 o                         
   3  -4   5        147.52        143.06         9.06 o                         
   4  -4   5         86.26         97.34         6.63 o                         
   5  -4   5         29.12         31.45         2.22 o                         
   6  -4   5         12.02         16.98         0.99 o                         
   7  -4   5         29.73         38.53         2.16 o                         
   8  -4   5          0.60          0.38         0.61 o                         
   9  -4   5        244.80        211.40        15.28 o                         
  -8  -3   5          0.02          0.08         0.79 o                         
  -7  -3   5         43.00         39.08         2.73 o                         
  -6  -3   5         48.20         46.75         3.23 o                         
  -5  -3   5         42.93         39.21         3.88 o                         
  -4  -3   5         12.13         13.63         1.33 o                         
  -3  -3   5        119.11        103.40         6.27 o                         
  -2  -3   5        567.98        531.37        29.88 o                         
  -1  -3   5        582.28        587.22        32.91 o                         
   0  -3   5          3.69          6.40         0.36 o                         
   1  -3   5         13.07         12.46         0.59 o                         
   2  -3   5        634.65        729.18        52.93 o                         
   3  -3   5       1125.95       1322.93       108.07 o                         
   4  -3   5         34.84         31.64         1.93 o                         
   5  -3   5        151.11        155.88         9.86 o                         
   6  -3   5         50.71         52.85         3.58 o                         
   7  -3   5         64.79         81.44         5.83 o                         
   8  -3   5         53.29         59.77         3.78 o                         
   9  -3   5          2.95          2.82         0.60 o                         
  -9  -2   5          0.48          0.19         0.86 o                         
  -8  -2   5         94.51         94.10         7.84 o                         
  -7  -2   5         57.24         60.12         4.18 o                         
  -6  -2   5         67.22         63.98         5.60 o                         
  -5  -2   5        186.27        233.16        18.60 o                         
  -4  -2   5          4.65          5.60         0.53 o                         
  -3  -2   5          1.19          1.54         0.46 o                         
  -2  -2   5       1158.70       1258.51        79.33 o                         
  -1  -2   5       2841.86       3274.18       174.09 o                         
   0  -2   5       1196.55       1105.30        69.06 o                         
   1  -2   5        437.50        481.83        30.14 o                         
   2  -2   5        413.76        462.66        53.25 o                         
   3  -2   5         93.53        100.44         9.27 o                         
   4  -2   5         66.89         71.36         4.25 o                         
   5  -2   5        124.56        121.78         8.50 o                         
   6  -2   5        290.67        288.09        18.37 o                         
   7  -2   5         56.80         59.53         3.69 o                         
   8  -2   5         17.33         14.57         0.85 o                         
   9  -2   5         25.26         17.17         1.54 o                         
  -9  -1   5         54.64         52.67         8.79 o                         
  -8  -1   5          9.49          9.53         1.00 o                         
  -7  -1   5        126.60        145.14        20.75 o                         
  -6  -1   5          5.86          7.31         0.72 o                         
  -5  -1   5         44.81         39.95         3.67 o                         
  -4  -1   5         26.15         27.20         2.99 o                         
  -3  -1   5        203.56        202.63        11.21 o                         
  -2  -1   5       3080.06       3161.21       185.26 o                         
  -1  -1   5        892.07        837.28        46.86 o                         
   0  -1   5        132.21        136.77         9.66 o                         
   1  -1   5         22.32         23.18         1.24 o                         
   2  -1   5        707.15        763.91        57.40 o                         
   3  -1   5         69.60         75.22         7.90 o                         
   4  -1   5        231.94        217.39        14.59 o                         
   5  -1   5        231.35        239.36        14.28 o                         
   6  -1   5         83.39         98.00         6.12 o                         
   7  -1   5        165.08        165.51        10.38 o                         
   8  -1   5          5.05          5.32         0.71 o                         
   9  -1   5         27.50         20.10         1.62 o                         
  -9   0   5         78.36         75.16         6.29 o                         
  -8   0   5         15.80         15.16         1.59 o                         
  -7   0   5         25.72         25.62         3.52 o                         
  -6   0   5          0.58          0.54         0.61 o                         
  -5   0   5        843.14        957.76        68.73 o                         
  -4   0   5        157.02        141.16         8.77 o                         
  -3   0   5          3.77          3.72         0.13 o                         
  -2   0   5        394.23        410.96        24.01 o                         
  -1   0   5        215.43        174.00        10.26 o                         
   0   0   5       1683.96       1828.02       110.48 o                         
   1   0   5          7.20         12.74         0.65 o                         
   2   0   5         67.14         75.21         4.87 o                         
   3   0   5        203.48        211.12        18.42 o                         
   4   0   5          9.82         13.16         0.59 o                         
   5   0   5         83.74         90.28         6.34 o                         
   6   0   5         88.60         94.39         6.51 o                         
   7   0   5        324.65        360.11        25.06 o                         
   8   0   5          1.66          0.86         0.52 o                         
  -9   1   5        191.26        196.79        13.85 o                         
  -8   1   5          0.02         -0.39         0.71 o                         
  -7   1   5         23.74         18.92         1.19 o                         
  -6   1   5         87.69         98.66         5.94 o                         
  -5   1   5         25.64         27.28         1.71 o                         
  -4   1   5          0.00          0.17         0.34 o                         
  -3   1   5        434.65        463.78        26.13 o                         
  -2   1   5        342.94        311.95        16.18 o                         
  -1   1   5         33.13         33.65         2.10 o                         
   0   1   5         52.16         51.53         2.64 o                         
   1   1   5          0.26          0.32         0.11 o                         
   2   1   5        769.57        783.28        52.10 o                         
   3   1   5          6.74          7.31         0.19 o                         
   4   1   5         65.97         70.85         5.12 o                         
   5   1   5         55.02         53.17         3.54 o                         
   6   1   5          7.52          6.44         0.39 o                         
   7   1   5          2.21          1.66         0.40 o                         
   8   1   5         73.24         66.84         5.88 o                         
  -9   2   5         68.20         69.42         5.45 o                         
  -8   2   5         11.00         11.06         1.38 o                         
  -7   2   5          3.01          3.56         0.43 o                         
  -6   2   5         44.39         58.94         3.35 o                         
  -5   2   5          0.47          0.11         0.39 o                         
  -4   2   5         43.09         53.45         3.45 o                         
  -3   2   5          6.48          5.26         0.45 o                         
  -2   2   5        613.13        649.06        39.01 o                         
  -1   2   5         21.51         24.09         1.33 o                         
   0   2   5         66.15         65.03         4.70 o                         
   1   2   5         30.51         38.13         1.89 o                         
   2   2   5          4.71          5.54         0.12 o                         
   3   2   5          1.97          2.07         0.14 o                         
   4   2   5         17.06         19.22         1.28 o                         
   5   2   5         39.90         47.66         3.67 o                         
   6   2   5         25.19         19.80         1.10 o                         
   7   2   5         11.17         13.01         0.92 o                         
   8   2   5        105.45         89.26         8.41 o                         
  -9   3   5          6.26          7.40         0.84 o                         
  -8   3   5         13.87         14.11         0.97 o                         
  -7   3   5         57.86         55.08         3.21 o                         
  -6   3   5          0.57          1.37         0.43 o                         
  -5   3   5          3.43          3.51         0.47 o                         
  -4   3   5         29.84         31.50         2.13 o                         
  -3   3   5        339.57        318.09        25.11 o                         
  -2   3   5        241.59        284.10        33.44 o                         
  -1   3   5         77.48         96.07         6.72 o                         
   0   3   5        597.45        660.04        45.18 o                         
   1   3   5          2.31          1.07         0.19 o                         
   2   3   5         58.67         59.35         3.19 o                         
   3   3   5        229.93        245.55        15.31 o                         
   4   3   5        286.44        297.98        19.42 o                         
   5   3   5         67.30         71.38         4.71 o                         
   6   3   5         17.07         17.85         1.05 o                         
   7   3   5          4.39          3.21         0.65 o                         
  -9   4   5         98.27         76.50         5.20 o                         
  -8   4   5        249.71        290.78        35.75 o                         
  -7   4   5          4.45          4.30         0.49 o                         
  -6   4   5         25.49         26.96         2.87 o                         
  -5   4   5        302.20        347.10        30.46 o                         
  -4   4   5        331.31        352.16        19.96 o                         
  -3   4   5          0.51          0.29         0.46 o                         
  -2   4   5          2.30          4.71         0.33 o                         
  -1   4   5         59.72         76.64         6.56 o                         
   0   4   5         55.21         54.63         3.59 o                         
   1   4   5          2.03          5.47         0.23 o                         
   2   4   5          2.22          2.45         0.25 o                         
   3   4   5         46.75         42.99         2.52 o                         
   4   4   5        223.80        194.58        12.09 o                         
   5   4   5         12.56         13.03         1.18 o                         
   6   4   5        174.39        185.68        11.68 o                         
   7   4   5          8.33          6.73         0.92 o                         
  -9   5   5          7.71          8.91         2.10 o                         
  -8   5   5        164.48        171.60        11.63 o                         
  -7   5   5        258.02        299.65        24.67 o                         
  -6   5   5        429.94        467.17        31.55 o                         
  -5   5   5         21.64         24.89         1.69 o                         
  -4   5   5         12.87         11.03         0.92 o                         
  -3   5   5         83.60         93.23        15.83 o                         
  -2   5   5          1.12          1.18         0.33 o                         
  -1   5   5         16.61         14.47         0.99 o                         
   0   5   5        972.21       1027.28        64.50 o                         
   1   5   5         43.87         46.28         2.69 o                         
   2   5   5        445.84        428.84        23.29 o                         
   3   5   5        620.48        658.45        46.97 o                         
   4   5   5          1.80          2.43         0.49 o                         
   5   5   5         64.74         55.62         3.53 o                         
   6   5   5         20.29         29.47         3.34 o                         
  -9   6   5         89.10         84.85         4.99 o                         
  -8   6   5         42.56         46.93         3.12 o                         
  -7   6   5        174.45        188.62        12.64 o                         
  -6   6   5         34.99         33.77         1.95 o                         
  -5   6   5          8.95          9.80         0.85 o                         
  -4   6   5        146.95        155.46         9.79 o                         
  -3   6   5        185.41        183.18        10.26 o                         
  -2   6   5         93.20         83.78         4.71 o                         
  -1   6   5          3.83          4.30         0.39 o                         
   0   6   5          0.09         -0.01         0.28 o                         
   1   6   5          4.72          2.78         0.36 o                         
   2   6   5         70.29         79.04         3.63 o                         
   3   6   5          1.20          1.39         0.48 o                         
   4   6   5          4.06          3.28         0.54 o                         
   5   6   5         56.26         58.11         3.22 o                         
   6   6   5          1.63          1.10         0.80 o                         
  -9   7   5         25.48         24.41         2.48 o                         
  -8   7   5         70.21         90.43         7.51 o                         
  -7   7   5         11.78         14.78         1.48 o                         
  -6   7   5          6.33         10.55         0.79 o                         
  -5   7   5         43.27         33.53         2.15 o                         
  -4   7   5          8.39          6.44         0.53 o                         
  -3   7   5         23.26         20.67         1.33 o                         
  -2   7   5        131.01        133.79         7.70 o                         
  -1   7   5          4.71          3.97         0.41 o                         
   0   7   5        110.14         98.69         5.64 o                         
   1   7   5         21.23         20.56         1.19 o                         
   2   7   5         55.47         48.26         2.68 o                         
   3   7   5          4.10          4.95         0.61 o                         
   4   7   5          3.03          4.38         0.58 o                         
   5   7   5        102.98         83.72         5.13 o                         
  -9   8   5        171.12        125.97         9.47 o                         
  -8   8   5          2.24          3.02         0.57 o                         
  -7   8   5          6.97          5.38         0.69 o                         
  -6   8   5        243.58        265.89        18.21 o                         
  -5   8   5          2.31          1.42         0.50 o                         
  -4   8   5         76.18         65.43         3.74 o                         
  -3   8   5        186.86        182.09        20.46 o                         
  -2   8   5         62.92         65.47         3.44 o                         
  -1   8   5         91.67         84.00         4.43 o                         
   0   8   5        220.16        303.82        27.79 o                         
   1   8   5          3.37          4.25         0.48 o                         
   2   8   5          0.08          0.27         0.51 o                         
   3   8   5         22.52         24.76         1.77 o                         
   4   8   5         19.42         24.28         1.62 o                         
  -8   9   5        298.98        306.53        21.68 o                         
  -7   9   5          0.14          0.95         0.64 o                         
  -6   9   5         40.95         43.01         2.69 o                         
  -5   9   5         18.06         17.26         1.14 o                         
  -4   9   5          0.00          0.28         0.45 o                         
  -3   9   5         95.93         92.62         5.91 o                         
  -2   9   5          2.10          0.97         0.36 o                         
  -1   9   5         11.96         14.08         0.87 o                         
   0   9   5          5.43          7.76         0.56 o                         
   1   9   5         19.41         16.50         0.91 o                         
   2   9   5         15.68         24.20         1.69 o                         
   3   9   5          2.15          3.43         0.72 o                         
  -7  10   5          0.11          0.32         0.67 o                         
  -6  10   5         64.13         73.74         6.50 o                         
  -5  10   5          3.12          5.11         0.74 o                         
  -4  10   5         70.64         61.73         3.70 o                         
  -3  10   5          0.09          0.40         0.38 o                         
  -2  10   5         16.16         14.82         1.02 o                         
  -1  10   5         51.59         44.28         2.22 o                         
   0  10   5         78.12         90.29         7.05 o                         
   1  10   5          0.04          0.26         0.49 o                         
   2  10   5         38.39         35.81         2.32 o                         
  -6  11   5          3.72          4.32         0.62 o                         
  -5  11   5          0.16          1.24         0.70 o                         
  -4  11   5         10.75         10.37         0.73 o                         
  -3  11   5         52.19         60.04         3.34 o                         
  -2  11   5          2.48          2.29         0.44 o                         
  -1  11   5         30.47         30.52         2.53 o                         
   0  11   5         29.59         34.74         1.86 o                         
  -5  12   5         17.24         15.67         1.13 o                         
  -4  12   5         26.47         21.96         1.93 o                         
  -3  12   5         18.84         14.77         0.92 o                         
  -2  12   5         14.22         14.12         0.93 o                         
   1 -13   6        122.20         96.99         6.20 o                         
   2 -13   6         43.25         40.58         2.22 o                         
   3 -13   6          1.41          1.22         0.60 o                         
   4 -13   6         22.59         21.64         1.34 o                         
   5 -13   6          4.51          3.82         0.52 o                         
  -1 -12   6          8.18          8.34         0.76 o                         
   0 -12   6         12.51         14.58         1.18 o                         
   1 -12   6          6.87          7.94         0.74 o                         
   2 -12   6        132.79        132.11         6.61 o                         
   3 -12   6          8.03         11.62         0.90 o                         
   4 -12   6          1.28          0.87         0.67 o                         
   5 -12   6         33.58         31.44         1.75 o                         
   6 -12   6         54.45         48.29         2.90 o                         
  -3 -11   6         40.27         36.57         2.65 o                         
  -2 -11   6         77.46         64.22         4.09 o                         
  -1 -11   6          6.58          8.05         0.71 o                         
   0 -11   6         50.16         60.42         4.01 o                         
   1 -11   6         31.06         36.88         2.45 o                         
   2 -11   6         10.58         13.04         0.75 o                         
   3 -11   6          0.22          0.61         0.50 o                         
   4 -11   6          0.19          0.18         0.46 o                         
   5 -11   6        170.12        181.74        17.44 o                         
   6 -11   6         22.43         18.10         1.33 o                         
   7 -11   6        142.87        141.90         8.42 o                         
  -4 -10   6          0.30          0.67         0.67 o                         
  -3 -10   6          1.10          0.79         0.50 o                         
  -2 -10   6         41.44         43.06         2.16 o                         
  -1 -10   6         19.62         18.71         1.16 o                         
   0 -10   6        128.14        118.55         7.05 o                         
   1 -10   6         18.34         19.27         1.13 o                         
   2 -10   6          7.14          8.02         0.55 o                         
   3 -10   6        180.91        190.41        12.05 o                         
   4 -10   6        459.22        413.97        34.94 o                         
   5 -10   6         94.23         98.21         6.12 o                         
   6 -10   6         17.67         14.68         0.98 o                         
   7 -10   6          0.24          0.52         0.60 o                         
   8 -10   6         56.20         45.23         2.48 o                         
  -5  -9   6          3.00          2.95         0.50 o                         
  -4  -9   6          3.42          3.09         0.40 o                         
  -3  -9   6         12.24         11.39         0.80 o                         
  -2  -9   6          2.52          1.37         0.38 o                         
  -1  -9   6          6.70          8.21         0.58 o                         
   0  -9   6         63.50         69.47         3.87 o                         
   1  -9   6         12.29          6.55         0.55 o                         
   2  -9   6          9.39          7.36         0.66 o                         
   3  -9   6       1512.33       1586.22        82.05 o                         
   4  -9   6        474.45        476.26        27.90 o                         
   5  -9   6         79.18         80.45         4.18 o                         
   6  -9   6         85.06         78.90         4.81 o                         
   7  -9   6         23.45         24.44         1.63 o                         
   8  -9   6          0.80          2.06         0.58 o                         
  -5  -8   6         22.10         22.09         1.43 o                         
  -4  -8   6         45.77         48.93         2.64 o                         
  -3  -8   6         33.56         36.62         2.44 o                         
  -2  -8   6         68.37         80.48         4.10 o                         
  -1  -8   6        352.53        295.25        15.60 o                         
   0  -8   6        745.75        759.44        42.37 o                         
   1  -8   6         72.33         73.54         4.65 o                         
   2  -8   6          0.03          1.32         0.72 o                         
   3  -8   6          1.87          2.90         0.35 o                         
   4  -8   6        261.50        255.37        16.83 o                         
   5  -8   6         63.04         55.05         2.96 o                         
   6  -8   6          4.15          3.34         0.42 o                         
   7  -8   6          7.18          6.86         0.56 o                         
   8  -8   6         29.60         28.17         1.71 o                         
  -6  -7   6         46.60         48.78         6.73 o                         
  -5  -7   6          2.20          2.35         0.59 o                         
  -4  -7   6        164.41        150.72         9.38 o                         
  -3  -7   6        173.12        166.83         8.10 o                         
  -2  -7   6        221.60        214.77        11.80 o                         
  -1  -7   6        122.27        125.01         7.36 o                         
   0  -7   6        124.81        124.26         6.91 o                         
   1  -7   6          3.33          4.92         0.33 o                         
   2  -7   6         54.30         56.69         3.17 o                         
   3  -7   6         79.49         91.80         5.69 o                         
   4  -7   6         30.88         30.92         2.00 o                         
   5  -7   6         61.41         67.88         3.66 o                         
   6  -7   6        266.79        266.83        16.65 o                         
   7  -7   6         31.69         33.02         1.93 o                         
   8  -7   6        152.39        147.52         9.70 o                         
   9  -7   6         15.57         11.77         0.87 o                         
  -7  -6   6          9.73          7.96         0.69 o                         
  -6  -6   6         34.16         33.54         1.91 o                         
  -5  -6   6          0.62          0.54         0.50 o                         
  -4  -6   6        119.77        138.87         7.25 o                         
  -3  -6   6        104.90        102.57         5.92 o                         
  -2  -6   6         48.07         47.38         2.75 o                         
  -1  -6   6         61.67         53.21         2.62 o                         
   0  -6   6          9.11         10.63         0.76 o                         
   1  -6   6        110.55        105.93         5.63 o                         
   2  -6   6          0.18          0.08         0.30 o                         
   3  -6   6        124.48        131.09         7.11 o                         
   4  -6   6        211.70        207.67        11.18 o                         
   5  -6   6         10.38         13.76         0.72 o                         
   6  -6   6          0.03          0.56         0.35 o                         
   7  -6   6          3.73          7.69         0.48 o                         
   8  -6   6          2.76          2.08         0.46 o                         
   9  -6   6         42.33         36.36         2.48 o                         
  -7  -5   6          3.00          4.08         0.51 o                         
  -6  -5   6         35.03         37.61         2.34 o                         
  -5  -5   6        642.61        681.36        38.53 o                         
  -4  -5   6        153.47        137.99         7.00 o                         
  -3  -5   6        163.73        175.91        12.28 o                         
  -2  -5   6          2.90          1.74         0.20 o                         
  -1  -5   6         23.21         19.44         0.89 o                         
   0  -5   6        339.31        326.04        19.91 o                         
   1  -5   6        105.15        113.08         6.10 o                         
   2  -5   6        167.38        180.67        14.29 o                         
   3  -5   6         50.39         54.30         3.44 o                         
   4  -5   6        157.30        153.24         9.41 o                         
   5  -5   6          8.05          8.90         0.38 o                         
   6  -5   6         95.15         87.46         5.75 o                         
   7  -5   6          0.31          0.03         0.36 o                         
   8  -5   6        299.39        322.21        21.15 o                         
   9  -5   6          0.12          0.32         0.54 o                         
  -8  -4   6        129.98        102.41         5.86 o                         
  -7  -4   6         17.09         20.31         1.67 o                         
  -6  -4   6         14.27         13.21         1.98 o                         
  -5  -4   6          0.13          0.83         0.44 o                         
  -4  -4   6         29.69         28.25         1.58 o                         
  -3  -4   6        536.26        591.83        42.07 o                         
  -2  -4   6         73.64         64.92         3.32 o                         
  -1  -4   6          2.83          3.26         0.27 o                         
   0  -4   6         50.93         49.52         2.52 o                         
   1  -4   6          1.02          0.15         0.19 o                         
   2  -4   6        496.18        551.77        40.82 o                         
   3  -4   6        106.43        102.57         7.45 o                         
   4  -4   6        129.35        136.36         9.48 o                         
   5  -4   6        681.61        767.53        54.10 o                         
   6  -4   6         31.04         33.31         1.95 o                         
   7  -4   6          0.77          0.71         0.32 o                         
   8  -4   6        107.07        125.25         9.90 o                         
   9  -4   6          0.06          0.66         0.51 o                         
  -8  -3   6         13.29         12.14         1.00 o                         
  -7  -3   6         49.94         47.29         3.31 o                         
  -6  -3   6        143.48        116.06        22.37 o                         
  -5  -3   6         96.37         97.62         8.08 o                         
  -4  -3   6        382.28        359.01        24.87 o                         
  -3  -3   6        686.55        699.40        54.00 o                         
  -2  -3   6       1541.36       1591.77       115.24 o                         
  -1  -3   6         14.99          7.09         0.38 o                         
   0  -3   6       2062.12       2134.25       120.29 o                         
   1  -3   6        518.59        467.99        24.87 o                         
   2  -3   6        271.34        290.20        21.49 o                         
   3  -3   6        151.18        201.93        15.80 o                         
   4  -3   6        120.30        121.50        10.44 o                         
   5  -3   6         42.43         37.96         3.49 o                         
   6  -3   6         80.82         90.18         5.18 o                         
   7  -3   6         22.44         18.09         1.06 o                         
   8  -3   6         34.43         30.39         1.80 o                         
   9  -3   6        107.20         87.64         6.05 o                         
  -8  -2   6          2.73          3.22         0.70 o                         
  -7  -2   6         18.84         19.75         1.64 o                         
  -6  -2   6         91.70        111.31         9.04 o                         
  -5  -2   6        125.03        122.15         8.35 o                         
  -4  -2   6        238.49        224.08        13.37 o                         
  -3  -2   6         95.44        112.69         7.17 o                         
  -2  -2   6        395.03        364.17        20.14 o                         
  -1  -2   6          3.58          2.43         0.18 o                         
   0  -2   6          4.09          6.31         0.58 o                         
   1  -2   6         19.19         13.22         0.58 o                         
   2  -2   6         13.01         13.98         1.06 o                         
   3  -2   6          9.30          9.76         0.76 o                         
   4  -2   6        506.40        506.04        43.23 o                         
   5  -2   6        171.60        182.84        16.06 o                         
   6  -2   6          0.96          0.97         0.61 o                         
   7  -2   6        284.74        274.74        19.54 o                         
   8  -2   6          8.67          9.23         0.67 o                         
   9  -2   6          3.71          1.21         0.61 o                         
  -9  -1   6          2.84          2.12         0.69 o                         
  -8  -1   6         42.75         42.13         7.55 o                         
  -7  -1   6         77.72         88.79         6.18 o                         
  -6  -1   6         52.89         48.36         2.99 o                         
  -5  -1   6          9.62         10.74         0.67 o                         
  -4  -1   6        993.48       1021.29        60.54 o                         
  -3  -1   6         43.83         48.29         2.83 o                         
  -2  -1   6       2067.88       2223.55       149.23 o                         
  -1  -1   6        473.88        550.38        43.16 o                         
   0  -1   6        123.76        134.93        14.99 o                         
   1  -1   6        736.44        683.83        42.14 o                         
   2  -1   6        253.29        264.65        20.84 o                         
   3  -1   6         65.21         57.72         4.77 o                         
   4  -1   6         37.75         41.33         5.57 o                         
   5  -1   6         84.08        101.11         9.45 o                         
   6  -1   6         10.74          5.37         1.15 o                         
   7  -1   6         22.88         24.36         1.52 o                         
   8  -1   6         24.48         21.52         1.65 o                         
  -9   0   6         17.67         16.20         2.95 o                         
  -8   0   6         20.28         20.67         1.64 o                         
  -7   0   6        697.37        901.56        76.70 o                         
  -6   0   6        159.86        153.44        10.15 o                         
  -5   0   6          6.83          7.41         0.47 o                         
  -4   0   6         94.93         87.55         5.70 o                         
  -3   0   6        165.02        152.20         8.02 o                         
  -2   0   6         28.16         27.81         1.50 o                         
  -1   0   6       2653.57       3077.22       180.76 o                         
   0   0   6        344.98        320.82        19.33 o                         
   1   0   6         14.89         12.70         1.45 o                         
   2   0   6        117.78        175.33        22.24 o                         
   3   0   6        169.70        184.33        15.72 o                         
   4   0   6          0.14          0.37         0.55 o                         
   5   0   6        702.50        718.39        54.26 o                         
   6   0   6          2.49          1.08         0.20 o                         
   7   0   6          1.91          1.18         0.30 o                         
   8   0   6         10.28          9.95         0.85 o                         
  -9   1   6        216.71        224.84        26.76 o                         
  -8   1   6          9.58         12.59         1.36 o                         
  -7   1   6          0.23          0.24         0.50 o                         
  -6   1   6         24.59         25.63         1.88 o                         
  -5   1   6          2.04          1.60         0.31 o                         
  -4   1   6        899.34        896.93        56.94 o                         
  -3   1   6        419.65        465.33        26.92 o                         
  -2   1   6          0.07          0.40         0.29 o                         
  -1   1   6         17.13         11.83         0.55 o                         
   0   1   6        280.80        280.28        17.06 o                         
   1   1   6        890.03       1070.98        60.06 o                         
   2   1   6          0.61          0.37         0.12 o                         
   3   1   6         99.01        108.15         7.89 o                         
   4   1   6          5.05          5.79         0.34 o                         
   5   1   6         60.85         54.35         4.09 o                         
   6   1   6          7.13          9.85         0.81 o                         
   7   1   6          7.11          8.80         0.87 o                         
   8   1   6          2.20          0.96         0.66 o                         
  -9   2   6          2.50          2.83         0.69 o                         
  -8   2   6         14.54         14.47         0.93 o                         
  -7   2   6        100.98        113.80        15.14 o                         
  -6   2   6         15.35         17.60         0.93 o                         
  -5   2   6          0.94          0.63         0.34 o                         
  -4   2   6         17.30         17.80         1.17 o                         
  -3   2   6          7.51          7.65         0.73 o                         
  -2   2   6         90.50        102.14         6.77 o                         
  -1   2   6        216.51        222.77        12.74 o                         
   0   2   6         11.50         15.07         0.78 o                         
   1   2   6        198.46        213.29        11.43 o                         
   2   2   6        450.40        493.37        28.09 o                         
   3   2   6         70.14         89.13         6.21 o                         
   4   2   6         78.03         75.79         5.41 o                         
   5   2   6        103.07         99.16         8.83 o                         
   6   2   6          0.03          0.38         0.52 o                         
   7   2   6          2.70          2.32         0.69 o                         
  -9   3   6          6.43          4.00         0.59 o                         
  -8   3   6         19.30         18.59         1.34 o                         
  -7   3   6          0.93          1.31         0.43 o                         
  -6   3   6          2.75          2.44         0.48 o                         
  -5   3   6        251.55        298.41        33.58 o                         
  -4   3   6          2.95          2.16         0.33 o                         
  -3   3   6         32.37         30.14         2.11 o                         
  -2   3   6        208.29        187.53        11.24 o                         
   0   3   6        237.93        211.29        12.65 o                         
   1   3   6         28.59         21.54         1.23 o                         
   2   3   6          0.00         -0.01         0.24 o                         
   3   3   6         80.84         74.78         4.38 o                         
   4   3   6         13.31         17.58         1.07 o                         
   5   3   6          4.23          3.97         0.42 o                         
   6   3   6          1.15          0.60         0.66 o                         
   7   3   6        120.76        105.98         7.03 o                         
  -9   4   6         16.24         13.67         1.04 o                         
  -8   4   6        238.71        242.84        14.56 o                         
  -7   4   6         10.71         13.58         1.37 o                         
  -6   4   6         14.97         14.80         0.98 o                         
  -5   4   6         14.91         15.71         0.99 o                         
  -4   4   6         70.30         75.78         4.91 o                         
  -3   4   6        585.95        644.17        43.63 o                         
  -2   4   6        163.90        142.87         9.11 o                         
  -1   4   6          0.20          0.18         0.29 o                         
   0   4   6         28.96         28.57         1.45 o                         
   1   4   6          8.19         10.09         0.51 o                         
   2   4   6         29.04         26.38         1.35 o                         
   3   4   6        308.53        287.06        20.73 o                         
   4   4   6        142.74        147.03         8.56 o                         
   5   4   6         18.34         19.42         1.87 o                         
   6   4   6         25.57         24.03         1.94 o                         
  -9   5   6         23.15         19.06         1.17 o                         
  -8   5   6        147.62        144.84         8.66 o                         
  -7   5   6        246.64        252.24        16.92 o                         
  -6   5   6        130.97        131.44        10.33 o                         
  -5   5   6         18.74         17.89         1.20 o                         
  -4   5   6          0.34          3.45         1.42 o                         
  -3   5   6          5.40          3.11         0.43 o                         
  -2   5   6        679.21        680.20        44.55 o                         
  -1   5   6        304.07        288.54        18.58 o                         
   0   5   6        410.35        389.86        22.25 o                         
   1   5   6          9.07          7.16         0.36 o                         
   2   5   6        139.54        133.75         8.69 o                         
   3   5   6        129.85        133.10         8.14 o                         
   4   5   6         11.86          7.36         0.55 o                         
   5   5   6        118.34        116.42         6.93 o                         
   6   5   6          2.99          3.64         0.74 o                         
  -9   6   6          0.10          0.04         0.58 o                         
  -8   6   6         41.25         41.52         3.11 o                         
  -7   6   6         22.25         20.14         2.00 o                         
  -6   6   6         74.73         75.83         4.90 o                         
  -5   6   6        390.71        358.65        27.38 o                         
  -4   6   6        155.53        176.96        11.78 o                         
  -3   6   6        141.69        116.95         6.71 o                         
  -2   6   6        147.35        157.84         9.92 o                         
  -1   6   6          6.71          6.03         0.46 o                         
   0   6   6        331.16        310.63        16.36 o                         
   1   6   6         88.85         93.73         6.01 o                         
   2   6   6         70.98         68.03         4.41 o                         
   3   6   6         34.27         38.49         3.84 o                         
   4   6   6        160.09        146.69         9.18 o                         
   5   6   6          0.68          0.42         0.73 o                         
  -9   7   6          6.65          3.64         0.65 o                         
  -8   7   6         17.37         16.96         1.12 o                         
  -7   7   6        250.90        257.04        14.99 o                         
  -6   7   6         38.83         40.16         2.61 o                         
  -5   7   6          6.81          9.38         1.53 o                         
  -4   7   6         92.37        117.28         7.06 o                         
  -3   7   6          2.25          3.39         0.47 o                         
  -2   7   6         30.88         26.40         1.75 o                         
  -1   7   6        487.84        495.53        26.66 o                         
   0   7   6        242.01        239.64        14.60 o                         
   1   7   6        180.61        176.68         9.54 o                         
   2   7   6         67.67         68.56         4.28 o                         
   3   7   6         37.55         37.58         2.27 o                         
   4   7   6         17.30         16.86         1.08 o                         
  -8   8   6        113.91        102.66         9.74 o                         
  -7   8   6        105.95        115.47         6.60 o                         
  -6   8   6        111.68        124.22         8.92 o                         
  -5   8   6         53.67         61.73         6.47 o                         
  -4   8   6         67.73         63.86         3.92 o                         
  -3   8   6          0.25          0.37         0.51 o                         
  -2   8   6          2.24          2.19         0.34 o                         
  -1   8   6        305.27        288.39        14.32 o                         
   0   8   6         99.93         90.06         5.50 o                         
   1   8   6          3.85          5.59         0.52 o                         
   2   8   6          1.53          1.18         0.57 o                         
   3   8   6         25.58         23.22         1.35 o                         
   4   8   6         16.37         14.78         1.03 o                         
  -8   9   6         29.39         21.13         2.49 o                         
  -7   9   6         11.33         13.64         2.05 o                         
  -6   9   6         44.68         44.38         2.58 o                         
  -5   9   6         47.00         46.99         3.13 o                         
  -4   9   6        408.28        387.48        28.87 o                         
  -3   9   6          3.86          4.01         0.48 o                         
  -2   9   6         10.97         12.17         1.38 o                         
  -1   9   6         46.49         49.84         2.64 o                         
   0   9   6          8.58          6.64         0.53 o                         
   1   9   6          0.21          0.93         0.47 o                         
   2   9   6         29.85         31.44         1.64 o                         
   3   9   6          5.92          3.96         1.53 o                         
  -7  10   6         11.32          9.87         1.30 o                         
  -6  10   6          0.27          0.40         0.58 o                         
  -5  10   6         29.96         31.82         3.40 o                         
  -4  10   6          6.09          5.22         0.65 o                         
  -3  10   6          0.04          0.06         0.45 o                         
  -2  10   6         18.03         26.61         1.98 o                         
  -1  10   6         65.39         77.61         4.28 o                         
   0  10   6         11.04         10.97         0.77 o                         
   1  10   6         66.31         59.49         3.19 o                         
  -6  11   6          2.80          1.34         0.79 o                         
  -5  11   6          7.52          9.33         1.00 o                         
  -4  11   6          6.79          9.60         0.73 o                         
  -3  11   6         28.99         30.74         2.32 o                         
  -2  11   6         11.56         10.81         0.68 o                         
  -1  11   6          3.47          2.47         0.46 o                         
   2 -13   7         32.36         30.60         2.84 o                         
   3 -13   7          3.90          3.02         0.50 o                         
   4 -13   7          8.29          4.26         0.56 o                         
  -1 -12   7         32.25         30.21         1.82 o                         
   0 -12   7        129.52        126.44         7.51 o                         
   1 -12   7        119.39        124.97         7.55 o                         
   2 -12   7          0.00          0.47         0.65 o                         
   3 -12   7         35.07         34.57         2.18 o                         
   4 -12   7          0.15          0.65         0.63 o                         
   5 -12   7          5.05          5.17         0.65 o                         
   6 -12   7        285.14        244.83        12.15 o                         
  -2 -11   7          4.32          4.80         0.61 o                         
  -1 -11   7          2.55          3.79         0.71 o                         
   0 -11   7          1.30          1.20         0.70 o                         
   1 -11   7          9.80         11.02         0.98 o                         
   2 -11   7        402.98        546.02        83.62 o                         
   3 -11   7        146.78        156.15         8.02 o                         
   4 -11   7        128.19        133.16         6.43 o                         
   5 -11   7          6.48          5.68         0.62 o                         
   6 -11   7         84.01         90.77        11.03 o                         
   7 -11   7         48.54         38.95         2.46 o                         
  -3 -10   7          7.23          6.52         0.49 o                         
  -2 -10   7          1.87          1.63         0.45 o                         
  -1 -10   7         68.59         65.94         3.97 o                         
   0 -10   7         13.51         12.22         1.02 o                         
   1 -10   7        138.53        138.78         9.06 o                         
   2 -10   7          9.99          9.36         0.80 o                         
   3 -10   7        173.79        176.10        11.09 o                         
   4 -10   7        417.01        474.44        29.84 o                         
   5 -10   7        251.49        261.84        17.04 o                         
   6 -10   7        131.26        154.49        13.47 o                         
   7 -10   7          7.66          5.82         0.69 o                         
  -4  -9   7          1.00          0.39         0.47 o                         
  -3  -9   7          1.14          0.10         0.39 o                         
  -2  -9   7         25.23         26.95         1.36 o                         
  -1  -9   7         12.40          8.12         0.58 o                         
   0  -9   7         11.91         16.33         0.95 o                         
   1  -9   7        777.31        744.00        44.62 o                         
   2  -9   7         62.06         79.18         5.93 o                         
   3  -9   7          2.96          4.58         0.41 o                         
   4  -9   7         28.52         27.51         1.47 o                         
   5  -9   7         30.01         25.87         1.39 o                         
   6  -9   7         20.91         23.24         2.07 o                         
   7  -9   7         32.17         28.63         1.88 o                         
   8  -9   7         20.31         20.05         1.87 o                         
  -5  -8   7         67.46         80.97         5.12 o                         
  -4  -8   7          2.82          3.68         0.44 o                         
  -3  -8   7         96.79        105.47         6.19 o                         
  -2  -8   7        138.98        116.16         6.01 o                         
  -1  -8   7        333.73        316.50        16.11 o                         
   0  -8   7         52.41         67.17         3.60 o                         
   1  -8   7          0.19          0.29         0.42 o                         
   2  -8   7         55.56         57.90         3.50 o                         
   3  -8   7         55.50         59.59         4.00 o                         
   4  -8   7         60.06         67.18         3.29 o                         
   5  -8   7         98.63         94.74         5.33 o                         
   6  -8   7         79.41         82.99         4.90 o                         
   7  -8   7         16.32         13.15         1.01 o                         
   8  -8   7          6.79          3.18         0.66 o                         
  -6  -7   7         11.84          9.92         0.95 o                         
  -5  -7   7         11.60         11.88         1.81 o                         
  -4  -7   7        116.39        123.91         6.66 o                         
  -3  -7   7         84.57         88.70         4.92 o                         
  -2  -7   7        232.93        255.15        12.69 o                         
  -1  -7   7         66.84         55.82         2.80 o                         
   0  -7   7          1.08          2.16         0.36 o                         
   1  -7   7        753.69        812.66        51.33 o                         
   2  -7   7          0.48          0.75         0.47 o                         
   3  -7   7        164.32        159.72        10.16 o                         
   4  -7   7          0.39          0.27         0.36 o                         
   5  -7   7         26.28         23.50         1.44 o                         
   6  -7   7        198.68        191.05        11.82 o                         
   7  -7   7          9.96          9.37         0.66 o                         
   8  -7   7         41.87         35.43         2.17 o                         
  -6  -6   7          5.92          6.38         0.66 o                         
  -5  -6   7         28.78         31.12         1.80 o                         
  -4  -6   7         45.97         48.52         2.41 o                         
  -3  -6   7        207.77        197.93        11.76 o                         
  -2  -6   7         58.70         58.94         3.28 o                         
  -1  -6   7        505.82        465.41        23.00 o                         
   0  -6   7        379.12        365.40        35.21 o                         
   1  -6   7          6.68          5.50         0.28 o                         
   2  -6   7         80.59         81.02         6.14 o                         
   3  -6   7         28.58         24.99         1.74 o                         
   4  -6   7         16.95         15.18         0.88 o                         
   5  -6   7          1.70          1.75         0.32 o                         
   6  -6   7         53.32         45.37         3.02 o                         
   7  -6   7         10.90         12.17         0.68 o                         
   8  -6   7         13.38          9.88         1.09 o                         
  -7  -5   7        110.21        103.76         5.96 o                         
  -6  -5   7          0.53          0.69         0.45 o                         
  -5  -5   7         60.84         52.31         2.57 o                         
  -4  -5   7         83.76         77.60         4.65 o                         
  -3  -5   7         16.96         23.50         2.15 o                         
  -2  -5   7        165.13        161.20         7.79 o                         
  -1  -5   7         35.59         34.28         1.69 o                         
   0  -5   7         24.89         23.71         1.20 o                         
   1  -5   7         36.89         33.34         1.65 o                         
   2  -5   7        562.29        526.98        36.85 o                         
   3  -5   7         24.21         27.55         1.92 o                         
   4  -5   7          2.47          2.59         0.23 o                         
   5  -5   7          5.55          3.00         0.20 o                         
   6  -5   7        147.32        145.44        12.46 o                         
   7  -5   7          1.69          1.80         0.75 o                         
   8  -5   7          6.37          4.46         1.07 o                         
  -7  -4   7          5.65          5.99         0.57 o                         
  -6  -4   7          2.82          3.18         0.47 o                         
  -5  -4   7          9.91         12.89         0.69 o                         
  -4  -4   7        270.38        273.38        19.72 o                         
  -3  -4   7        101.55        102.17         4.96 o                         
  -2  -4   7          3.27          2.43         0.27 o                         
  -1  -4   7        448.47        444.04        24.58 o                         
   0  -4   7          3.38          4.07         0.24 o                         
   1  -4   7        194.88        223.85        14.20 o                         
   2  -4   7         22.77         23.19         1.41 o                         
   3  -4   7         10.03         10.15         0.30 o                         
   4  -4   7        119.91        121.87        11.42 o                         
   5  -4   7         60.73         89.53        14.44 o                         
   6  -4   7          9.26          6.48         0.76 o                         
   7  -4   7        193.54        247.68        24.99 o                         
   8  -4   7         14.81         16.12         1.78 o                         
  -8  -3   7          5.16          5.65         0.65 o                         
  -7  -3   7         22.68         24.30         2.03 o                         
  -6  -3   7          1.63          1.37         0.87 o                         
  -5  -3   7        135.97        143.22         8.44 o                         
  -4  -3   7          0.35          0.19         0.46 o                         
  -3  -3   7        267.11        308.81        18.61 o                         
  -2  -3   7        200.13        246.48        16.56 o                         
  -1  -3   7          0.68          0.84         0.26 o                         
   0  -3   7          3.10          1.72         0.24 o                         
   1  -3   7         27.48         29.76         1.49 o                         
   2  -3   7        114.58        135.28        10.13 o                         
   3  -3   7         57.54         54.04         4.86 o                         
   4  -3   7        744.10        800.92        68.44 o                         
   5  -3   7         11.30         15.05         1.22 o                         
   6  -3   7        303.23        359.66        40.63 o                         
   7  -3   7         44.31         54.35         4.64 o                         
   8  -3   7        146.50        152.77        13.04 o                         
  -8  -2   7        109.03        124.69        21.01 o                         
  -7  -2   7         17.64         18.45         1.59 o                         
  -6  -2   7          6.74          4.61         0.25 o                         
  -5  -2   7         72.12         84.27         5.58 o                         
  -4  -2   7        198.00        190.87        12.35 o                         
  -3  -2   7         45.72         45.55         3.54 o                         
  -2  -2   7        331.64        348.83        24.98 o                         
  -1  -2   7        284.40        316.52        18.96 o                         
   0  -2   7          1.15          2.45         0.75 o                         
   1  -2   7         62.16         63.45         3.46 o                         
   2  -2   7        640.59        724.62        56.46 o                         
   3  -2   7        310.10        383.97        33.54 o                         
   4  -2   7          2.31          1.31         0.49 o                         
   5  -2   7        406.20        403.34        38.53 o                         
   6  -2   7        106.94        131.15        13.13 o                         
   7  -2   7          0.84          0.72         0.79 o                         
   8  -2   7          1.45          2.45         1.64 o                         
  -8  -1   7        186.89        197.07        13.86 o                         
  -7  -1   7         15.82         18.24         1.53 o                         
  -6  -1   7        360.99        380.39        24.31 o                         
  -5  -1   7        135.62        139.62        14.68 o                         
  -4  -1   7         26.76         28.99         2.25 o                         
  -3  -1   7         48.68         56.05         3.22 o                         
  -2  -1   7        252.76        255.73        15.50 o                         
  -1  -1   7          5.82          5.01         0.56 o                         
   0  -1   7        506.13        508.48        29.21 o                         
   1  -1   7        416.56        419.47        26.51 o                         
   2  -1   7          1.44          2.18         0.48 o                         
   3  -1   7         16.34         16.61         2.24 o                         
   4  -1   7         33.57         31.34         2.56 o                         
   5  -1   7        189.50        207.96        18.00 o                         
   6  -1   7         92.01         99.16         9.26 o                         
   7  -1   7          7.28          8.52         1.41 o                         
   8  -1   7         10.22         11.97         2.36 o                         
  -9   0   7         37.58         30.68         2.24 o                         
  -8   0   7         60.23         68.82         5.71 o                         
  -7   0   7         12.92         13.91         0.88 o                         
  -6   0   7        150.70        139.77         9.40 o                         
  -5   0   7          2.79          1.72         0.40 o                         
  -4   0   7        417.90        466.76        36.94 o                         
  -3   0   7        497.63        508.59        32.23 o                         
  -2   0   7        426.13        405.73        23.91 o                         
  -1   0   7          4.65          7.02         0.36 o                         
   0   0   7        208.97        231.71        17.53 o                         
   1   0   7          6.53          8.21         0.34 o                         
   2   0   7          0.48         -0.09         0.52 o                         
   3   0   7         16.60         17.04         1.37 o                         
   4   0   7        743.51        809.63       117.34 o                         
   5   0   7          9.13         10.40         1.31 o                         
   6   0   7        115.54        115.27        13.22 o                         
   7   0   7          7.39          8.82         1.34 o                         
   8   0   7          8.28          4.81         2.06 o                         
  -9   1   7         31.64         32.93         6.48 o                         
  -8   1   7        289.48        304.25        25.68 o                         
  -7   1   7          6.67          6.25         0.43 o                         
  -6   1   7        162.03        173.99        10.76 o                         
  -5   1   7          3.53          3.73         0.37 o                         
  -4   1   7        149.29        143.82         8.69 o                         
  -3   1   7         57.59         56.12         2.94 o                         
  -2   1   7         84.69         91.08         6.34 o                         
  -1   1   7        346.96        358.09        24.99 o                         
   0   1   7         66.20         74.87         5.91 o                         
   1   1   7       1112.47       1213.57        95.24 o                         
   2   1   7          7.22          8.91         0.44 o                         
   3   1   7          6.75          7.18         1.00 o                         
   4   1   7        428.42        366.91        41.68 o                         
   5   1   7         39.84         43.16         4.70 o                         
   6   1   7         56.75         61.33         6.90 o                         
   7   1   7          0.36          0.02         1.77 o                         
  -9   2   7         33.88         29.27         5.30 o                         
  -8   2   7        295.96        297.43        17.67 o                         
  -7   2   7        370.76        364.02        26.20 o                         
  -6   2   7        259.15        252.15        16.15 o                         
  -5   2   7        205.97        219.49        13.05 o                         
  -4   2   7          4.48          6.80         0.47 o                         
  -3   2   7        912.18        956.29        61.09 o                         
  -2   2   7          0.44          0.58         0.40 o                         
  -1   2   7         61.42         59.54         3.64 o                         
   0   2   7         25.95         23.69         1.44 o                         
   1   2   7        208.26        180.63        10.82 o                         
   2   2   7          1.94          2.07         0.23 o                         
   3   2   7          1.60          3.56         0.46 o                         
   4   2   7         70.95         60.84         5.35 o                         
   5   2   7          1.22          0.74         0.33 o                         
   6   2   7         29.73         33.39         2.93 o                         
   7   2   7         14.35         10.21         1.79 o                         
  -9   3   7         21.98         15.78         1.83 o                         
  -8   3   7         70.47         88.49         9.60 o                         
  -7   3   7         36.50         36.75         3.02 o                         
  -6   3   7          4.23          5.72         0.56 o                         
  -5   3   7        442.45        442.75        37.98 o                         
  -4   3   7        230.60        244.44        15.08 o                         
  -3   3   7        111.61        107.84         6.05 o                         
  -2   3   7          0.67          0.74         0.36 o                         
  -1   3   7          0.21          0.24         0.38 o                         
   0   3   7         80.34         82.19         4.15 o                         
   1   3   7         18.90         18.07         0.90 o                         
   2   3   7         60.01         57.40         3.35 o                         
   3   3   7         11.80          9.88         0.48 o                         
   4   3   7         23.64         19.02         1.17 o                         
   5   3   7         76.10         69.25         5.33 o                         
   6   3   7          0.01          0.51         0.83 o                         
  -9   4   7          0.20          0.59         0.55 o                         
  -8   4   7          6.36          6.50         0.66 o                         
  -7   4   7         45.92         43.43         2.44 o                         
  -6   4   7          6.64          6.13         0.70 o                         
  -5   4   7         84.22         85.82         9.77 o                         
  -4   4   7         28.15         26.94         1.67 o                         
  -3   4   7         66.60         63.45         3.95 o                         
  -2   4   7        647.46        626.08        40.64 o                         
  -1   4   7         59.20         51.61         3.17 o                         
   0   4   7        291.61        277.80        16.91 o                         
   1   4   7          0.78          2.42         0.25 o                         
   2   4   7        150.15        154.08         8.27 o                         
   3   4   7          4.11          3.65         0.38 o                         
   4   4   7         27.75         31.25         2.10 o                         
   5   4   7         19.29         17.24         1.13 o                         
   6   4   7         17.46         15.68         1.54 o                         
  -9   5   7         45.12         40.70         3.55 o                         
  -8   5   7        231.09        227.50        12.60 o                         
  -7   5   7        124.91        139.29         9.33 o                         
  -6   5   7        112.35        121.06         8.45 o                         
  -5   5   7          0.01          0.37         0.42 o                         
  -4   5   7         87.54         88.47         6.88 o                         
  -3   5   7         89.43         93.15         7.28 o                         
  -2   5   7         39.10         40.67         4.17 o                         
  -1   5   7          8.76          8.50         0.62 o                         
   0   5   7          5.04          5.18         0.35 o                         
   1   5   7         38.13         42.91         2.18 o                         
   2   5   7          1.90          2.22         0.35 o                         
   3   5   7        104.36        100.55         5.57 o                         
   4   5   7         48.31         45.12         3.11 o                         
   5   5   7        152.64        151.12        11.94 o                         
  -9   6   7         17.23         10.22         1.36 o                         
  -8   6   7         10.81         10.38         0.92 o                         
  -7   6   7          6.09          5.73         0.59 o                         
  -6   6   7         76.12         83.49         6.47 o                         
  -5   6   7          3.75          7.20         0.62 o                         
  -4   6   7        454.76        403.95        23.47 o                         
  -3   6   7        110.42        116.59         9.06 o                         
  -2   6   7        174.31        184.20        12.55 o                         
  -1   6   7         75.37         86.18         4.78 o                         
   0   6   7        531.17        554.04        27.10 o                         
   1   6   7        210.42        210.05        11.30 o                         
   2   6   7        151.90        147.44         8.52 o                         
   3   6   7          0.51          0.96         0.57 o                         
   4   6   7         24.59         17.99         1.33 o                         
   5   6   7          3.07          4.31         1.06 o                         
  -8   7   7        112.54        121.73         8.08 o                         
  -7   7   7          8.40          6.18         0.62 o                         
  -6   7   7        461.57        439.39        25.56 o                         
  -5   7   7        187.00        184.88        11.61 o                         
  -4   7   7        191.99        174.10        10.47 o                         
  -3   7   7          8.39         15.35         0.92 o                         
  -2   7   7         53.15         45.15         3.33 o                         
  -1   7   7         28.42         31.69         1.96 o                         
   0   7   7         74.17         73.09         3.99 o                         
   1   7   7        118.23        111.47         5.45 o                         
   2   7   7         16.10         25.70         1.34 o                         
   3   7   7          6.24          3.36         0.62 o                         
   4   7   7         15.09         11.47         0.89 o                         
  -8   8   7          0.24          0.09         0.84 o                         
  -7   8   7          3.09          3.43         0.57 o                         
  -6   8   7         46.09         51.16         3.38 o                         
  -5   8   7          0.83          3.10         0.64 o                         
  -4   8   7         22.48         19.16         1.39 o                         
  -3   8   7         82.07         75.63         4.44 o                         
  -2   8   7         12.62         14.67         1.86 o                         
  -1   8   7          0.84          1.37         0.47 o                         
   0   8   7          3.84          4.19         0.53 o                         
   1   8   7         58.40         59.82         4.36 o                         
   2   8   7          4.65          2.55         0.50 o                         
   3   8   7         47.97         43.81         2.75 o                         
  -7   9   7         60.52         52.50         3.56 o                         
  -6   9   7        155.88        204.52        36.90 o                         
  -5   9   7          2.85          2.73         0.67 o                         
  -4   9   7          1.05          2.15         0.49 o                         
  -3   9   7          1.90          1.75         0.48 o                         
  -2   9   7         41.66         44.75         2.51 o                         
  -1   9   7          1.92          1.37         0.42 o                         
   0   9   7         22.70         17.88         1.07 o                         
   1   9   7         20.39         21.30         1.32 o                         
   2   9   7          5.75          9.16         0.76 o                         
  -6  10   7         15.52         17.34         1.32 o                         
  -5  10   7          9.30         11.69         1.25 o                         
  -4  10   7          5.75          5.83         0.77 o                         
  -3  10   7        205.45        205.22        11.52 o                         
  -2  10   7         27.07         32.31         2.09 o                         
  -1  10   7          0.78          0.29         0.49 o                         
   0  10   7          0.01          0.09         0.50 o                         
  -4  11   7          2.28          2.92         0.58 o                         
  -3  11   7         38.99         36.68         2.23 o                         
  -2  11   7          2.70          2.93         0.57 o                         
   0 -12   8         19.67         16.24         1.17 o                         
   1 -12   8          0.70          2.28         0.56 o                         
   2 -12   8         52.35         53.69         5.97 o                         
   3 -12   8         38.37         41.99         4.12 o                         
   4 -12   8         47.65         40.52         2.27 o                         
   5 -12   8          4.18          7.18         1.57 o                         
  -2 -11   8          2.21          3.89         0.57 o                         
  -1 -11   8         90.40        101.62         5.20 o                         
   0 -11   8          0.02          0.30         0.55 o                         
   1 -11   8         52.45         61.11         4.65 o                         
   2 -11   8         51.26         53.92         3.05 o                         
   3 -11   8          0.22         -0.24         0.62 o                         
   4 -11   8          6.28          5.90         0.56 o                         
   5 -11   8         10.79         11.42         0.81 o                         
   6 -11   8        105.00        108.21         6.23 o                         
  -3 -10   8          2.38          2.82         0.42 o                         
  -2 -10   8         18.78         19.14         1.14 o                         
  -1 -10   8         22.41         26.57         2.05 o                         
   0 -10   8         22.92         21.57         1.43 o                         
   1 -10   8         10.02         18.21         1.62 o                         
   2 -10   8          4.69          4.09         0.52 o                         
   3 -10   8         79.72         78.45         5.93 o                         
   4 -10   8         53.94         56.98         3.45 o                         
   5 -10   8         23.08         28.34         3.38 o                         
   6 -10   8         12.40         13.11         0.93 o                         
   7 -10   8          0.60          0.83         0.70 o                         
  -4  -9   8         52.44         39.52         2.17 o                         
  -3  -9   8         48.15         48.37         3.05 o                         
  -2  -9   8          1.81          1.69         0.38 o                         
  -1  -9   8          1.21          1.88         0.44 o                         
   0  -9   8          0.26          0.53         0.40 o                         
   1  -9   8          1.00          1.05         0.52 o                         
   2  -9   8         82.82         77.50         5.05 o                         
   3  -9   8         27.87         32.27         1.89 o                         
   4  -9   8         10.11         12.06         0.78 o                         
   5  -9   8         20.06         16.38         0.99 o                         
   6  -9   8         67.62         66.18         3.97 o                         
   7  -9   8         58.14         59.81         6.35 o                         
  -5  -8   8          6.83          4.44         0.78 o                         
  -4  -8   8          2.86          2.85         0.48 o                         
  -3  -8   8        126.16        142.81         8.39 o                         
  -2  -8   8        137.74        147.52        11.11 o                         
  -1  -8   8          3.86          4.57         0.48 o                         
   0  -8   8        239.32        234.64        12.14 o                         
   1  -8   8         21.71         24.72         1.59 o                         
   2  -8   8        565.07        586.42        43.64 o                         
   3  -8   8        577.72        681.18        49.62 o                         
   4  -8   8          6.20          7.63         1.03 o                         
   5  -8   8        106.60        111.51         6.57 o                         
   6  -8   8          1.27          2.95         0.43 o                         
   7  -8   8          0.95          0.56         0.46 o                         
   8  -8   8          2.01          0.75         0.64 o                         
  -6  -7   8         83.33         66.84         3.91 o                         
  -5  -7   8         11.78         11.92         0.91 o                         
  -4  -7   8          2.86          4.22         0.43 o                         
  -3  -7   8         23.94         22.65         1.50 o                         
  -2  -7   8          4.86          4.23         0.37 o                         
  -1  -7   8         57.82         64.03         3.63 o                         
   0  -7   8        512.85        515.10        27.25 o                         
   1  -7   8       1114.24       1119.66        80.48 o                         
   2  -7   8         27.15         28.96         3.15 o                         
   3  -7   8          2.80          2.60         0.54 o                         
   4  -7   8        171.93        160.54        12.70 o                         
   5  -7   8        174.28        179.88        14.16 o                         
   6  -7   8        121.47        124.29         8.02 o                         
   7  -7   8         47.38         44.36         3.82 o                         
   8  -7   8         14.77         14.69         1.79 o                         
  -6  -6   8          0.32          0.61         0.56 o                         
  -5  -6   8         62.79         58.14         3.17 o                         
  -4  -6   8         17.29         19.93         1.04 o                         
  -3  -6   8        229.25        217.58        10.72 o                         
  -2  -6   8        301.23        320.57        16.93 o                         
  -1  -6   8          0.31          0.55         0.31 o                         
   0  -6   8         29.42         29.77         1.91 o                         
   1  -6   8        953.19        977.88        54.59 o                         
   2  -6   8        152.41        155.84        12.83 o                         
   3  -6   8        248.84        270.20        20.98 o                         
   4  -6   8         32.72         32.65         2.61 o                         
   5  -6   8         11.14         10.50         0.84 o                         
   6  -6   8          0.03         -0.28         0.75 o                         
   7  -6   8         36.08         39.22         5.90 o                         
   8  -6   8          2.61          4.59         1.02 o                         
  -7  -5   8          2.42          1.75         0.71 o                         
  -6  -5   8         88.17         90.11         7.91 o                         
  -5  -5   8          9.60         11.51         0.90 o                         
  -4  -5   8         15.53         15.45         0.85 o                         
  -3  -5   8        359.00        367.37        19.65 o                         
  -2  -5   8          2.42          3.80         0.33 o                         
  -1  -5   8        886.68        865.47        44.18 o                         
   0  -5   8        985.23       1041.83        60.61 o                         
   1  -5   8        370.50        362.71        21.14 o                         
   2  -5   8        638.84        633.17        45.40 o                         
   3  -5   8        490.75        488.24        29.45 o                         
   4  -5   8         56.55         56.00         4.43 o                         
   5  -5   8        132.88        138.72        10.92 o                         
   6  -5   8          3.30          5.31         0.78 o                         
   7  -5   8          3.23          4.18         0.97 o                         
   8  -5   8         55.25         67.14         8.57 o                         
  -7  -4   8          3.50          5.10         0.87 o                         
  -6  -4   8        125.97        122.81        15.37 o                         
  -5  -4   8         11.20          8.15         0.55 o                         
  -4  -4   8          5.89          5.58         0.39 o                         
  -3  -4   8       1440.81       1626.46        95.13 o                         
  -2  -4   8         78.25         89.39         4.58 o                         
  -1  -4   8        424.61        412.21        23.78 o                         
   0  -4   8         50.95         46.09         2.42 o                         
   1  -4   8        455.46        408.42        24.81 o                         
   2  -4   8          1.66          1.90         0.29 o                         
   3  -4   8         21.38         25.93         2.04 o                         
   4  -4   8        432.39        444.16        42.58 o                         
   5  -4   8          7.66          5.95         0.70 o                         
   6  -4   8        121.77        115.73         9.66 o                         
   7  -4   8         73.83         77.14         9.36 o                         
   8  -4   8          9.83          9.23         1.23 o                         
  -8  -3   8         42.16         33.49         5.09 o                         
  -7  -3   8        100.08         98.40         6.90 o                         
  -6  -3   8        396.48        377.81        26.70 o                         
  -5  -3   8          2.35          2.44         0.51 o                         
  -4  -3   8        844.08        866.51        58.81 o                         
  -3  -3   8        917.36        886.69        61.87 o                         
  -2  -3   8        614.14        609.25        35.89 o                         
  -1  -3   8         30.05         42.74         3.13 o                         
   0  -3   8         47.11         36.84         1.75 o                         
   1  -3   8         28.34         17.39         0.82 o                         
   2  -3   8        160.74        163.50        10.19 o                         
   3  -3   8        270.88        237.13        18.60 o                         
   4  -3   8        129.62        166.90        25.38 o                         
   5  -3   8        343.87        396.50        37.94 o                         
   6  -3   8        125.09        145.10        11.34 o                         
   7  -3   8         20.48         19.74         1.81 o                         
   8  -3   8         47.60         41.89         3.82 o                         
  -8  -2   8          6.78          7.92         1.21 o                         
  -7  -2   8         97.88         85.89         7.25 o                         
  -6  -2   8        247.67        251.98        17.29 o                         
  -5  -2   8         58.88         75.22         4.40 o                         
  -4  -2   8        338.40        366.87        25.62 o                         
  -3  -2   8          4.80          6.89         0.50 o                         
  -2  -2   8        148.06        164.11         9.08 o                         
  -1  -2   8          0.00          0.47         0.28 o                         
   0  -2   8         13.20          9.78         0.98 o                         
   1  -2   8          0.77          2.94         0.20 o                         
   2  -2   8         38.99         42.11         4.06 o                         
   3  -2   8        174.47        182.42        17.25 o                         
   4  -2   8        737.53        812.15        66.47 o                         
   5  -2   8        196.82        236.35        20.36 o                         
   6  -2   8          1.23          0.76         0.71 o                         
   7  -2   8          6.23          7.22         1.03 o                         
   8  -2   8         15.96         15.76         2.06 o                         
  -8  -1   8         65.85         66.22         5.58 o                         
  -7  -1   8        211.68        182.77        13.03 o                         
  -6  -1   8          0.00          0.02         0.54 o                         
  -5  -1   8         37.10         36.92         3.53 o                         
  -4  -1   8        255.06        264.05        20.93 o                         
  -3  -1   8        233.36        224.17        14.87 o                         
  -2  -1   8        299.48        312.00        20.85 o                         
  -1  -1   8         58.69         68.99         5.36 o                         
   0  -1   8       1128.18       1284.20        87.18 o                         
   1  -1   8         15.59         13.95         0.74 o                         
   2  -1   8         82.57         83.83         7.68 o                         
   3  -1   8        155.00        175.61        20.89 o                         
   4  -1   8        131.67        135.05        11.38 o                         
   5  -1   8         30.81         39.62         4.29 o                         
   6  -1   8        169.96        198.79        22.81 o                         
   7  -1   8          0.16          0.29         1.37 o                         
  -8   0   8        125.67        141.41         9.86 o                         
  -7   0   8          0.18          0.19         0.52 o                         
  -6   0   8        190.40        196.19        11.79 o                         
  -5   0   8          1.68          3.29         0.38 o                         
  -4   0   8         21.47         24.17         1.51 o                         
  -3   0   8        198.73        201.73        11.33 o                         
  -2   0   8          3.08          4.83         0.38 o                         
  -1   0   8         82.55         86.23         5.00 o                         
   0   0   8         63.58         68.94         4.74 o                         
   1   0   8        219.87        284.75        29.50 o                         
   2   0   8        653.33        715.73        83.69 o                         
   3   0   8        228.52        231.85        28.85 o                         
   4   0   8        128.13        144.75        14.47 o                         
   5   0   8          1.91          0.83         1.08 o                         
   6   0   8          2.82          3.65         0.97 o                         
   7   0   8         57.82         57.76         6.62 o                         
  -8   1   8          1.58          2.31         0.81 o                         
  -7   1   8        215.55        245.04        17.76 o                         
  -6   1   8        215.18        234.70        21.63 o                         
  -5   1   8        989.14       1257.04        89.48 o                         
  -4   1   8        388.16        437.39        25.40 o                         
  -3   1   8         29.99         28.60         1.48 o                         
  -2   1   8        214.61        198.78        12.52 o                         
  -1   1   8        695.25        736.19        36.72 o                         
   0   1   8          0.43          0.07         0.30 o                         
   1   1   8         66.18         58.27         3.29 o                         
   2   1   8        218.19        234.94        20.15 o                         
   3   1   8         25.30         31.93         3.40 o                         
   4   1   8         29.77         47.37         8.07 o                         
   5   1   8        163.87        196.19        22.78 o                         
   6   1   8         15.01         16.61         2.00 o                         
   7   1   8         86.09         79.84        11.06 o                         
  -9   2   8          1.47          1.09         1.28 o                         
  -8   2   8          0.68          0.77         0.61 o                         
  -7   2   8          0.41          0.88         0.58 o                         
  -6   2   8         10.19         12.52         1.01 o                         
  -5   2   8         13.78         17.78         1.06 o                         
  -4   2   8        621.95        744.61        49.53 o                         
  -3   2   8        141.91        132.29         9.39 o                         
  -2   2   8        220.57        209.96        16.56 o                         
  -1   2   8         16.89         18.64         1.06 o                         
   0   2   8         51.09         53.82         3.15 o                         
   1   2   8         67.03         64.07         3.94 o                         
   2   2   8        896.49        956.11        59.15 o                         
   3   2   8        317.81        299.49        21.47 o                         
   4   2   8         90.50         86.55         7.90 o                         
   5   2   8         17.24         20.27         2.25 o                         
   6   2   8         24.01         30.77         3.52 o                         
  -9   3   8          1.16          1.00         0.83 o                         
  -8   3   8        330.57        341.18        19.99 o                         
  -7   3   8         19.56         21.01         1.85 o                         
  -6   3   8          8.42          8.28         0.78 o                         
  -5   3   8          6.98          6.58         0.49 o                         
  -4   3   8         76.24         72.19         3.83 o                         
  -3   3   8        112.62        121.60         6.74 o                         
  -2   3   8        529.69        542.21        29.82 o                         
  -1   3   8         44.39         43.85         2.39 o                         
   0   3   8        797.60        809.89        50.74 o                         
   1   3   8          0.88          2.21         0.21 o                         
   2   3   8        347.05        367.82        23.09 o                         
   3   3   8        135.99        118.03         8.28 o                         
   4   3   8         44.87         55.63         4.18 o                         
   5   3   8        161.19        136.92        18.27 o                         
   6   3   8         30.52         31.16         3.60 o                         
  -8   4   8          0.42          0.34         0.61 o                         
  -7   4   8          7.89          6.54         0.57 o                         
  -6   4   8         69.07         68.35         3.85 o                         
  -5   4   8          0.39          1.21         0.45 o                         
  -4   4   8         13.74         12.48         0.76 o                         
  -3   4   8        178.78        188.06        10.47 o                         
  -2   4   8          7.38          5.93         0.43 o                         
  -1   4   8         68.94         77.47         5.17 o                         
   0   4   8          7.58          9.58         0.51 o                         
   1   4   8         43.97         43.15         2.20 o                         
   2   4   8         19.08         19.87         1.05 o                         
   3   4   8          6.30          5.86         0.42 o                         
   4   4   8          2.69          3.84         0.53 o                         
   5   4   8          6.41          8.36         0.73 o                         
  -8   5   8        134.05        130.05         7.74 o                         
  -7   5   8         41.24         41.87         2.59 o                         
  -6   5   8          1.35          1.84         0.53 o                         
  -5   5   8        172.09        187.85        17.35 o                         
  -4   5   8         50.59         49.68         3.10 o                         
  -3   5   8          6.89          6.81         0.58 o                         
  -2   5   8        420.36        460.78        31.05 o                         
  -1   5   8        498.23        454.03        38.86 o                         
   0   5   8        548.75        622.97        62.46 o                         
   1   5   8        382.08        370.99        20.71 o                         
   2   5   8          4.92          6.21         0.45 o                         
   3   5   8         32.96         36.96         2.51 o                         
   4   5   8          9.70          5.79         0.65 o                         
   5   5   8          0.32         -0.06         0.89 o                         
  -8   6   8         62.73         57.46         3.17 o                         
  -7   6   8         55.09         55.17         3.27 o                         
  -6   6   8        205.00        216.22        18.65 o                         
  -5   6   8          4.04          3.71         0.50 o                         
  -4   6   8        458.11        456.77        26.37 o                         
  -3   6   8          5.05          5.56         0.62 o                         
  -2   6   8         45.08         69.91         4.65 o                         
  -1   6   8        365.69        365.48        19.43 o                         
   0   6   8         13.18         17.65         1.20 o                         
   1   6   8         42.56         45.19         2.64 o                         
   2   6   8         20.40         22.47         1.73 o                         
   3   6   8         60.26         60.53         3.62 o                         
   4   6   8         17.17         12.94         1.07 o                         
  -8   7   8          1.04          0.10         0.68 o                         
  -7   7   8         75.00         85.02         6.34 o                         
  -6   7   8         57.51         60.14         4.04 o                         
  -5   7   8         46.59         45.44         2.91 o                         
  -4   7   8          0.00          0.18         0.59 o                         
  -3   7   8        147.19        163.65        11.05 o                         
  -2   7   8          1.13          1.27         0.54 o                         
  -1   7   8         30.56         32.92         1.64 o                         
   0   7   8          6.13          7.17         0.56 o                         
   1   7   8          6.91         12.80         0.84 o                         
   2   7   8          1.03          0.69         0.52 o                         
   3   7   8         14.97         13.33         1.03 o                         
  -7   8   8          0.40          0.43         0.63 o                         
  -6   8   8        212.30        207.54        18.33 o                         
  -5   8   8         74.62         79.44         7.24 o                         
  -4   8   8         89.60         91.28         6.19 o                         
  -3   8   8         22.16         16.95         1.94 o                         
  -2   8   8          0.03          0.55         0.51 o                         
  -1   8   8         42.52         37.66         1.91 o                         
   0   8   8         28.83         26.50         1.41 o                         
   1   8   8         24.26         25.00         1.22 o                         
   2   8   8          3.79          5.17         0.58 o                         
  -6   9   8          5.32          3.15         1.09 o                         
  -5   9   8          5.75          3.12         0.60 o                         
  -4   9   8         17.34         23.05         2.49 o                         
  -3   9   8         28.83         26.35         1.46 o                         
  -2   9   8        157.99        159.72         7.98 o                         
  -1   9   8         60.67         54.17         2.82 o                         
   0   9   8         17.41         19.11         1.24 o                         
   1   9   8          0.36          0.92         0.53 o                         
  -5  10   8         76.81         59.76         3.83 o                         
  -4  10   8          0.08          0.32         0.62 o                         
  -3  10   8          0.31          0.09         0.51 o                         
  -2  10   8          0.02          0.13         0.65 o                         
  -1  10   8          0.30          0.55         0.46 o                         
   1 -12   9         10.13          6.70         0.69 o                         
   2 -12   9         68.03         60.86         6.03 o                         
   3 -12   9         57.65         57.73         3.70 o                         
   4 -12   9        109.52        106.79        12.33 o                         
  -1 -11   9          1.10          2.12         0.46 o                         
   0 -11   9         23.46         20.54         1.43 o                         
   1 -11   9        231.76        259.43        15.64 o                         
   2 -11   9         38.99         42.99         2.89 o                         
   3 -11   9         10.24         12.64         1.31 o                         
   4 -11   9          0.12          0.46         0.72 o                         
   5 -11   9          6.13          4.53         0.78 o                         
  -3 -10   9          0.01          0.55         0.67 o                         
  -2 -10   9         63.26         53.82         3.18 o                         
  -1 -10   9         13.74         15.37         1.02 o                         
   0 -10   9         27.40         34.19         2.05 o                         
   1 -10   9         89.72         98.58         6.51 o                         
   2 -10   9         13.96         14.28         1.02 o                         
   3 -10   9         31.74         32.40         1.88 o                         
   4 -10   9          2.98          2.76         0.69 o                         
   5 -10   9         26.46         22.90         1.52 o                         
   6 -10   9         10.69          9.64         2.11 o                         
  -4  -9   9          1.45          1.64         0.60 o                         
  -3  -9   9          3.60          1.96         0.47 o                         
  -2  -9   9          3.25          4.35         0.52 o                         
  -1  -9   9         62.58         68.62         3.41 o                         
   0  -9   9         17.17         22.11         1.24 o                         
   1  -9   9         12.48         15.54         1.09 o                         
   2  -9   9         17.24         19.42         1.91 o                         
   3  -9   9         67.38         65.78         4.91 o                         
   4  -9   9         35.37         31.43         2.28 o                         
   5  -9   9        412.49        429.40        33.67 o                         
   6  -9   9        135.18        155.89        19.14 o                         
   7  -9   9          0.39          0.72         0.57 o                         
  -4  -8   9          2.49          3.33         0.49 o                         
  -3  -8   9         84.42         91.43         5.29 o                         
  -2  -8   9         71.12         80.05         3.91 o                         
  -1  -8   9         38.78         35.18         1.80 o                         
   0  -8   9         18.04         16.89         0.89 o                         
   1  -8   9        136.15        148.28        11.38 o                         
   2  -8   9         66.60         61.09         3.92 o                         
   3  -8   9        383.54        400.57        28.45 o                         
   4  -8   9         20.53         23.72         1.74 o                         
   5  -8   9          1.55          1.24         0.54 o                         
   6  -8   9         33.29         29.12         1.88 o                         
   7  -8   9        231.69        216.09        17.06 o                         
  -5  -7   9         12.43         10.92         0.82 o                         
  -4  -7   9          5.14          6.14         0.55 o                         
  -3  -7   9          7.23          6.13         0.48 o                         
  -2  -7   9        212.42        220.19        10.55 o                         
  -1  -7   9         38.84         38.32         2.07 o                         
   0  -7   9        311.01        355.45        19.63 o                         
   1  -7   9        242.64        252.42        13.98 o                         
   2  -7   9         82.18         90.42         5.25 o                         
   3  -7   9        150.58        157.93         8.81 o                         
   4  -7   9        396.32        379.94        25.50 o                         
   5  -7   9         15.69         15.96         1.13 o                         
   6  -7   9         21.93         15.33         1.42 o                         
   7  -7   9          0.22          0.63         0.84 o                         
  -6  -6   9          0.00         -0.18         0.67 o                         
  -5  -6   9          1.74          1.18         0.43 o                         
  -4  -6   9          2.15          1.75         0.58 o                         
  -3  -6   9          9.55         10.20         0.55 o                         
  -2  -6   9          0.94          2.66         0.41 o                         
  -1  -6   9         53.16         48.47         3.33 o                         
   0  -6   9        516.89        468.40        22.53 o                         
   1  -6   9         27.55         24.91         1.33 o                         
   2  -6   9       1304.98       1327.28        91.49 o                         
   3  -6   9        603.08        561.03        37.99 o                         
   4  -6   9        429.26        437.31        32.03 o                         
   5  -6   9         85.88         99.55         7.81 o                         
   6  -6   9         83.82         74.06         6.82 o                         
   7  -6   9         40.20         42.87         3.73 o                         
  -6  -5   9         79.64         87.83         5.03 o                         
  -5  -5   9        119.26        117.14        10.22 o                         
  -4  -5   9         25.36         28.11         1.41 o                         
  -3  -5   9        364.31        362.81        17.70 o                         
  -2  -5   9        116.75        117.69         6.77 o                         
  -1  -5   9       1163.56       1232.23        69.82 o                         
   0  -5   9         43.05         48.40         2.42 o                         
   1  -5   9        138.75        138.08         8.38 o                         
   2  -5   9          3.83          3.18         0.28 o                         
   3  -5   9          0.08          0.29         0.27 o                         
   4  -5   9         15.13         16.97         1.41 o                         
   5  -5   9         22.30         20.24         1.78 o                         
   6  -5   9         50.41         46.67         4.25 o                         
   7  -5   9          2.41          2.52         0.85 o                         
  -7  -4   9          2.43          2.68         0.77 o                         
  -6  -4   9         43.01         40.32         4.39 o                         
  -5  -4   9         86.79         86.09         4.81 o                         
  -4  -4   9        103.83        102.25         5.28 o                         
  -3  -4   9         99.17        103.86         5.48 o                         
  -2  -4   9         98.73         99.82         5.03 o                         
  -1  -4   9         14.49         19.32         1.20 o                         
   0  -4   9        424.90        448.10        28.66 o                         
   1  -4   9          0.02          0.55         0.27 o                         
   2  -4   9        112.31        122.50         8.07 o                         
   3  -4   9        156.97        161.90        17.48 o                         
   4  -4   9         18.69         24.60         1.96 o                         
   5  -4   9          0.12          0.36         0.67 o                         
   6  -4   9        201.79        203.58        19.42 o                         
   7  -4   9        171.70        201.14        16.98 o                         
  -7  -3   9          3.81          5.64         1.38 o                         
  -6  -3   9        112.68        121.72         8.20 o                         
  -5  -3   9         27.54         30.86         3.46 o                         
  -4  -3   9        344.69        353.55        24.85 o                         
  -3  -3   9        355.78        329.07        21.97 o                         
  -2  -3   9        517.02        496.22        31.66 o                         
  -1  -3   9          0.07          0.61         0.31 o                         
   0  -3   9          0.88          1.41         0.24 o                         
   1  -3   9         89.98         92.46         5.22 o                         
   2  -3   9        170.94        139.59        11.94 o                         
   3  -3   9         40.22         38.26         6.79 o                         
   4  -3   9         44.75         41.44         3.50 o                         
   5  -3   9         41.39         50.35         4.58 o                         
   6  -3   9         13.47         17.37         1.59 o                         
   7  -3   9          0.88          1.07         0.82 o                         
  -7  -2   9          5.67          6.30         0.86 o                         
  -6  -2   9          0.42          0.79         0.57 o                         
  -5  -2   9        802.37        817.05        61.24 o                         
  -4  -2   9         21.20         24.10         1.54 o                         
  -3  -2   9         78.67         71.63         4.99 o                         
  -2  -2   9        226.01        275.24        21.75 o                         
  -1  -2   9         28.31         33.28         2.05 o                         
   0  -2   9          2.87          3.70         0.24 o                         
   1  -2   9          0.70          1.01         0.17 o                         
   2  -2   9         19.69         15.90         1.31 o                         
   3  -2   9        210.55        234.63        34.50 o                         
   4  -2   9        510.81        566.39        54.55 o                         
   5  -2   9        260.23        295.98        25.66 o                         
   6  -2   9         62.79         65.09         5.52 o                         
   7  -2   9         13.46         14.63         1.94 o                         
  -8  -1   9         20.83         14.37         1.21 o                         
  -7  -1   9         21.78         21.19         1.68 o                         
  -6  -1   9         40.57         38.14         2.86 o                         
  -5  -1   9        143.89        165.13        11.22 o                         
  -4  -1   9         23.39         25.05         1.53 o                         
  -3  -1   9         21.53         20.43         1.61 o                         
  -2  -1   9         29.70         29.91         1.92 o                         
  -1  -1   9        287.23        252.69        15.29 o                         
   0  -1   9         70.15         52.31         2.93 o                         
   1  -1   9        397.65        394.81        23.38 o                         
   2  -1   9         99.41         97.49         8.44 o                         
   3  -1   9        200.31        181.45        14.39 o                         
   4  -1   9        329.52        350.92        29.58 o                         
   5  -1   9         15.14         16.33         3.27 o                         
   6  -1   9        173.50        210.71        24.40 o                         
   7  -1   9          7.18          6.35         1.25 o                         
  -8   0   9         55.75         64.87        12.50 o                         
  -7   0   9        288.03        379.68        61.71 o                         
  -6   0   9         78.52         89.60         6.07 o                         
  -5   0   9         91.15        105.20         5.76 o                         
  -4   0   9         21.35         22.77         1.23 o                         
  -3   0   9        203.78        232.97        14.62 o                         
  -2   0   9        171.93        148.02         9.71 o                         
  -1   0   9        179.09        166.67        10.05 o                         
   0   0   9        300.66        296.75        16.92 o                         
   1   0   9        121.39        125.05        11.40 o                         
   2   0   9         35.15         33.98         3.16 o                         
   3   0   9         43.87         44.80         4.92 o                         
   4   0   9          8.43         12.99         3.11 o                         
   5   0   9         45.20         65.43         7.94 o                         
   6   0   9          5.58          6.41         1.27 o                         
   7   0   9          0.00          1.11         1.49 o                         
  -8   1   9         29.84         27.62         2.54 o                         
  -7   1   9         32.03         34.06         2.12 o                         
  -6   1   9          5.67          6.22         0.59 o                         
  -5   1   9         43.07         39.67         2.17 o                         
  -4   1   9         27.33         23.27         1.32 o                         
  -3   1   9         72.75         72.14         4.00 o                         
  -2   1   9          3.43          2.14         0.37 o                         
  -1   1   9          1.08          4.29         0.31 o                         
   0   1   9          1.70          1.14         0.40 o                         
   1   1   9          0.43          0.05         0.27 o                         
   2   1   9         12.49         14.18         1.35 o                         
   3   1   9         41.42         70.13        18.36 o                         
   4   1   9        244.65        257.79        25.98 o                         
   5   1   9        228.30        241.16        27.63 o                         
   6   1   9         13.37         12.31         1.79 o                         
  -8   2   9         36.68         33.12         2.50 o                         
  -7   2   9         24.91         22.44         1.26 o                         
  -6   2   9         32.03         43.04         2.96 o                         
  -5   2   9          0.25          0.92         0.59 o                         
  -4   2   9        923.32        892.04        48.61 o                         
  -3   2   9        467.81        483.79        30.60 o                         
  -2   2   9        129.78        125.10         6.68 o                         
  -1   2   9          8.31          7.14         0.60 o                         
   0   2   9        228.66        245.99        16.66 o                         
   1   2   9         27.82         25.12         1.39 o                         
   2   2   9        242.96        300.71        25.92 o                         
   3   2   9        274.33        351.81        66.37 o                         
   4   2   9          1.06          1.40         1.22 o                         
   5   2   9         48.17         45.37         5.78 o                         
   6   2   9         79.53         66.23         7.59 o                         
  -8   3   9          0.00         -0.41         0.67 o                         
  -7   3   9        321.71        368.99        27.05 o                         
  -6   3   9         32.81         32.19         1.77 o                         
  -5   3   9          0.08          0.16         0.45 o                         
  -4   3   9         45.34         48.13         2.86 o                         
  -3   3   9         52.01         56.00         3.57 o                         
  -2   3   9        642.07        711.25        37.15 o                         
  -1   3   9        681.71        747.62        37.82 o                         
   0   3   9        197.39        196.65        10.49 o                         
   1   3   9         13.29         15.34         0.91 o                         
   2   3   9         23.56         19.58         1.10 o                         
   3   3   9        584.35        625.64        59.45 o                         
   4   3   9         18.84         15.42         1.89 o                         
   5   3   9          3.05          2.95         1.18 o                         
  -8   4   9          1.67          1.27         0.55 o                         
  -7   4   9         83.94         85.76         4.90 o                         
  -6   4   9         36.45         39.89         2.41 o                         
  -5   4   9         83.60         93.91         6.15 o                         
  -4   4   9         36.15         36.67         2.19 o                         
  -3   4   9         43.77         48.34         2.67 o                         
  -2   4   9          6.26         10.03         0.70 o                         
  -1   4   9        649.27        716.84        41.25 o                         
   0   4   9         78.88         89.34         4.77 o                         
   1   4   9        869.71        893.73        49.35 o                         
   2   4   9        240.26        280.16        23.31 o                         
   3   4   9         59.81         46.38         3.06 o                         
   4   4   9          2.77          3.15         0.38 o                         
   5   4   9          2.44          3.97         1.51 o                         
  -8   5   9          3.26          3.41         0.60 o                         
  -7   5   9         66.45         61.49         3.71 o                         
  -6   5   9         12.31         11.75         1.10 o                         
  -5   5   9         29.57         29.92         2.04 o                         
  -4   5   9         28.83         25.67         2.15 o                         
  -3   5   9         19.80         22.61         1.18 o                         
  -2   5   9        277.50        313.96        29.63 o                         
  -1   5   9          6.61          6.09         0.50 o                         
   0   5   9         20.05         27.56         2.89 o                         
   1   5   9         60.19         74.36         4.02 o                         
   2   5   9          9.82         11.71         0.72 o                         
   3   5   9          3.09          3.15         0.58 o                         
   4   5   9          2.15          1.52         0.68 o                         
  -7   6   9         10.27          9.28         0.81 o                         
  -6   6   9          0.66          1.26         0.60 o                         
  -5   6   9          0.92          1.32         0.45 o                         
  -4   6   9         88.98         83.08         5.85 o                         
  -3   6   9         97.39         98.62         5.47 o                         
  -2   6   9         52.85         60.60         3.86 o                         
  -1   6   9        267.97        302.66        27.54 o                         
   0   6   9        151.39        174.00         9.37 o                         
   1   6   9          5.15          6.47         0.48 o                         
   2   6   9         78.39         78.17         4.18 o                         
   3   6   9          3.00          5.06         0.67 o                         
  -7   7   9          4.84          4.77         0.57 o                         
  -6   7   9        157.41        173.60        12.50 o                         
  -5   7   9         29.45         32.08         2.76 o                         
  -4   7   9        101.68        115.60         6.24 o                         
  -3   7   9          0.75          2.40         0.44 o                         
  -2   7   9         82.06         87.69         6.06 o                         
  -1   7   9         82.72         74.67         4.40 o                         
   0   7   9         81.81         93.06         6.98 o                         
   1   7   9          8.89          8.65         0.64 o                         
   2   7   9          1.58          2.13         0.59 o                         
  -6   8   9        159.83        147.31         9.97 o                         
  -5   8   9          6.53          6.01         0.66 o                         
  -4   8   9          6.87          5.34         0.80 o                         
  -3   8   9        105.96        102.63         6.44 o                         
  -2   8   9         51.36         62.26         3.08 o                         
  -1   8   9         24.53         25.36         1.41 o                         
   0   8   9         14.10         16.70         0.96 o                         
   1   8   9         50.39         48.65         2.94 o                         
  -5   9   9         50.03         53.55         3.15 o                         
  -4   9   9          5.47          5.04         0.62 o                         
  -3   9   9          0.40          1.03         0.53 o                         
  -2   9   9         42.88         46.36         2.29 o                         
  -1   9   9          6.15          9.93         0.70 o                         
   0 -11  10         52.36         52.58         3.09 o                         
   1 -11  10         43.46         49.57         4.24 o                         
   2 -11  10          5.11          3.44         0.64 o                         
   3 -11  10        118.23        122.34         7.72 o                         
   4 -11  10          0.05          0.08         0.87 o                         
  -2 -10  10         37.68         36.25         1.94 o                         
  -1 -10  10          4.52          4.63         0.54 o                         
   0 -10  10          1.37          1.77         0.52 o                         
   1 -10  10         12.17         10.42         0.96 o                         
   2 -10  10         91.87        113.30         8.47 o                         
   3 -10  10          0.01          0.21         0.63 o                         
   4 -10  10          1.38          1.84         0.69 o                         
   5 -10  10          2.79          3.76         0.68 o                         
  -3  -9  10        173.38        145.23         7.82 o                         
  -2  -9  10         50.28         66.99         3.79 o                         
  -1  -9  10        279.90        320.59        19.57 o                         
   0  -9  10          0.06          0.27         0.49 o                         
   1  -9  10          4.69          4.07         0.52 o                         
   2  -9  10          5.49          5.68         0.57 o                         
   3  -9  10         14.46         18.06         1.39 o                         
   4  -9  10         16.69         12.95         0.94 o                         
   5  -9  10         82.50         94.89         9.51 o                         
   6  -9  10         39.74         31.97         4.42 o                         
  -4  -8  10          4.73          4.63         0.63 o                         
  -3  -8  10         28.55         34.20         1.92 o                         
  -2  -8  10         47.31         56.60         2.80 o                         
  -1  -8  10         23.42         25.64         1.47 o                         
   0  -8  10         78.16         81.55         3.72 o                         
   1  -8  10          0.00          0.32         0.46 o                         
   2  -8  10        163.13        170.43         9.62 o                         
   3  -8  10         53.91         53.67         3.01 o                         
   4  -8  10          6.93          5.58         0.52 o                         
   5  -8  10         15.03         12.23         1.42 o                         
   6  -8  10        345.24        322.51        27.18 o                         
  -5  -7  10         23.94         19.04         1.17 o                         
  -4  -7  10         76.87         84.71         4.74 o                         
  -3  -7  10         30.55         37.18         2.28 o                         
  -2  -7  10          2.30          1.91         0.44 o                         
  -1  -7  10        107.08        115.25         5.93 o                         
   0  -7  10         63.41         52.77         2.69 o                         
   1  -7  10         90.47        107.13         6.85 o                         
   2  -7  10         93.04         84.64         5.72 o                         
   3  -7  10         15.69         16.46         1.03 o                         
   4  -7  10        594.46        695.78        60.43 o                         
   5  -7  10          0.00          0.46         0.63 o                         
   6  -7  10         73.11         66.76         5.71 o                         
   7  -7  10          7.55         10.33         1.21 o                         
  -5  -6  10          0.24          0.49         0.51 o                         
  -4  -6  10          4.23          4.75         0.56 o                         
  -3  -6  10        351.53        378.85        19.93 o                         
  -2  -6  10         89.08        101.64         4.82 o                         
  -1  -6  10         49.89         41.79         2.31 o                         
   0  -6  10          1.87          1.09         0.41 o                         
   1  -6  10        908.84        861.12        48.58 o                         
   2  -6  10          1.60          1.72         0.46 o                         
   3  -6  10        100.78         97.08         6.69 o                         
   4  -6  10         15.14         12.94         1.13 o                         
   5  -6  10         44.73         38.96         3.33 o                         
   6  -6  10          0.38         -0.05         0.74 o                         
   7  -6  10          0.00         -0.06         0.74 o                         
  -6  -5  10          0.05          0.21         0.58 o                         
  -5  -5  10        111.27        104.50         5.28 o                         
  -4  -5  10        371.28        380.20        22.90 o                         
  -3  -5  10         29.62         33.18         2.00 o                         
  -2  -5  10         13.61         12.06         0.69 o                         
  -1  -5  10        210.39        222.76        10.96 o                         
   0  -5  10         36.10         37.28         2.39 o                         
   1  -5  10         79.84         82.16         4.63 o                         
   2  -5  10        215.69        199.62        14.24 o                         
   3  -5  10         44.10         43.21         6.55 o                         
   4  -5  10        139.57        143.09        12.40 o                         
   5  -5  10          0.00          0.52         0.67 o                         
   6  -5  10         27.28         30.15         2.57 o                         
   7  -5  10        295.08        310.08        42.27 o                         
  -6  -4  10         11.44         10.63         0.78 o                         
  -5  -4  10          5.07          5.84         0.61 o                         
  -4  -4  10        354.37        320.09        20.32 o                         
  -3  -4  10          4.36          2.51         0.43 o                         
  -2  -4  10        745.70        660.10        39.82 o                         
  -1  -4  10        219.28        201.35        11.94 o                         
   0  -4  10        106.44        106.35         5.83 o                         
   1  -4  10          8.56          5.92         0.28 o                         
   2  -4  10         82.18         92.69         5.86 o                         
   3  -4  10         48.14         50.33         4.22 o                         
   4  -4  10        641.57        599.73        49.70 o                         
   5  -4  10          7.75          7.32         0.86 o                         
   6  -4  10        110.52        129.21        12.05 o                         
   7  -4  10         14.72         12.64         1.26 o                         
  -7  -3  10         89.31         78.10         6.07 o                         
  -6  -3  10         97.92        114.87         8.07 o                         
  -5  -3  10         21.15         21.15         1.29 o                         
  -4  -3  10         78.33         79.49         5.41 o                         
  -3  -3  10        147.52        161.38        12.48 o                         
  -2  -3  10        166.05        156.35         9.79 o                         
  -1  -3  10          0.08          1.15         0.37 o                         
   0  -3  10        123.13        122.29         6.52 o                         
   1  -3  10          1.03          1.66         0.18 o                         
   2  -3  10        109.47        117.33        10.70 o                         
   3  -3  10          4.40          5.23         0.69 o                         
   4  -3  10        255.30        346.50        41.29 o                         
   5  -3  10         55.60         62.74         5.30 o                         
   6  -3  10         67.35         68.39         5.69 o                         
   7  -3  10          7.02          6.92         1.09 o                         
  -7  -2  10         61.16         53.68         5.37 o                         
  -6  -2  10         13.26         11.27         0.82 o                         
  -5  -2  10         76.02         89.13         6.94 o                         
  -4  -2  10        332.61        350.30        24.08 o                         
  -3  -2  10          2.07          0.59         0.48 o                         
  -2  -2  10         49.30         66.51         4.42 o                         
  -1  -2  10        184.21        183.70        10.12 o                         
   0  -2  10        171.94        170.86         9.04 o                         
   1  -2  10        430.51        447.78        29.08 o                         
   2  -2  10       1054.14       1105.59       128.28 o                         
   3  -2  10          1.64          1.13         0.58 o                         
   4  -2  10         13.06         11.43         0.93 o                         
   5  -2  10          1.88          2.84         0.64 o                         
   6  -2  10         32.16         35.29         5.13 o                         
   7  -2  10         66.34         57.21         9.64 o                         
  -7  -1  10          1.63          1.33         0.73 o                         
  -6  -1  10        194.58        196.69        13.69 o                         
  -5  -1  10        140.51        151.44        10.15 o                         
  -4  -1  10         18.14         16.57         1.23 o                         
  -3  -1  10          1.55          3.45         0.41 o                         
  -2  -1  10         64.51         72.69         4.83 o                         
  -1  -1  10          0.03          0.67         0.43 o                         
   0  -1  10        396.41        467.99        32.93 o                         
   1  -1  10        149.19        148.16         9.62 o                         
   2  -1  10          0.00         -0.16         0.74 o                         
   3  -1  10         54.02         55.66         5.58 o                         
   4  -1  10         16.78         21.52         2.20 o                         
   5  -1  10        142.53        148.34        17.10 o                         
   6  -1  10          0.05         -0.48         1.19 o                         
  -7   0  10          0.04          0.36         0.74 o                         
  -6   0  10         15.38         14.53         0.96 o                         
  -5   0  10        177.17        174.82        10.30 o                         
  -4   0  10        156.98        170.42         9.77 o                         
  -3   0  10        101.83        101.83         6.35 o                         
  -2   0  10         33.10         39.45         2.36 o                         
  -1   0  10        403.46        365.09        24.95 o                         
   0   0  10         17.03         16.83         0.92 o                         
   1   0  10        156.17        172.12        11.96 o                         
   2   0  10        272.77        321.33        36.88 o                         
   3   0  10         86.37         93.07        18.33 o                         
   4   0  10         41.21         41.58         4.60 o                         
   5   0  10          1.46          1.72         1.26 o                         
   6   0  10        227.19        240.24        27.99 o                         
  -7   1  10         33.35         38.21         3.93 o                         
  -6   1  10         13.70         13.76         0.85 o                         
  -5   1  10        201.29        200.85        11.09 o                         
  -4   1  10        146.63        147.64         7.96 o                         
  -3   1  10        443.11        384.94        24.10 o                         
  -2   1  10        581.63        568.62        40.58 o                         
  -1   1  10        255.00        292.95        21.55 o                         
   0   1  10         24.49         26.56         2.06 o                         
   1   1  10        509.03        533.42        30.45 o                         
   2   1  10        528.16        684.23       186.42 o                         
   3   1  10         12.57         12.19         1.41 o                         
   4   1  10         46.52         56.47         5.70 o                         
   5   1  10          0.05          0.11         1.15 o                         
   6   1  10         26.25         28.21         5.06 o                         
  -8   2  10          5.01          2.71         1.05 o                         
  -7   2  10          0.62          0.84         0.58 o                         
  -6   2  10        454.46        464.79        31.62 o                         
  -5   2  10        112.46        110.35         5.93 o                         
  -4   2  10          2.10          3.03         0.44 o                         
  -3   2  10         15.20         13.48         0.92 o                         
  -2   2  10         12.99         15.02         0.83 o                         
  -1   2  10        135.11        173.17        19.34 o                         
   0   2  10        261.75        300.45        19.58 o                         
   1   2  10         72.59         77.60         4.29 o                         
   2   2  10         57.01         61.20         7.86 o                         
   3   2  10         22.69         17.94         3.78 o                         
   4   2  10         35.16         37.69         3.91 o                         
   5   2  10         23.23         21.09         2.51 o                         
  -7   3  10        390.93        384.99        25.20 o                         
  -6   3  10         46.61         53.99         3.69 o                         
  -5   3  10         10.68          8.91         0.71 o                         
  -4   3  10         13.99         17.45         1.05 o                         
  -3   3  10         27.67         27.50         1.45 o                         
  -2   3  10        172.89        205.94        12.39 o                         
  -1   3  10        273.98        278.30        14.98 o                         
   0   3  10        184.48        196.28        13.68 o                         
   1   3  10          5.34          6.87         0.40 o                         
   2   3  10        144.43        120.37         7.13 o                         
   3   3  10         45.39         40.66         3.36 o                         
   4   3  10         14.12         17.16         3.98 o                         
   5   3  10         44.42         39.43         4.53 o                         
  -7   4  10         13.09         12.80         1.14 o                         
  -6   4  10          0.62          0.70         0.49 o                         
  -5   4  10          8.74          8.50         0.67 o                         
  -4   4  10         36.57         38.93         2.63 o                         
  -3   4  10          1.04          1.43         0.47 o                         
  -2   4  10        538.24        592.37        35.98 o                         
  -1   4  10        374.76        428.62        43.06 o                         
   0   4  10        238.12        258.39        14.38 o                         
   1   4  10          1.62          1.09         0.46 o                         
   2   4  10         42.46         44.66         2.68 o                         
   3   4  10         50.07         32.85         6.14 o                         
   4   4  10          8.52         16.28         3.11 o                         
  -7   5  10        110.92        106.13         6.03 o                         
  -6   5  10         56.33         53.99         3.07 o                         
  -5   5  10         36.43         38.92         2.21 o                         
  -4   5  10          0.02          1.05         0.50 o                         
  -3   5  10          2.18          3.55         0.47 o                         
  -2   5  10        110.78        107.42         5.81 o                         
  -1   5  10         44.34         46.85         5.22 o                         
   0   5  10          4.18          4.84         0.51 o                         
   1   5  10          5.80          4.30         0.45 o                         
   2   5  10          1.14          1.12         0.51 o                         
   3   5  10         86.61         73.58         5.37 o                         
  -7   6  10          0.16          0.05         0.64 o                         
  -6   6  10         14.26         13.94         1.19 o                         
  -5   6  10         28.69         28.83         1.85 o                         
  -4   6  10          9.36         12.52         1.04 o                         
  -3   6  10         90.91         92.65         6.24 o                         
  -2   6  10          0.91          1.80         0.48 o                         
  -1   6  10          8.26          7.06         0.54 o                         
   0   6  10         22.22         24.21         1.36 o                         
   1   6  10         75.51         98.47        10.67 o                         
   2   6  10          6.68          6.89         0.77 o                         
  -6   7  10          0.37          0.47         0.55 o                         
  -5   7  10          8.41          7.31         0.66 o                         
  -4   7  10          2.87          0.85         0.57 o                         
  -3   7  10          3.99          5.20         0.65 o                         
  -2   7  10        132.73        143.13        11.20 o                         
  -1   7  10          7.25         10.91         0.87 o                         
   0   7  10         54.63         58.93         3.19 o                         
   1   7  10         31.85         29.16         2.19 o                         
  -5   8  10          7.07          5.49         0.64 o                         
  -4   8  10         60.43         63.18         3.70 o                         
  -3   8  10          8.59          7.49         0.62 o                         
  -2   8  10        147.70        153.18         9.45 o                         
  -1   8  10         21.57         20.91         1.18 o                         
   0   8  10         55.27         54.84         2.86 o                         
  -1 -10  11         21.07         15.79         1.00 o                         
   0 -10  11        238.76        229.06        11.90 o                         
   1 -10  11          2.26          2.44         0.62 o                         
   2 -10  11          1.52          1.53         0.53 o                         
   3 -10  11          2.23          2.08         0.67 o                         
   4 -10  11          1.42          0.32         0.76 o                         
  -2  -9  11         44.88         42.88         2.24 o                         
  -1  -9  11         20.79         24.35         1.31 o                         
   0  -9  11         32.99         34.61         1.97 o                         
   1  -9  11         19.12         24.72         1.52 o                         
   2  -9  11          4.57          4.10         0.77 o                         
   3  -9  11         40.25         38.55         2.37 o                         
   4  -9  11          1.01          1.26         0.63 o                         
   5  -9  11        135.37        121.11        13.34 o                         
  -3  -8  11          0.55          0.44         0.53 o                         
  -2  -8  11         79.31         94.86         5.83 o                         
  -1  -8  11         20.48         18.34         1.02 o                         
   0  -8  11         38.23         40.96         2.14 o                         
   1  -8  11          5.66          6.94         0.55 o                         
   2  -8  11          0.00          0.08         0.55 o                         
   3  -8  11        151.63        160.53        10.20 o                         
   4  -8  11        109.59        101.53         6.66 o                         
   5  -8  11          2.79          2.91         0.90 o                         
   6  -8  11          1.72          0.79         0.98 o                         
  -4  -7  11          0.27          1.88         0.57 o                         
  -3  -7  11          4.67          5.91         0.53 o                         
  -2  -7  11         46.37         49.59         2.85 o                         
  -1  -7  11          0.02          0.53         0.50 o                         
   0  -7  11          3.94          5.01         0.51 o                         
   1  -7  11         10.78          9.12         0.60 o                         
   2  -7  11         74.20         68.44         4.20 o                         
   3  -7  11        227.98        228.47        16.37 o                         
   4  -7  11          1.32          0.89         0.88 o                         
   5  -7  11         92.20        111.48        11.48 o                         
   6  -7  11          0.84          1.53         1.46 o                         
  -5  -6  11         29.52         22.46         1.36 o                         
  -4  -6  11        112.32        116.76         9.34 o                         
  -3  -6  11         13.22         12.21         0.67 o                         
  -2  -6  11         26.35         29.61         1.55 o                         
  -1  -6  11          0.10          0.18         0.44 o                         
   0  -6  11         11.13         10.20         0.59 o                         
   1  -6  11        123.57        141.39         8.35 o                         
   2  -6  11         45.63         45.95         3.11 o                         
   3  -6  11          9.46          6.39         1.03 o                         
   4  -6  11          6.62          7.30         0.87 o                         
   5  -6  11        117.64        128.06        10.00 o                         
   6  -6  11         49.84         42.55         3.67 o                         
  -5  -5  11        209.40        190.49        11.21 o                         
  -4  -5  11          1.91          2.10         0.53 o                         
  -3  -5  11         34.65         43.69         2.86 o                         
  -2  -5  11        202.94        209.76        19.25 o                         
  -1  -5  11        189.91        178.29         8.85 o                         
   0  -5  11        197.45        172.62         9.03 o                         
   1  -5  11         31.03         36.23         2.05 o                         
   2  -5  11         64.55         52.11         3.11 o                         
   3  -5  11         55.10         56.66         4.68 o                         
   4  -5  11         48.30         53.21         4.50 o                         
   5  -5  11          8.31          7.69         0.94 o                         
   6  -5  11          8.35          6.92         0.99 o                         
  -6  -4  11          5.11          4.95         0.57 o                         
  -5  -4  11         38.80         45.50         2.85 o                         
  -4  -4  11        554.25        598.59        37.89 o                         
  -3  -4  11         36.10         34.51         1.90 o                         
  -2  -4  11          2.02          2.23         0.50 o                         
  -1  -4  11          8.45         11.53         0.60 o                         
   0  -4  11        251.23        239.27        14.75 o                         
   1  -4  11        167.45        158.12        10.30 o                         
   2  -4  11         64.09         64.49         5.40 o                         
   3  -4  11        287.62        297.88        37.29 o                         
   4  -4  11         17.23         16.27         2.30 o                         
   5  -4  11          1.85          1.17         0.83 o                         
   6  -4  11        111.74        116.94         9.27 o                         
  -6  -3  11        147.02        137.36        16.99 o                         
  -5  -3  11         21.64         16.36         1.35 o                         
  -4  -3  11          3.91          2.38         0.63 o                         
  -3  -3  11         10.71         12.96         0.99 o                         
  -2  -3  11         18.85         20.81         1.52 o                         
  -1  -3  11         20.13         23.38         1.60 o                         
   0  -3  11        135.73        125.29         7.11 o                         
   1  -3  11        173.76        167.18         9.97 o                         
   2  -3  11        119.59        135.20        10.57 o                         
   3  -3  11         82.16         88.20        13.09 o                         
   4  -3  11        210.05        199.43        15.86 o                         
   5  -3  11         10.72         11.39         1.13 o                         
   6  -3  11          0.14          0.75         0.87 o                         
  -6  -2  11         28.07         30.26         1.85 o                         
  -5  -2  11         28.44         29.45         1.73 o                         
  -4  -2  11          0.00          0.20         0.74 o                         
  -3  -2  11         10.91          9.56         1.45 o                         
  -2  -2  11          0.03          0.72         0.56 o                         
  -1  -2  11          1.29          4.52         0.54 o                         
   0  -2  11         12.39          7.57         0.43 o                         
   1  -2  11         57.05         58.24         3.61 o                         
   2  -2  11         55.72         51.48         3.89 o                         
   3  -2  11          8.58         10.65         1.02 o                         
   4  -2  11         21.33         21.04         1.81 o                         
   5  -2  11          4.00          6.17         1.32 o                         
   6  -2  11         78.05         69.74         7.72 o                         
  -7  -1  11          2.98          2.48         0.67 o                         
  -6  -1  11         10.03          9.72         0.90 o                         
  -5  -1  11         42.16         40.41         2.80 o                         
  -4  -1  11          2.83          3.35         0.76 o                         
  -3  -1  11          9.45          7.35         0.63 o                         
  -2  -1  11        349.33        351.34        20.32 o                         
  -1  -1  11        118.24        130.91        17.23 o                         
   0  -1  11          9.06         10.72         0.67 o                         
   1  -1  11        111.93         91.81         6.69 o                         
   2  -1  11          5.59          4.39         0.87 o                         
   3  -1  11        194.05        200.36        19.68 o                         
   4  -1  11        110.32        117.50        24.12 o                         
   5  -1  11         19.26         17.13         2.07 o                         
   6  -1  11         30.83         20.29         3.43 o                         
  -7   0  11          3.24          2.90         1.03 o                         
  -6   0  11         84.76         79.16         4.80 o                         
  -5   0  11          9.25         10.79         0.81 o                         
  -4   0  11         14.76         17.66         1.36 o                         
  -3   0  11        123.36        123.10         8.03 o                         
  -2   0  11         21.93         30.40         1.91 o                         
  -1   0  11         54.10         43.25         2.40 o                         
   0   0  11        352.79        370.20        27.25 o                         
   1   0  11          4.97          3.49         0.66 o                         
   2   0  11        127.65        155.26        15.52 o                         
   3   0  11         14.14         12.63         1.44 o                         
   4   0  11        194.41        184.04        21.20 o                         
   5   0  11         38.94         50.22         5.66 o                         
  -7   1  11         38.48         32.63         3.75 o                         
  -6   1  11         42.92         41.26         2.49 o                         
  -5   1  11          4.43          2.37         0.55 o                         
  -4   1  11        270.15        285.31        16.92 o                         
  -3   1  11         19.46         23.50         1.31 o                         
  -2   1  11         17.27         15.90         0.98 o                         
  -1   1  11         17.98         23.59         1.37 o                         
   0   1  11          0.59          1.22         0.37 o                         
   1   1  11         15.60         16.25         0.85 o                         
   2   1  11         45.44         44.04         4.88 o                         
   3   1  11         59.88         50.94         5.19 o                         
   4   1  11         27.27         23.43         2.68 o                         
   5   1  11         17.62         16.08         1.88 o                         
  -7   2  11          0.36          0.20         0.63 o                         
  -6   2  11         56.58         56.00         3.07 o                         
  -5   2  11         69.77         75.26         6.63 o                         
  -4   2  11          7.53          9.15         0.62 o                         
  -3   2  11        103.55         92.15         5.26 o                         
  -2   2  11        116.05        116.81         8.31 o                         
  -1   2  11          0.00          0.77         0.50 o                         
   0   2  11        320.71        323.72        18.90 o                         
   1   2  11         58.41         48.05         2.90 o                         
   2   2  11         16.50         12.55         2.32 o                         
   3   2  11        112.17        127.81        12.86 o                         
   4   2  11         38.04         43.95         4.94 o                         
  -7   3  11          7.44          5.56         0.67 o                         
  -6   3  11        132.42        131.21         9.25 o                         
  -5   3  11        142.11        132.19         7.87 o                         
  -4   3  11        109.86         99.20         5.88 o                         
  -3   3  11         14.90         14.70         1.16 o                         
  -2   3  11        112.47        131.21         9.42 o                         
  -1   3  11         92.16        106.47         5.81 o                         
   0   3  11          2.87          3.04         0.37 o                         
   1   3  11          5.46          6.93         0.45 o                         
   2   3  11         79.66         81.28         7.04 o                         
   3   3  11         15.22         15.01         1.80 o                         
   4   3  11          0.00          0.94         1.32 o                         
  -6   4  11        140.00        141.59         8.36 o                         
  -5   4  11        122.40        121.58         6.52 o                         
  -4   4  11        149.77        166.91         9.11 o                         
  -3   4  11        478.65        555.80        30.36 o                         
  -2   4  11         27.00         25.17         1.48 o                         
  -1   4  11          0.74          0.85         0.45 o                         
   0   4  11         17.48         20.37         1.24 o                         
   1   4  11         10.61         10.36         0.70 o                         
   2   4  11          1.99          2.57         0.46 o                         
   3   4  11         56.01         43.30         3.72 o                         
  -6   5  11         21.45         21.39         1.27 o                         
  -5   5  11         46.50         46.27         2.52 o                         
  -4   5  11         52.59         57.60         4.85 o                         
  -3   5  11         16.89         19.47         1.24 o                         
  -2   5  11         71.71         65.27         3.97 o                         
  -1   5  11         35.48         34.79         1.97 o                         
   0   5  11         21.52         19.82         1.06 o                         
   1   5  11          0.71          0.38         0.62 o                         
   2   5  11          0.18          0.26         0.68 o                         
  -6   6  11         27.47         22.32         2.39 o                         
  -5   6  11        120.92        123.88         7.49 o                         
  -4   6  11        101.40        124.23        16.13 o                         
  -3   6  11         64.32         60.86         3.46 o                         
  -2   6  11         63.51         70.30         7.66 o                         
  -1   6  11         33.75         36.40         2.63 o                         
   0   6  11          0.32          0.73         0.64 o                         
   1   6  11          0.65          0.34         0.68 o                         
  -4   7  11         15.60         12.65         0.86 o                         
  -3   7  11         20.78         24.87         3.51 o                         
  -2   7  11          7.17          6.29         0.60 o                         
  -1   7  11         90.70         92.02         7.65 o                         
   0   7  11          0.45          0.10         0.64 o                         
  -1  -9  12          3.32          1.52         0.49 o                         
   0  -9  12          0.74          0.81         0.62 o                         
   1  -9  12          0.49          0.90         0.58 o                         
   2  -9  12         13.04         15.31         1.06 o                         
   3  -9  12          9.54          7.96         0.79 o                         
   4  -9  12         11.20          6.31         0.87 o                         
  -2  -8  12         70.38         68.35         3.93 o                         
  -1  -8  12        115.31        121.76         9.62 o                         
   0  -8  12          5.88          6.22         0.56 o                         
   1  -8  12         37.00         41.74         2.84 o                         
   2  -8  12          4.68          2.90         0.70 o                         
   3  -8  12          4.05          3.85         0.66 o                         
   4  -8  12          3.61          3.89         1.01 o                         
  -3  -7  12          0.75          0.64         0.46 o                         
  -2  -7  12         27.00         29.48         1.69 o                         
  -1  -7  12          0.03          0.52         0.53 o                         
   0  -7  12         56.57         59.89         3.57 o                         
   1  -7  12         14.74         15.31         0.96 o                         
   2  -7  12          3.66          3.81         0.44 o                         
   3  -7  12          2.33          1.07         0.57 o                         
   4  -7  12          8.04          7.93         1.07 o                         
   5  -7  12         13.36         12.75         4.32 o                         
  -4  -6  12         31.00         34.36         1.78 o                         
  -3  -6  12         48.32         43.47         2.50 o                         
  -2  -6  12         29.51         26.05         1.33 o                         
  -1  -6  12          5.11          4.21         0.52 o                         
   0  -6  12          1.55          2.09         0.50 o                         
   1  -6  12         16.64         15.43         0.86 o                         
   2  -6  12        157.47        166.15        11.17 o                         
   3  -6  12         14.19         14.42         2.87 o                         
   4  -6  12          9.13          8.22         0.99 o                         
   5  -6  12          0.88          0.58         0.66 o                         
  -4  -5  12         89.76         88.95         4.47 o                         
  -3  -5  12          2.90          3.90         0.62 o                         
  -2  -5  12         35.27         42.00         2.51 o                         
  -1  -5  12         64.31         67.04         3.61 o                         
   0  -5  12          5.32          5.48         0.44 o                         
   1  -5  12          5.99          4.43         0.41 o                         
   2  -5  12          5.28          5.39         0.77 o                         
   3  -5  12        148.06        208.46        21.03 o                         
   4  -5  12         26.22         28.16         2.47 o                         
   5  -5  12          0.70          1.57         0.81 o                         
  -5  -4  12        199.06        155.35         8.59 o                         
  -4  -4  12         24.12         24.04         1.30 o                         
  -3  -4  12          3.63          6.07         0.69 o                         
  -2  -4  12         10.08         11.47         1.00 o                         
  -1  -4  12          0.39          0.70         0.45 o                         
   0  -4  12         13.29         10.36         0.69 o                         
   1  -4  12         81.87         67.78         3.88 o                         
   2  -4  12         72.37         67.04         5.76 o                         
   3  -4  12          0.45          1.23         0.61 o                         
   4  -4  12          0.19          0.50         0.92 o                         
   5  -4  12          0.52          0.09         1.12 o                         
  -5  -3  12        141.90        141.75         9.58 o                         
  -4  -3  12         62.40         73.30         5.73 o                         
  -3  -3  12          0.49          0.73         0.61 o                         
  -2  -3  12          9.69          9.89         0.74 o                         
  -1  -3  12          2.67          0.68         0.50 o                         
   0  -3  12          6.45          9.81         0.63 o                         
   1  -3  12         42.34         45.66         4.67 o                         
   2  -3  12        400.87        375.28        39.91 o                         
   3  -3  12        127.52        140.93        11.89 o                         
   4  -3  12         17.12         19.00         1.95 o                         
   5  -3  12         21.00         20.44         1.85 o                         
  -6  -2  12         89.04         83.29         7.41 o                         
  -5  -2  12         98.26        107.10         9.78 o                         
  -4  -2  12          4.22          2.59         0.75 o                         
  -3  -2  12          0.06          0.09         0.62 o                         
  -2  -2  12         11.14         10.83         0.85 o                         
  -1  -2  12        100.66        104.34         8.17 o                         
   0  -2  12        155.07        135.42         8.31 o                         
   1  -2  12         22.93         23.92         2.87 o                         
   2  -2  12         45.01         44.41         6.94 o                         
   3  -2  12         36.37         64.28        17.32 o                         
   4  -2  12        163.03        197.84        22.78 o                         
   5  -2  12          1.14          1.87         1.33 o                         
  -6  -1  12         33.93         34.72         3.98 o                         
  -5  -1  12          2.47          3.13         0.88 o                         
  -4  -1  12         12.01         11.80         1.10 o                         
  -3  -1  12         67.23         65.04         4.34 o                         
  -2  -1  12         10.91         12.00         0.88 o                         
  -1  -1  12          8.30          6.92         0.64 o                         
   0  -1  12         21.14         15.97         0.92 o                         
   1  -1  12         84.59         83.24        18.13 o                         
   2  -1  12          7.01          7.92         1.13 o                         
   3  -1  12          3.52          5.20         1.01 o                         
   4  -1  12         59.18         53.62         5.55 o                         
   5  -1  12         23.27         22.70         3.79 o                         
  -6   0  12         70.29         67.56         4.15 o                         
  -5   0  12          4.20          3.68         0.69 o                         
  -4   0  12         24.19         25.58         1.74 o                         
  -3   0  12         14.94         11.67         0.89 o                         
  -2   0  12         59.79         53.36         3.24 o                         
  -1   0  12        228.12        206.15        15.60 o                         
   0   0  12         41.79         39.78         2.70 o                         
   1   0  12          2.29          2.02         0.96 o                         
   2   0  12        126.07        122.67        15.15 o                         
   3   0  12          0.08         -0.11         1.35 o                         
   4   0  12          6.07          4.53         1.54 o                         
  -6   1  12          5.49          3.25         0.62 o                         
  -5   1  12         18.69         18.34         1.10 o                         
  -4   1  12         26.10         21.69         1.75 o                         
  -3   1  12          5.15          5.04         0.59 o                         
  -2   1  12         57.58         70.03         7.40 o                         
  -1   1  12        112.42        106.15         7.51 o                         
   0   1  12         30.11         29.51         1.96 o                         
   1   1  12         41.80         40.48         4.49 o                         
   2   1  12         21.79         27.42         2.97 o                         
   3   1  12          5.96          7.83         1.51 o                         
   4   1  12         50.73         47.03         6.17 o                         
  -6   2  12          0.00         -0.62         0.64 o                         
  -5   2  12          0.00          0.09         0.60 o                         
  -4   2  12          1.25          0.81         0.63 o                         
  -3   2  12          0.07          1.08         0.48 o                         
  -2   2  12        305.20        355.40        25.42 o                         
  -1   2  12          0.07          0.57         0.50 o                         
   0   2  12         44.17         41.72         2.62 o                         
   1   2  12         70.65         81.23         7.29 o                         
   2   2  12          3.04          2.14         1.02 o                         
   3   2  12          0.08          0.55         0.98 o                         
  -6   3  12          3.36          4.66         0.70 o                         
  -5   3  12         13.54         11.09         0.78 o                         
  -4   3  12         21.17         24.89         1.69 o                         
  -3   3  12          0.34          0.75         0.57 o                         
  -2   3  12         14.25         15.42         1.03 o                         
  -1   3  12        217.80        210.89        14.63 o                         
   0   3  12         20.48         24.44         1.47 o                         
   1   3  12         28.20         27.02         1.59 o                         
   2   3  12         18.35         19.41         2.28 o                         
   3   3  12         11.79          8.97         1.60 o                         
  -5   4  12         38.53         31.40         2.16 o                         
  -4   4  12         94.42         79.83         4.25 o                         
  -3   4  12          9.22         10.22         0.85 o                         
  -2   4  12         27.86         30.66         1.88 o                         
  -1   4  12          7.01          8.78         0.94 o                         
   0   4  12          8.73         11.13         0.98 o                         
   1   4  12         75.90         73.45         8.06 o                         
   2   4  12         12.40         10.21         1.17 o                         
  -5   5  12          9.91         12.32         1.80 o                         
  -4   5  12        206.09        191.55        10.90 o                         
  -3   5  12        732.88        737.08        48.05 o                         
  -2   5  12         13.85         12.61         0.92 o                         
  -1   5  12        105.81         95.42         5.10 o                         
   0   5  12         55.69         58.86         7.09 o                         
   1   5  12          0.50          0.58         0.64 o                         
  -4   6  12         78.69         62.36         6.54 o                         
  -3   6  12        167.15        156.46         8.47 o                         
  -2   6  12          4.78          4.47         0.71 o                         
  -1   6  12         61.96         54.92         2.86 o                         
  -1  -8  13          4.65          3.41         0.60 o                         
   0  -8  13         18.65         16.63         1.03 o                         
   1  -8  13          3.69          4.03         0.70 o                         
   2  -8  13          1.53          0.98         0.59 o                         
   3  -8  13          5.75          1.78         0.53 o                         
  -2  -7  13         10.79          6.19         0.61 o                         
  -1  -7  13          3.40          1.86         0.54 o                         
   0  -7  13        218.91        211.46        10.48 o                         
   1  -7  13         16.00         15.47         1.04 o                         
   2  -7  13          8.08          7.61         1.08 o                         
   3  -7  13         12.84          8.51         1.03 o                         
   4  -7  13          3.69          3.05         0.87 o                         
  -3  -6  13         57.73         51.93         3.74 o                         
  -2  -6  13         38.28         38.55         2.01 o                         
  -1  -6  13          2.70          3.15         0.56 o                         
   0  -6  13          0.21         -0.03         0.68 o                         
   1  -6  13         35.87         37.46         2.15 o                         
   2  -6  13        140.37        129.34        10.66 o                         
   3  -6  13          7.76         11.30         1.59 o                         
   4  -6  13          0.85          0.96         0.77 o                         
  -3  -5  13          4.75          5.59         0.83 o                         
  -2  -5  13         35.73         39.43         2.20 o                         
  -1  -5  13         68.22         66.78         3.47 o                         
   0  -5  13         11.26         13.95         0.92 o                         
   1  -5  13          2.34          3.49         0.51 o                         
   2  -5  13         49.91         58.28         4.73 o                         
   3  -5  13         15.41         14.36         1.47 o                         
   4  -5  13          0.13          0.13         1.09 o                         
  -4  -4  13          0.06          0.39         0.58 o                         
  -3  -4  13         48.19         56.52         4.70 o                         
  -2  -4  13          0.74          1.09         0.62 o                         
  -1  -4  13         20.47         23.08         1.60 o                         
   0  -4  13         10.93         10.53         0.98 o                         
   1  -4  13         86.13        102.84        14.22 o                         
   2  -4  13          6.36          7.16         0.92 o                         
   3  -4  13          2.43          3.48         0.95 o                         
   4  -4  13        278.81        261.62        25.89 o                         
  -4  -3  13          5.33          7.47         0.94 o                         
  -3  -3  13        120.22        110.15         5.66 o                         
  -2  -3  13          9.50         13.69         0.97 o                         
  -1  -3  13         27.31         30.03         2.00 o                         
   0  -3  13          9.02         11.46         1.39 o                         
   1  -3  13         13.16         13.12         1.70 o                         
   2  -3  13         64.10         82.99        10.72 o                         
   3  -3  13          4.66          6.79         1.09 o                         
   4  -3  13         54.26         58.64         5.91 o                         
  -5  -2  13         47.85         46.89         4.43 o                         
  -4  -2  13          0.19          0.54         0.77 o                         
  -3  -2  13          0.62          0.99         0.75 o                         
  -2  -2  13        135.01        130.06         8.59 o                         
  -1  -2  13         22.39         21.02         1.23 o                         
   0  -2  13         78.90         77.03         5.13 o                         
   1  -2  13         33.67         26.04         2.68 o                         
   2  -2  13         13.43         14.00         3.10 o                         
   3  -2  13          0.99          2.81         1.23 o                         
   4  -2  13          0.58          1.00         1.61 o                         
  -5  -1  13          0.17          0.29         0.78 o                         
  -4  -1  13         78.78         73.51         4.72 o                         
  -3  -1  13          6.31          5.85         0.83 o                         
  -2  -1  13         13.34         10.38         0.87 o                         
  -1  -1  13         12.32         11.25         1.21 o                         
   0  -1  13          3.27          5.24         0.47 o                         
   1  -1  13        126.21        108.89        25.24 o                         
   2  -1  13          2.69          2.27         1.16 o                         
   3  -1  13         12.80         13.19         1.75 o                         
   4  -1  13          2.95          2.38         1.09 o                         
  -5   0  13          4.42          4.72         0.75 o                         
  -4   0  13          4.19          4.00         0.91 o                         
  -3   0  13          0.09         -0.05         0.63 o                         
  -2   0  13          0.02          0.86         0.63 o                         
  -1   0  13         71.97         71.32         4.91 o                         
   0   0  13          0.06         -0.07         0.63 o                         
   1   0  13          0.35          0.55         1.25 o                         
   2   0  13         41.12         33.79         4.58 o                         
   3   0  13         92.80         84.76         8.80 o                         
  -5   1  13          0.20          0.46         0.67 o                         
  -4   1  13          0.22          0.96         0.69 o                         
  -3   1  13         56.11         56.90         3.83 o                         
  -2   1  13          2.00          2.13         0.63 o                         
  -1   1  13          3.66          2.90         0.68 o                         
   0   1  13         92.73         96.01         7.24 o                         
   1   1  13         38.79         52.04        16.76 o                         
   2   1  13          6.55          7.28         1.48 o                         
   3   1  13         17.59         15.62         2.58 o                         
  -5   2  13          8.05          5.90         0.68 o                         
  -4   2  13         24.59         17.06         1.15 o                         
  -3   2  13        235.65        250.68        13.71 o                         
  -2   2  13          7.57          6.28         0.74 o                         
  -1   2  13         44.25         37.98         2.53 o                         
   0   2  13          0.45          0.33         0.57 o                         
   1   2  13         13.56         15.52         2.64 o                         
   2   2  13         30.95         28.44         4.64 o                         
  -4   3  13          1.88          1.82         0.59 o                         
  -3   3  13          7.43          8.40         0.79 o                         
  -2   3  13         95.62         98.97         8.25 o                         
  -1   3  13          1.16          0.55         0.51 o                         
   0   3  13          1.51          1.32         0.51 o                         
   1   3  13          2.03          2.14         0.99 o                         
  -4   4  13         28.56         25.63         1.76 o                         
  -3   4  13          9.86          7.75         0.77 o                         
  -2   4  13         69.72         72.86         4.54 o                         
  -1   4  13         71.68         80.61         6.09 o                         
   0   4  13         12.92         10.30         0.87 o                         
  -1  -6  14          3.11          4.08         0.73 o                         
   0  -6  14         13.63         15.38         1.09 o                         
   1  -6  14         33.47         24.74         1.76 o                         
   2  -6  14         16.76         16.91         1.75 o                         
  -2  -5  14         26.06         27.76         1.61 o                         
  -1  -5  14         19.85         19.03         1.16 o                         
   0  -5  14          0.20          0.69         0.64 o                         
   1  -5  14         74.95         65.09         7.23 o                         
   2  -5  14        125.94        108.63         9.17 o                         
  -3  -4  14          4.15          1.47         0.73 o                         
  -2  -4  14         33.98         35.05         2.18 o                         
  -1  -4  14         16.14         19.00         2.37 o                         
   0  -4  14         30.38         28.65         1.89 o                         
   1  -4  14          0.29          0.79         0.89 o                         
   2  -4  14         52.25         51.50         4.78 o                         
   3  -4  14         28.23         27.87         2.53 o                         
  -3  -3  14          0.00          0.08         0.69 o                         
  -2  -3  14         85.59         86.75         4.57 o                         
  -1  -3  14         18.80         20.51         1.32 o                         
   0  -3  14          3.40          3.93         0.52 o                         
   1  -3  14        120.80        114.09        11.48 o                         
   2  -3  14         30.63         27.56         3.22 o                         
   3  -3  14         25.11         19.09         5.17 o                         
  -3  -2  14         31.11         31.22         2.38 o                         
  -2  -2  14        121.50        102.91         6.98 o                         
  -1  -2  14          6.32          6.55         0.65 o                         
   0  -2  14          5.89          3.60         0.56 o                         
   1  -2  14         16.79         13.84         2.48 o                         
   2  -2  14         14.77         14.82         1.95 o                         
   3  -2  14          0.99          0.64         2.14 o                         
  -4  -1  14          4.28          4.08         0.97 o                         
  -3  -1  14         33.90         29.92         2.01 o                         
  -2  -1  14          3.76          3.14         0.81 o                         
  -1  -1  14          1.69          2.29         0.66 o                         
   0  -1  14         49.94         50.05         3.75 o                         
   1  -1  14          0.19          0.10         1.00 o                         
   2  -1  14         36.85         39.39         7.07 o                         
  -4   0  14         24.08         23.32         2.79 o                         
  -3   0  14         27.01         27.12         1.85 o                         
  -2   0  14         32.73         36.84         2.78 o                         
  -1   0  14          4.82          2.33         0.85 o                         
   0   0  14         59.82         59.12         8.51 o                         
   1   0  14         45.16         62.32        14.33 o                         
   2   0  14         79.13         87.71        11.56 o                         
  -3   1  14        138.26        139.56        16.94 o                         
  -2   1  14         67.75         77.30         5.04 o                         
  -1   1  14          2.90          3.35         0.92 o                         
   0   1  14          3.84          1.92         0.47 o                         
   1   1  14          0.00          0.44         1.25 o                         
  -3   2  14         61.99         48.35         4.31 o                         
  -2   2  14          0.43          0.26         0.67 o                         
  -1   2  14          0.46         -0.07         0.87 o                         
   0   2  14          0.00         -0.01         0.52 o                         
                                                                                
